# Supplementary material for: Fast and Accurate Prediction of Refractive Index of Organic Liquids with Graph Machines
Source: Molecules. 2023 Sep 26;28(19):6805. doi: 10.3390/molecules28196805 (PMC10574377; doi:10.3390/molecules28196805)
Supplement: Supplementary file 1 [file molecules-28-06805-s001.zip]

Archive with 6 entries (6 files):
- .DS_Store
- B1174-SI.xlsx
- ComparisonOtherModels-SI.xlsx
- RI3516A-3515T-SI.xlsx
- RI8267A-175T-EXO-SI.xlsx
- RIdemo-SI.pdf
