# Supplementary material for: Fast and Accurate Prediction of Refractive Index of Organic Liquids with Graph Machines
Source: Molecules. 2023 Sep 26;28(19):6805. doi: 10.3390/molecules28196805 (PMC10574377; doi:10.3390/molecules28196805)
Supplement: Supplementary file 1 [file molecules-28-06805-s001.zip › B1174-SI.xlsx]

## Sheet: TEST-1174
Table S11. CAS RN, Names, MF, SMILES, experimental (RI), graph-machine-predicted (RI GM24) and CTn2-predicted (RI COSMO) refractive index values for test set of 1174 compounds
Data are extracted from Bouteloup's paper [20]
CAS RN	NAMES	MF	SMILES	RI	RI GM24	RI COSMO
646-04-8	(E)-pent-2-ene	C5H10	CC/C=C/C	1.380	1.388	1.383
691-38-3	(Z)-4-methylpent-2-ene	C6H12	C\C=C/C(C)C	1.388	1.395	1.395
7642-09-3	(Z)-hex-3-ene	C6H12	CC/C=C\CC	1.395	1.395	1.395
616-12-6	(E)-3-methylpent-2-ene	C6H12	CC\C(C)=C\C	1.404	1.403	1.395
14850-22-7	(Z)-oct-3-ene	C8H16	CCCC/C=C\CC	1.414	1.410	1.412
7642-15-1	(Z)-oct-4-ene	C8H16	CCC/C=C\CCC	1.415	1.413	1.412
928-95-0	(E)-hex-2-en-1-ol	C6H12O	CCC/C=C/CO	1.438	1.439	1.403
928-94-9	(Z)-hex-2-en-1-ol	C6H12O	CCC/C=C\CO	1.441	1.438	1.403
105-76-0	dibutyl (Z)-but-2-enedioate	C12H20O4	CCCCOC(=O)/C=C\C(=O)OCCCC	1.445	1.451	1.471
156-60-5	(E)-1,2-dichloroethene	C2H2Cl2	Cl\C=C\Cl	1.446	1.443	1.439
41453-56-9	(Z)-non-2-en-1-ol	C9H18O	CCCCCC/C=C\CO	1.450	1.447	1.424
112-62-9	methyl (Z)-octadec-9-enoate	C19H36O2	CCCCCCCC/C=C\CCCCCCCC(=O)OC	1.452	1.452	1.460
112-63-0	methyl (9Z,12Z)-octadeca-9,12-dienoate	C19H34O2	CCCCC/C=C\C/C=C\CCCCCCCC(=O)OC	1.462	1.461	1.468
10061-01-5	(Z)-1,3-dichloroprop-1-ene	C3H4Cl2	C(/C=C\Cl)Cl	1.470	1.468	1.446
106-25-2	(2Z)-3,7-dimethylocta-2,6-dien-1-ol	C10H18O	CC(C)=CCC/C(C)=C\CO	1.475	1.473	1.441
623-43-8	methyl (E)-but-2-enoate	C5H8O2	C/C=C/C(=O)OC	1.425	1.427	1.422
638-04-0	(1R,3S)-1,3-dimethylcyclohexane	C8H16	C[C@@H]1CCC[C@@H](C1)C	1.423	1.425	1.432
2207-01-4	cis-(1S,2R)-1,2-dimethylcyclohexane	C8H16	C[C@H]1CCCC[C@H]1C	1.436	1.433	1.432
2207-04-7	trans-1,4-dimethylcyclohexane	C8H16	C[C@@H]1CC[C@@H](C)CC1	1.421	1.424	1.432
493-02-7	trans-Decalin	C10H18	[C@@H]12[C@@H](CCCC2)CCCC1	1.470	1.474	1.463
2532-58-3	(1S,3R)-1,3-dimethylcyclopentane	C7H14	C[C@@H]1CC[C@@H](C1)C	1.409	1.412	1.419
20348-51-0	(Z)-dec-2-ene	C10H20	CCCCCCC/C=C\C	1.427	1.424	1.423
5837-78-5	ethyl (E)-2-methylbut-2-enoate	C7H12O2	CCOC(/C(C)=C/C)=O	1.435	1.429	1.435
57648-55-2	(E)-oct-3-en-2-ol	C8H16O	CCCC/C=C/C(C)O	1.440	1.441	1.418
7367-82-0	ethyl (E)-oct-2-enoate	C10H18O2	CCCCC/C=C/C(=O)OCC	1.441	1.435	1.446
33467-76-4	(E)-hept-2-en-1-ol	C7H14O	CCCC/C=C/CO	1.442	1.442	1.412
18409-17-1	(E)-oct-2-en-1-ol	C8H16O	CCCCC/C=C/CO	1.445	1.446	1.418
64275-73-6	(Z)-oct-5-en-1-ol	C8H16O	CC/C=C\CCCCO	1.448	1.448	1.418
10340-23-5	(Z)-non-3-en-1-ol	C9H18O	CCCCC/C=C\CCO	1.450	1.451	1.424
35854-86-5	(Z)-non-6-en-1-ol	C9H18O	CC/C=C\CCCCCO	1.451	1.450	1.424
37910-77-3	ethyl (Z)-docos-13-enoate	C24H46O2	CCCCCCCC/C=C\CCCCCCCCCCCC(=O)OCC	1.455	1.455	1.463
112-80-1	(Z)-octadec-9-enoic acid	C18H34O2	CCCCCCCC/C=C\CCCCCCCC(=O)O	1.460	1.460	1.459
122-32-7	2,3-bis[[(Z)-octadec-9-enoyl]oxy]propyl (Z)-octadec-9-enoate	C57H104O6	CCCCCCCC/C=C\CCCCCCCC(=O)OCC(OC(=O)CCCCCCC/C=C\CCCCCCCC)COC(=O)CCCCCCC/C=C\CCCCCCCC	1.470	1.469	1.487
301-00-8	methyl (9Z,12Z,15Z)-octadeca-9,12,15-trienoate	C19H32O2	CC/C=C\C/C=C\C/C=C\CCCCCCCC(=O)OC	1.471	1.472	1.476
2396-84-1	ethyl (2E,4E)-hexa-2,4-dienoate	C8H12O2	CCOC(=O)/C=C/C=C/C	1.494	1.491	1.456
127-41-3	(E)-4-(2,6,6-trimethylcyclohex-2-en-1-yl)but-3-en-2-one	C13H20O	CC1=CCCC(C1/C=C/C(=O)C)(C)C	1.498	1.498	1.490
627-63-4	(E)-but-2-enedioyl dichloride	C4H2Cl2O2	C(=C/C(=O)Cl)\C(=O)Cl	1.499	1.522	1.519
5306-85-4	(3S,3aR,6R,6aR)-3,6-dimethoxy-2,3,3a,5,6,6a-hexahydrofuro[3,2-b]furan	C8H14O4	CO[C@@H]1CO[C@H]2[C@@H]1OC[C@@H]2OC	1.463	1.466	1.469
150-86-7	(E,7R,11R)-3,7,11,15-tetramethylhexadec-2-en-1-ol	C20H40O	C[C@H](CCCC(C)C)CCC[C@H](CCC/C(C)=C/CO)C	1.465	1.464	1.451
87-44-5	(1R,4E,9S)-4,11,11-trimethyl-8-methylidenebicyclo[7.2.0]undec-4-ene	C15H24	C/C1=C\CCC([C@H]2CC(C)(C)[C@@H]2CC1)=C	1.499	1.492	1.497
59-02-9	(2R)-2,5,7,8-tetramethyl-2-[(4R,8R)-4,8,12-trimethyltridecyl]-3,4-dihydrochromen-6-ol	C29H50O2	CC1=C(C2=C(CC[C@@](O2)(C)CCC[C@H](C)CCC[C@H](C)CCCC(C)C)C(=C1O)C)C	1.505	1.495	1.494
141-24-2	methyl (Z,12R)-12-hydroxyoctadec-9-enoate	C19H36O3	CCCCCC[C@H](C/C=C\CCCCCCCC(=O)OC)O	1.462	1.461	1.463
5989-27-5	(4R)-1-methyl-4-prop-1-en-2-ylcyclohexene	C10H16	CC1=CC[C@@H](CC1)C(=C)C	1.473	1.467	1.471
89-82-7	(5R)-5-methyl-2-propan-2-ylidenecyclohexan-1-one	C10H16O	C[C@@H]1CCC(=C(C)C)C(=O)C1	1.486	1.480	1.477
2244-16-8	(5S)-2-methyl-5-prop-1-en-2-ylcyclohex-2-en-1-one	C10H14O	CC1=CC[C@@H](CC1=O)C(=C)C	1.499	1.498	1.494
26675-46-7	2-chloro-2-(difluoromethoxy)-1,1,1-trifluoroethane	C3H2ClF5O	C(C(F)(F)F)(OC(F)F)Cl	1.299	1.301	1.316
423-55-2	1-bromo-1,1,2,2,3,3,4,4,5,5,6,6,7,7,8,8,8-heptadecafluorooctane	C8BrF17	C(C(C(C(C(F)(F)Br)(F)F)(F)F)(F)F)(C(C(C(F)(F)F)(F)F)(F)F)(F)F	1.305	1.301	1.315
374-99-2	2,2,3,3,4,4,4-heptafluorobutan-1-amine	C4H4F7N	C(C(C(C(F)(F)F)(F)F)(F)F)N	1.305	1.296	1.291
383-63-1	ethyl 2,2,2-trifluoroacetate	C4H5F3O2	CCOC(=O)C(F)(F)F	1.308	1.307	1.343
355-80-6	2,2,3,3,4,4,5,5-octafluoropentan-1-ol	C5H4F8O	C(C(C(C(C(F)F)(F)F)(F)F)(F)F)O	1.318	1.316	1.291
2240-88-2	3,3,3-trifluoropropan-1-ol	C3H5F3O	C(CO)C(F)(F)F	1.324	1.329	1.293
359-13-7	2,2-difluoroethanol	C2H4F2O	C(C(F)F)O	1.334	1.339	1.271
400-53-3	trimethylsilyl 2,2,2-trifluoroacetate	C5H9F3O2Si	C[Si](C)(C)OC(=O)C(F)(F)F	1.338	1.330	1.360
107-31-3	methyl formate	C2H4O2	COC=O	1.344	1.375	1.346
1514-87-0	methyl 2-chloro-2,2-difluoroacetate	C3H3ClF2O2	COC(=O)C(F)(F)Cl	1.350	1.348	1.384
60-29-7	ethoxyethane	C4H10O	CCOCC	1.353	1.363	1.359
109-87-5	dimethoxymethane	C3H8O2	COCOC	1.355	1.368	1.350
78-78-4	2-methylbutane	C5H12	CCC(C)C	1.355	1.364	1.365
557-17-5	1-methoxypropane	C4H10O	CCCOC	1.356	1.364	1.359
121-43-7	trimethyl borate	C3H9BO3	B(OC)(OC)OC	1.357	1.362	1.366
75-76-3	tetramethylsilane	C4H12Si	C[Si](C)(C)C	1.359	1.369	1.351
109-94-4	ethyl formate	C3H6O2	CCOC=O	1.361	1.378	1.372
123-38-6	propanal	C3H6O	CCC=O	1.366	1.381	1.358
453-18-9	methyl 2-fluoroacetate	C3H5FO2	COC(=O)CF	1.367	1.359	1.353
534-15-6	1,1-dimethoxyethane	C4H10O2	CC(OC)OC	1.367	1.371	1.370
434-64-0	1,2,3,4,5-pentafluoro-6-(trifluoromethyl)benzene	C7F8	C1(=C(C(=C(C(=C1F)F)F)F)F)C(F)(F)F	1.368	1.364	1.367
108-20-3	2-propan-2-yloxypropane	C6H14O	CC(C)OC(C)C	1.369	1.377	1.387
1825-61-2	methoxy(trimethyl)silane	C4H12OSi	CO[Si](C)(C)C	1.369	1.369	1.359
616-38-6	dimethyl carbonate	C3H6O3	COC(=O)OC	1.369	1.373	1.386
540-80-7	tert-butyl nitrite	C4H9NO2	CC(C)(C)ON=O	1.369	1.379	1.414
628-32-0	1-ethoxypropane	C5H12O	CCCOCC	1.370	1.373	1.375
6795-87-5	2-methoxybutane	C5H12O	CCC(C)OC	1.371	1.376	1.375
64-18-6	formic acid	CH2O2	C(=O)O	1.371	1.410	1.302
462-95-3	ethoxymethoxyethane	C5H12O2	CCOCOCC	1.372	1.380	1.384
107-83-5	2-methylpentane	C6H14	CCCC(C)C	1.372	1.374	1.379
558-30-5	2,2-dimethyloxirane	C4H8O	CC1(CO1)C	1.372	1.377	1.377
78-84-2	2-methylpropanal	C4H8O	CC(C)C=O	1.373	1.383	1.378
628-28-4	1-methoxybutane	C5H12O	CCCCOC	1.374	1.375	1.375
1825-62-3	ethoxy(trimethyl)silane	C5H14OSi	CCO[Si](C)(C)C	1.374	1.377	1.372
110-54-3	hexane	C6H14	CCCCCC	1.375	1.375	1.379
79-29-8	2,3-dimethylbutane	C6H14	CC(C)C(C)C	1.376	1.378	1.379
459-72-3	ethyl 2-fluoroacetate	C4H7FO2	CCOC(=O)CF	1.376	1.365	1.372
558-37-2	3,3-dimethylbut-1-ene	C6H12	CC(C)(C)C=C	1.377	1.391	1.395
554-12-1	methyl propanoate	C4H8O2	CCC(=O)OC	1.377	1.384	1.390
108-21-4	propan-2-yl acetate	C5H10O2	CC(C)OC(=O)C	1.378	1.382	1.402
77-76-9	2,2-dimethoxypropane	C5H12O2	CC(C)(OC)OC	1.378	1.380	1.384
149-73-5	trimethoxymethane	C4H10O3	COC(OC)OC	1.379	1.374	1.380
4744-10-9	1,1-dimethoxypropane	C5H12O2	CCC(OC)OC	1.380	1.382	1.384
630-19-3	2,2-dimethylpropanal	C5H10O	CC(C)(C)C=O	1.380	1.394	1.393
627-40-7	3-methoxyprop-1-ene	C4H8O	COCC=C	1.380	1.385	1.378
105-57-7	1,1-diethoxyethane	C6H14O2	CCOC(C)OCC	1.381	1.379	1.395
108-08-7	2,4-dimethylpentane	C7H16	CC(C)CC(C)C	1.381	1.385	1.390
111-43-3	1-propoxypropane	C6H14O	CCCOCCC	1.381	1.382	1.387
1738-36-9	2-methoxyacetonitrile	C3H5NO	COCC#N	1.382	1.386	1.417
628-81-9	1-ethoxybutane	C6H14O	CCCCOCC	1.382	1.383	1.387
623-49-4	ethyl cyanoformate	C4H5NO2	CCOC(=O)C#N	1.382	1.392	1.465
590-35-2	2,2-dimethylpentane	C7H16	CCCC(C)(C)C	1.382	1.387	1.390
5314-55-6	ethyl(trimethoxy)silane	C5H14O3Si	CC[Si](OC)(OC)OC	1.383	1.383	1.385
78-10-4	tetraethyl silicate	C8H20O4Si	CCO[Si](OCC)(OCC)OCC	1.383	1.383	1.411
109-60-4	propyl acetate	C5H10O2	CCCOC(=O)C	1.385	1.387	1.402
591-76-4	2-methylhexane	C7H16	CCCCC(C)C	1.385	1.384	1.390
760-20-3	3-methylpent-1-ene	C6H12	CCC(C)C=C	1.385	1.395	1.395
105-58-8	diethyl carbonate	C5H10O3	CCOC(=O)OCC	1.385	1.382	1.411
109-89-7	N-ethylethanamine	C4H11N	CCNCC	1.385	1.394	1.373
542-55-2	2-methylpropyl formate	C5H10O2	CC(C)COC=O	1.385	1.387	1.402
107-51-7	dimethyl-bis(trimethylsilyloxy)silane	C8H24O2Si3	C[Si](C)(C)O[Si](C)(C)O[Si](C)(C)C	1.385	1.397	1.390
71-23-8	propan-1-ol	C3H8O	CCCO	1.385	1.401	1.336
700-16-3	2,3,4,5,6-pentafluoropyridine	C5F5N	C1(=C(C(=NC(=C1F)F)F)F)F	1.386	1.383	1.406
1850-14-2	tetramethoxymethane	C5H12O4	COC(OC)(OC)OC	1.386	1.383	1.402
16066-09-4	1,3-Bis(trimethylsiloxy)-1,3-dimethyl-disiloxane	C8H26O3Si4	C[SiH](O[Si](C)(C)C)O[SiH](O[Si](C)(C)C)C	1.386	1.389	1.390
110-46-3	3-methylbutyl nitrite	C5H11NO2	CC(C)CCON=O	1.387	1.399	1.423
97-62-1	ethyl 2-methylpropanoate	C6H12O2	CCOC(=O)C(C)C	1.387	1.392	1.411
513-35-9	2-methylbut-2-ene	C5H10	CC=C(C)C	1.387	1.393	1.383
2370-88-9	1,3,5,7-Tetramethylcyclotetrasioxane	C4H16O4Si4	C[SiH]1O[SiH](C)O[SiH](C)O[SiH](C)O1	1.387	1.377	1.398
623-42-7	methyl butanoate	C5H10O2	CCCC(=O)OC	1.388	1.392	1.402
75-77-4	chloro(trimethyl)silane	C3H9ClSi	C[Si](C)(C)Cl	1.388	1.393	1.372
563-80-4	3-methylbutan-2-one	C5H10O	CC(C)C(=O)C	1.388	1.390	1.393
2754-27-0	trimethylsilyl acetate	C5H12O2Si	CC(=O)O[Si](C)(C)C	1.389	1.386	1.391
540-54-5	1-chloropropane	C3H7Cl	CCCCl	1.389	1.401	1.376
105-46-4	butan-2-yl acetate	C6H12O2	CCC(C)OC(=O)C	1.389	1.392	1.411
75-36-5	acetyl chloride	C2H3ClO	CC(=O)Cl	1.389	1.400	1.397
616-39-7	N-ethyl-N-methylethanamine	C5H13N	CCN(C)CC	1.389	1.392	1.387
592-84-7	butyl formate	C5H10O2	CCCCOC=O	1.389	1.391	1.402
591-93-5	penta-1,4-diene	C5H8	C=CCC=C	1.389	1.408	1.403
110-19-0	2-methylpropyl acetate	C6H12O2	CC(C)COC(=O)C	1.390	1.391	1.411
107-87-9	pentan-2-one	C5H10O	CCCC(=O)C	1.390	1.392	1.393
598-98-1	methyl 2,2-dimethylpropanoate	C6H12O2	CC(C)(C)C(=O)OC	1.390	1.395	1.411
996-35-0	N,N-dimethylpropan-2-amine	C5H13N	CC(C)N(C)C	1.391	1.393	1.387
78-07-9	triethoxy(ethyl)silane	C8H20O3Si	CCO[Si](CC)(OCC)OCC	1.391	1.393	1.406
19961-27-4	N-ethylpropan-2-amine	C5H13N	CCNC(C)C	1.391	1.394	1.387
107-13-1	prop-2-enenitrile	C3H3N	C=CC#N	1.392	1.425	1.435
503-17-3	but-2-yne	C4H6	CC#CC	1.392	1.401	1.388
79-24-3	1-nitroethane	C2H5NO2	CC[N+](=O)[O-]	1.392	1.404	1.385
122-51-0	diethoxymethoxyethane	C7H16O3	CCOC(OCC)OCC	1.392	1.386	1.411
762-62-9	4,4-dimethylpent-1-ene	C7H14	CC(C)(C)CC=C	1.392	1.401	1.404
592-13-2	2,5-dimethylhexane	C8H18	CC(C)CCC(C)C	1.393	1.393	1.398
556-24-1	methyl 3-methylbutanoate	C6H12O2	CC(C)CC(=O)OC	1.393	1.397	1.411
105-54-4	ethyl butanoate	C6H12O2	CCCC(=O)OCC	1.393	1.394	1.411
20487-40-5	tert-butyl propanoate	C7H14O2	CCC(=O)OC(C)(C)C	1.393	1.392	1.419
617-78-7	3-ethylpentane	C7H16	CCC(CC)CC	1.393	1.389	1.390
625-28-5	3-methylbutanenitrile	C5H9N	CC(C)CC#N	1.393	1.391	1.425
2768-02-7	ethenyl(trimethoxy)silane	C5H12O3Si	CO[Si](C=C)(OC)OC	1.393	1.394	1.398
590-73-8	2,2-dimethylhexane	C8H18	CCCCC(C)(C)C	1.394	1.396	1.398
6863-58-7	2-butan-2-yloxybutane	C8H18O	CCC(C)OC(C)CC	1.394	1.397	1.405
110-62-3	pentanal	C5H10O	CCCCC=O	1.395	1.400	1.393
431-03-8	butane-2,3-dione	C4H6O2	CC(=O)C(=O)C	1.395	1.411	1.413
644-49-5	propyl 2-methylpropanoate	C7H14O2	CCCOC(=O)C(C)C	1.395	1.398	1.419
1193-11-9	2,2,4-trimethyl-1,3-dioxolane	C6H12O2	CC1COC(O1)(C)C	1.395	1.396	1.428
108-10-1	4-methylpentan-2-one	C6H12O	CC(C)CC(=O)C	1.396	1.398	1.403
6044-68-4	3,3-dimethoxyprop-1-ene	C5H10O2	COC(C=C)OC	1.396	1.406	1.402
108-64-5	ethyl 3-methylbutanoate	C7H14O2	CCOC(=O)CC(C)C	1.396	1.399	1.419
3404-61-3	3-methylhex-1-ene	C7H14	CCCC(C)C=C	1.396	1.402	1.404
78-86-4	2-chlorobutane	C4H9Cl	CCC(C)Cl	1.397	1.397	1.391
4747-07-3	1-methoxyhexane	C7H16O	CCCCCCOC	1.397	1.397	1.397
78-81-9	2-methylpropan-1-amine	C4H11N	CC(C)CN	1.397	1.406	1.373
3524-73-0	5-methylhex-1-ene	C7H14	CC(C)CCC=C	1.397	1.399	1.404
556-67-2	2,2,4,4,6,6,8,8-octamethyl-1,3,5,7,2,4,6,8-tetraoxatetrasilocane	C8H24O4Si4	C[Si]1(O[Si](O[Si](O[Si](O1)(C)C)(C)C)(C)C)C	1.397	1.393	1.415
540-42-1	2-methylpropyl propanoate	C7H14O2	CCC(=O)OCC(C)C	1.397	1.398	1.419
927-62-8	N,N-dimethylbutan-1-amine	C6H15N	CCCCN(C)C	1.398	1.401	1.398
589-53-7	4-methylheptane	C8H18	CCCC(C)CCC	1.398	1.395	1.398
5878-19-3	1-methoxypropan-2-one	C4H8O2	CC(=O)COC	1.398	1.396	1.390
111-65-9	octane	C8H18	CCCCCCCC	1.398	1.394	1.398
513-36-0	1-chloro-2-methylpropane	C4H9Cl	CC(C)CCl	1.398	1.404	1.391
71-36-3	butan-1-ol	C4H10O	CCCCO	1.399	1.406	1.359
638-49-3	pentyl formate	C6H12O2	CCCCCOC=O	1.399	1.398	1.411
97-85-8	2-methylpropyl 2-methylpropanoate	C8H16O2	CC(C)COC(=O)C(C)C	1.399	1.401	1.425
594-39-8	2-methylbutan-2-amine	C5H13N	CCC(C)(C)N	1.400	1.407	1.387
693-02-7	hex-1-yne	C6H10	CCCCC#C	1.400	1.400	1.413
123-92-2	3-methylbutyl acetate	C7H14O2	CC(C)CCOC(=O)C	1.400	1.400	1.419
111-34-2	1-ethenoxybutane	C6H12O	CCCCOC=C	1.400	1.399	1.403
5507-44-8	ethenyl-diethoxy-methylsilane	C7H16O2Si	CCO[Si](C)(C=C)OCC	1.400	1.404	1.406
3938-96-3	ethyl 2-methoxyacetate	C5H10O3	CCOC(=O)COC	1.400	1.398	1.411
123-15-9	2-methylpentanal	C6H12O	CCCC(C)C=O	1.400	1.405	1.403
592-76-7	hept-1-ene	C7H14	CCCCCC=C	1.400	1.401	1.404
2155-94-4	N,N-dimethylprop-2-en-1-amine	C5H11N	CN(C)CC=C	1.401	1.411	1.405
539-82-2	ethyl pentanoate	C7H14O2	CCCCC(=O)OCC	1.401	1.402	1.419
591-78-6	hexan-2-one	C6H12O	CCCCC(=O)C	1.401	1.401	1.403
108-65-6	1-methoxypropan-2-yl acetate	C6H12O3	CC(COC)OC(=O)C	1.401	1.402	1.419
682-01-9	tetrapropyl silicate	C12H28O4Si	CCCO[Si](OCCC)(OCCC)OCCC	1.401	1.401	1.427
108-03-2	1-nitropropane	C3H7NO2	CCC[N+](=O)[O-]	1.402	1.408	1.402
2182-66-3	[acetyloxy(dimethyl)silyl] acetate	C6H12O4Si	CC(=O)O[Si](C)(C)OC(=O)C	1.402	1.404	1.425
628-63-7	pentyl acetate	C7H14O2	CCCCCOC(=O)C	1.403	1.402	1.419
109-86-4	2-methoxyethanol	C3H8O2	COCCO	1.403	1.410	1.350
110-68-9	N-methylbutan-1-amine	C5H13N	CCCCNC	1.403	1.404	1.387
594-56-9	2,3,3-trimethylbut-1-ene	C7H14	CC(=C)C(C)(C)C	1.403	1.403	1.404
3404-72-6	2,3-dimethylpent-1-ene	C7H14	CCC(C)C(=C)C	1.403	1.406	1.404
539-90-2	2-methylpropyl butanoate	C8H16O2	CCCC(=O)OCC(C)C	1.404	1.404	1.425
2213-23-2	2,4-dimethylheptane	C9H20	CCCC(C)CC(C)C	1.404	1.402	1.405
75-78-5	dichloro(dimethyl)silane	C2H6Cl2Si	C[Si](C)(Cl)Cl	1.404	1.414	1.395
142-84-7	N-propylpropan-1-amine	C6H15N	CCCNCCC	1.404	1.405	1.398
583-48-2	3,4-dimethylhexane	C8H18	CCC(C)C(C)CC	1.404	1.401	1.398
609-26-7	3-ethyl-2-methylpentane	C8H18	CCC(CC)C(C)C	1.404	1.402	1.398
592-42-7	hexa-1,5-diene	C6H10	C=CCCC=C	1.404	1.414	1.413
16747-26-5	2,2,4-trimethylhexane	C9H20	CCC(C)CC(C)(C)C	1.404	1.405	1.405
2367-82-0	1,2,3,5-tetrafluorobenzene	C6H2F4	C1=C(C=C(C(=C1F)F)F)F	1.404	1.406	1.412
123-51-3	3-methylbutan-1-ol	C5H12O	CC(C)CCO	1.405	1.409	1.375
594-36-5	2-chloro-2-methylbutane	C5H11Cl	CCC(C)(C)Cl	1.405	1.404	1.402
123-62-6	propanoyl propanoate	C6H10O3	CCC(=O)OC(=O)CC	1.405	1.404	1.438
565-75-3	2,3,4-trimethylpentane	C8H18	CC(C)C(C)C(C)C	1.405	1.403	1.398
2875-18-5	2,3,5,6-tetrafluoropyridine	C5HF4N	C1=C(C(=NC(=C1F)F)F)F	1.405	1.392	1.425
926-82-9	3,5-dimethylheptane	C9H20	CCC(C)CC(C)CC	1.406	1.406	1.405
106-70-7	methyl hexanoate	C7H14O2	CCCCCC(=O)OC	1.406	1.407	1.419
109-85-3	2-methoxyethanamine	C3H9NO	COCCN	1.406	1.411	1.367
78-40-0	triethyl phosphate	C6H15O4P	CCOP(=O)(OCC)OCC	1.406	1.403	1.433
111-84-2	nonane	C9H20	CCCCCCCCC	1.406	1.402	1.405
287-92-3	cyclopentane	C5H10	C1CCCC1	1.406	1.430	1.399
2568-90-3	1-(butoxymethoxy)butane	C9H20O2	CCCCOCOCCCC	1.406	1.407	1.417
598-74-3	3-methylbutan-2-amine	C5H13N	CC(C)C(C)N	1.406	1.409	1.387
1436-34-6	2-butyloxirane	C6H12O	CCCCC1CO1	1.406	1.412	1.403
97-72-3	2-methylpropanoyl 2-methylpropanoate	C8H14O3	CC(C)C(=O)OC(=O)C(C)C	1.406	1.407	1.446
116-53-0	2-methylbutanoic acid	C5H10O2	CCC(C)C(=O)O	1.406	1.412	1.402
2216-33-3	3-methyloctane	C9H20	CCCCCC(C)CC	1.406	1.403	1.405
3377-92-2	ethenyl 2,2-dimethylpropanoate	C7H12O2	CC(C)(C)C(=O)OC=C	1.406	1.413	1.435
456-55-3	trifluoromethoxybenzene	C7H5F3O	C1=CC=C(C=C1)OC(F)(F)F	1.406	1.409	1.444
109-21-7	butyl butanoate	C8H16O2	CCCCOC(=O)CCC	1.407	1.408	1.425
1070-87-7	2,2,4,4-tetramethylpentane	C9H20	CC(C)(C)CC(C)(C)C	1.407	1.406	1.405
2311-46-8	propan-2-yl hexanoate	C9H18O2	CCCCCC(=O)OC(C)C	1.407	1.407	1.429
1888-57-9	2,5-dimethylhexan-3-one	C8H16O	CC(C)CC(=O)C(C)C	1.407	1.413	1.418
123-19-3	heptan-4-one	C7H14O	CCCC(=O)CCC	1.407	1.409	1.412
628-73-9	hexanenitrile	C6H11N	CCCCCC#N	1.407	1.408	1.432
123-66-0	ethyl hexanoate	C8H16O2	CCCCCC(=O)OCC	1.407	1.408	1.425
110-12-3	5-methylhexan-2-one	C7H14O	CC(C)CCC(=O)C	1.407	1.407	1.412
2050-01-3	3-methylbutyl 2-methylpropanoate	C9H18O2	CC(C)CCOC(=O)C(C)C	1.407	1.408	1.429
111-96-6	1-methoxy-2-(2-methoxyethoxy)ethane	C6H14O3	COCCOCCOC	1.408	1.408	1.403
3404-77-1	3,3-dimethylhex-1-ene	C8H16	CCCC(C)(C)C=C	1.408	1.410	1.412
107-85-7	3-methylbutan-1-amine	C5H13N	CC(C)CCN	1.408	1.412	1.387
79-30-1	2-methylpropanoyl chloride	C4H7ClO	CC(C)C(=O)Cl	1.408	1.407	1.422
627-42-9	1-chloro-2-methoxyethane	C3H7ClO	COCCCl	1.408	1.409	1.388
2141-62-0	3-ethoxypropanenitrile	C5H9NO	CCOCCC#N	1.408	1.406	1.435
999-97-3	[dimethyl-(trimethylsilylamino)silyl]methane	C6H19NSi2	C[Si](C)(C)N[Si](C)(C)C	1.408	1.416	1.384
1809-20-7	Diisopropyl phosphite	C6H15O3P	O=P(OC(C)C)OC(C)C	1.408	1.404	1.427
551-62-2	1,2,3,4-tetrafluorobenzene	C6H2F4	C1=CC(=C(C(=C1F)F)F)F	1.408	1.407	1.412
628-71-7	hept-1-yne	C7H12	CCCCCC#C	1.409	1.411	1.421
598-75-4	3-methylbutan-2-ol	C5H12O	CC(C)C(C)O	1.409	1.406	1.375
616-42-2	dimethyl sulfite	C2H6O3S	COS(=O)OC	1.409	1.418	1.452
688-74-4	tributyl borate	C12H27BO3	B(OCCCC)(OCCCC)OCCCC	1.409	1.409	1.429
109-19-3	butyl 3-methylbutanoate	C9H18O2	CCCCOC(=O)CC(C)C	1.409	1.411	1.429
110-96-3	2-methyl-N-(2-methylpropyl)propan-1-amine	C8H19N	CC(C)CNCC(C)C	1.409	1.413	1.413
110-43-0	heptan-2-one	C7H14O	CCCCCC(=O)C	1.409	1.409	1.412
111-66-0	oct-1-ene	C8H16	CCCCCCC=C	1.409	1.409	1.412
123-20-6	ethenyl butanoate	C6H10O2	CCCC(=O)OC=C	1.410	1.412	1.430
109-59-1	2-propan-2-yloxyethanol	C5H12O2	CC(C)OCCO	1.410	1.413	1.384
96-37-7	methylcyclopentane	C6H12	CC1CCCC1	1.410	1.418	1.410
871-83-0	2-methylnonane	C10H22	CCCCCCCC(C)C	1.410	1.408	1.411
2738-19-4	2-methylhex-2-ene	C7H14	CCCC=C(C)C	1.410	1.408	1.404
25419-06-1	N-methylpentan-1-amine	C6H15N	CCCCCNC	1.410	1.410	1.398
71-41-0	pentan-1-ol	C5H12O	CCCCCO	1.410	1.413	1.375
75-79-6	trichloro(methyl)silane	CH3Cl3Si	C[Si](Cl)(Cl)Cl	1.411	1.430	1.421
584-02-1	pentan-3-ol	C5H12O	CCC(CC)O	1.411	1.406	1.375
110-58-7	pentan-1-amine	C5H13N	CCCCCN	1.411	1.414	1.387
1467-79-4	dimethylcyanamide	C3H6N2	CN(C)C#N	1.412	1.446	1.433
124-18-5	decane	C10H22	CCCCCCCCCC	1.412	1.409	1.411
626-23-3	N-butan-2-ylbutan-2-amine	C8H19N	CCC(C)NC(C)CC	1.412	1.413	1.413
2110-78-3	methyl 2-hydroxy-2-methylpropanoate	C5H10O3	CC(C)(C(=O)OC)O	1.412	1.412	1.411
17301-94-9	4-methylnonane	C10H22	CCCCCC(C)CCC	1.412	1.410	1.411
623-47-2	ethyl prop-2-ynoate	C5H6O2	CCOC(=O)C#C	1.412	1.412	1.446
693-65-2	1-pentoxypentane	C10H22O	CCCCCOCCCCC	1.412	1.413	1.416
591-68-4	butyl pentanoate	C9H18O2	CCCCC(=O)OCCCC	1.412	1.412	1.429
17689-77-9	[diacetyloxy(ethyl)silyl] acetate	C8H14O6Si	CC[Si](OC(=O)C)(OC(=O)C)OC(=O)C	1.412	1.414	1.456
659-70-1	3-methylbutyl 3-methylbutanoate	C10H20O2	CC(C)CCOC(=O)CC(C)C	1.412	1.415	1.433
13019-20-0	2-methylheptan-3-one	C8H16O	CCCCC(=O)C(C)C	1.412	1.415	1.418
10160-87-9	3,3-diethoxyprop-1-yne	C7H12O2	CCOC(C#C)OCC	1.412	1.405	1.435
626-77-7	propyl hexanoate	C9H18O2	CCCCCC(=O)OCCC	1.412	1.412	1.429
1569-01-3	1-propoxypropan-2-ol	C6H14O2	CCCOCC(C)O	1.412	1.414	1.395
540-18-1	pentyl butanoate	C9H18O2	CCCCCOC(=O)CCC	1.413	1.413	1.429
106-30-9	ethyl heptanoate	C9H18O2	CCCCCCC(=O)OCC	1.413	1.413	1.429
15870-10-7	2-methylhept-1-ene	C8H16	CCCCCC(=C)C	1.413	1.413	1.412
10026-04-7	tetrachlorosilane	Cl4Si	[Si](Cl)(Cl)(Cl)Cl	1.413	1.440	1.450
543-59-9	1-chloropentane	C5H11Cl	CCCCCCl	1.413	1.414	1.402
919-31-3	3-triethoxysilylpropanenitrile	C9H19NO3Si	CCO[Si](CCC#N)(OCC)OCC	1.413	1.414	1.443
36215-07-3	1-chloro-3-methoxypropane	C4H9ClO	COCCCCl	1.413	1.415	1.401
88-09-5	2-ethylbutanoic acid	C6H12O2	CCC(CC)C(=O)O	1.413	1.419	1.411
111-71-7	heptanal	C7H14O	CCCCCCC=O	1.413	1.413	1.412
624-95-3	3,3-dimethylbutan-1-ol	C6H14O	CC(C)(C)CCO	1.414	1.417	1.387
764-35-2	hex-2-yne	C6H10	CCCC#CC	1.414	1.411	1.413
108-59-8	dimethyl propanedioate	C5H8O4	COC(=O)CC(=O)OC	1.414	1.416	1.441
928-68-7	6-methylheptan-2-one	C8H16O	CC(C)CCCC(=O)C	1.414	1.414	1.418
623-84-7	2-acetyloxypropyl acetate	C7H12O4	CC(COC(=O)C)OC(=O)C	1.414	1.414	1.449
1002-16-0	pentyl nitrate	C5H11NO3	CCCCCO[N+](=O)[O-]	1.414	1.407	1.431
97-97-2	2-chloro-1,1-dimethoxyethane	C4H9ClO2	COC(CCl)OC	1.414	1.415	1.410
766-20-1	2,4-dimethyl-1,3-dioxane	C6H12O2	CC1CCOC(O1)C	1.414	1.411	1.437
629-08-3	heptanenitrile	C7H13N	CCCCCCC#N	1.414	1.414	1.437
592-20-1	2-oxopropyl acetate	C5H8O3	CC(=O)COC(=O)C	1.415	1.411	1.432
3404-78-2	2,5-dimethylhex-2-ene	C8H16	CC(C)CC=C(C)C	1.415	1.413	1.412
816-79-5	3-ethylpent-2-ene	C7H14	CCC(=CC)CC	1.415	1.410	1.404
96-04-8	heptane-2,3-dione	C7H12O2	CCCCC(=O)C(=O)C	1.415	1.430	1.435
718-64-9	1,1,1,3,3,3-hexafluoro-2-phenylpropan-2-ol	C9H6F6O	C1=CC=C(C=C1)C(C(F)(F)F)(C(F)(F)F)O	1.415	1.418	1.414
108-12-3	3-methylbutanoyl chloride	C5H9ClO	CC(C)CC(=O)Cl	1.415	1.416	1.429
107-05-1	3-chloroprop-1-ene	C3H5Cl	C=CCCl	1.415	1.431	1.400
4110-44-5	3,3-dimethyloctane	C10H22	CCCCCC(C)(C)CC	1.415	1.415	1.411
372-46-3	fluorocyclohexane	C6H11F	C1CCC(CC1)F	1.415	1.410	1.403
1120-97-4	4-methyl-1,3-dioxane	C5H10O2	CC1CCOCO1	1.415	1.422	1.430
541-85-5	5-methylheptan-3-one	C8H16O	CCC(C)CC(=O)CC	1.415	1.415	1.418
78-85-3	2-methylprop-2-enal	C4H6O	CC(=C)C=O	1.416	1.433	1.401
629-05-0	oct-1-yne	C8H14	CCCCCCC#C	1.416	1.417	1.427
2117-28-4	trimethyl(trimethylsilylmethyl)silane	C7H20Si2	C[Si](C)(C)C[Si](C)(C)C	1.416	1.417	1.380
563-52-0	3-chlorobut-1-ene	C4H7Cl	CC(C=C)Cl	1.416	1.424	1.412
638-28-8	2-chlorohexane	C6H13Cl	CCCCC(C)Cl	1.416	1.415	1.411
123-05-7	2-ethylhexanal	C8H16O	CCCCC(CC)C=O	1.416	1.419	1.418
623-37-0	hexan-3-ol	C6H14O	CCCC(CC)O	1.416	1.413	1.387
2050-09-1	3-methylbutyl pentanoate	C10H20O2	CCCCC(=O)OCCC(C)C	1.416	1.415	1.433
557-40-4	3-prop-2-enoxyprop-1-ene	C6H10O	C=CCOCC=C	1.417	1.417	1.421
96-35-5	methyl 2-hydroxyacetate	C3H6O3	COC(=O)CO	1.417	1.419	1.386
5458-59-3	propan-2-yl octanoate	C11H22O2	CCCCCCCC(=O)OC(C)C	1.417	1.418	1.437
2639-63-6	hexyl butanoate	C10H20O2	CCCCCCOC(=O)CCC	1.417	1.418	1.433
535-13-7	ethyl 2-chloropropanoate	C5H9ClO2	CCOC(=O)C(C)Cl	1.417	1.419	1.437
2344-80-1	chloromethyl(trimethyl)silane	C4H11ClSi	C[Si](C)(C)CCl	1.417	1.416	1.383
814-49-3	1-[chloro(ethoxy)phosphoryl]oxyethane	C4H10ClO3P	CCOP(=O)(OCC)Cl	1.417	1.417	1.444
111-11-5	methyl octanoate	C9H18O2	CCCCCCCC(=O)OC	1.417	1.418	1.429
2173-56-0	pentyl pentanoate	C10H20O2	CCCCCOC(=O)CCCC	1.417	1.419	1.433
102-69-2	N,N-dipropylpropan-1-amine	C9H21N	CCCN(CCC)CCC	1.417	1.417	1.418
645-36-3	2,2-diethoxyethanamine	C6H15NO2	CCOC(CN)OCC	1.418	1.417	1.413
616-09-1	propyl 2-hydroxypropanoate	C6H12O3	CCCOC(=O)C(C)O	1.418	1.419	1.419
62-50-0	ethyl methanesulfonate	C3H8O3S	CCOS(=O)(=O)C	1.418	1.413	1.456
110-18-9	N,N,N',N'-tetramethylethane-1,2-diamine	C6H16N2	CN(C)CCN(C)C	1.418	1.419	1.415
1120-21-4	undecane	C11H24	CCCCCCCCCCC	1.418	1.415	1.416
141-32-2	butyl prop-2-enoate	C7H12O2	CCCCOC(=O)C=C	1.418	1.421	1.435
1576-85-8	pent-4-enyl acetate	C7H12O2	CC(=O)OCCCC=C	1.418	1.417	1.435
105-34-0	methyl 2-cyanoacetate	C4H5NO2	COC(=O)CC#N	1.418	1.416	1.465
111-92-2	N-butylbutan-1-amine	C8H19N	CCCCNCCCC	1.418	1.416	1.413
111-27-3	hexan-1-ol	C6H14O	CCCCCCO	1.418	1.419	1.387
4049-81-4	2-methylhexa-1,5-diene	C7H12	CC(=C)CCC=C	1.418	1.421	1.421
105-40-8	ethyl N-methylcarbamate	C4H9NO2	CCOC(=O)NC	1.418	1.422	1.414
625-23-0	2-methylhexan-2-ol	C7H16O	CCCCC(C)(C)O	1.418	1.416	1.397
107-70-0	4-methoxy-4-methylpentan-2-one	C7H14O2	CC(=O)CC(C)(C)OC	1.418	1.419	1.419
54889-48-4	1,1-diethoxyoctane	C12H26O2	CCCCCCCC(OCC)OCC	1.418	1.419	1.429
2426-08-6	2-(butoxymethyl)oxirane	C7H14O2	CCCCOCC1CO1	1.419	1.422	1.419
5781-53-3	methyl 2-chloro-2-oxoacetate	C3H3ClO3	COC(=O)C(=O)Cl	1.419	1.423	1.462
111-26-2	hexan-1-amine	C6H15N	CCCCCCN	1.419	1.420	1.398
1000-50-6	butyl-chloro-dimethylsilane	C6H15ClSi	CCCC[Si](C)(C)Cl	1.419	1.422	1.400
123-82-0	heptan-2-amine	C7H17N	CCCCCC(C)N	1.419	1.418	1.406
77-74-7	3-methylpentan-3-ol	C6H14O	CCC(C)(CC)O	1.419	1.414	1.387
591-95-7	Ethylallene	C5H8	CCC=C=C	1.419	1.411	1.403
142-25-6	N,N',N'-trimethylethane-1,2-diamine	C5H14N2	CNCCN(C)C	1.419	1.425	1.407
103-09-3	2-ethylhexyl acetate	C10H20O2	CCCCC(CC)COC(=O)C	1.420	1.421	1.433
141-97-9	ethyl 3-oxobutanoate	C6H10O3	CCOC(=O)CC(=O)C	1.420	1.420	1.438
1640-89-7	ethylcyclopentane	C7H14	CCC1CCCC1	1.420	1.424	1.419
109-49-9	hex-5-en-2-one	C6H10O	CC(=O)CCC=C	1.420	1.420	1.421
598-25-4	3-methylbuta-1,2-diene	C5H8	CC(=C=C)C	1.420	1.414	1.403
124-13-0	octanal	C8H16O	CCCCCCCC=O	1.420	1.419	1.418
123-25-1	diethyl butanedioate	C8H14O4	CCOC(=O)CCC(=O)OCC	1.420	1.418	1.452
112-14-1	octyl acetate	C10H20O2	CCCCCCCCOC(=O)C	1.420	1.421	1.433
1694-31-1	tert-butyl 3-oxobutanoate	C8H14O3	CC(=O)CC(=O)OC(C)(C)C	1.420	1.419	1.446
544-10-5	1-chlorohexane	C6H13Cl	CCCCCCCl	1.420	1.419	1.411
4606-07-9	ethyl cyclopropanecarboxylate	C6H10O2	CCOC(=O)C1CC1	1.420	1.423	1.430
565-60-6	3-methylpentan-2-ol	C6H14O	CCC(C)C(C)O	1.420	1.416	1.387
142-68-7	oxane	C5H10O	C1CCOCC1	1.421	1.439	1.420
1185-39-3	2,2-dimethylpentanoic acid	C7H14O2	CCCC(C)(C)C(=O)O	1.421	1.422	1.419
5614-37-9	methoxycyclopentane	C6H12O	COC1CCCC1	1.421	1.426	1.419
925-78-0	nonan-3-one	C9H18O	CCCCCCC(=O)CC	1.421	1.423	1.424
821-55-6	nonan-2-one	C9H18O	CCCCCCCC(=O)C	1.421	1.421	1.424
592-51-8	pent-4-enenitrile	C5H7N	C=CCCC#N	1.421	1.417	1.449
919-30-2	3-triethoxysilylpropan-1-amine	C9H23NO3Si	CCO[Si](CCCN)(OCC)OCC	1.422	1.421	1.422
4091-39-8	3-chlorobutan-2-one	C4H7ClO	CC(C(=O)C)Cl	1.422	1.425	1.422
872-05-9	dec-1-ene	C10H20	CCCCCCCCC=C	1.422	1.421	1.423
112-15-2	2-(2-ethoxyethoxy)ethyl acetate	C8H16O4	CCOCCOCCOC(=O)C	1.422	1.421	1.437
543-82-8	6-methylheptan-2-amine	C8H19N	CC(C)CCCC(C)N	1.422	1.422	1.413
1119-65-9	hept-2-yne	C7H12	CCCCC#CC	1.422	1.418	1.421
78-79-5	2-methylbuta-1,3-diene	C5H8	CC(=C)C=C	1.422	1.422	1.403
1731-84-6	methyl nonanoate	C10H20O2	CCCCCCCCC(=O)OC	1.422	1.423	1.433
627-27-0	but-3-en-1-ol	C4H8O	C=CCCO	1.422	1.434	1.378
7065-46-5	3,3-dimethylbutanoyl chloride	C6H11ClO	CC(C)(C)CC(=O)Cl	1.422	1.424	1.435
123-91-1	1,4-dioxane	C4H8O2	C1COCCO1	1.422	1.438	1.421
3730-60-7	2,5-dimethylhexan-2-ol	C8H18O	CC(C)CCC(C)(C)O	1.422	1.421	1.405
97-95-0	2-ethylbutan-1-ol	C6H14O	CCC(CC)CO	1.422	1.419	1.387
3710-30-3	octa-1,7-diene	C8H14	C=CCCCCC=C	1.422	1.425	1.427
367-23-7	1,2,4-trifluorobenzene	C6H3F3	C1=CC(=C(C=C1F)F)F	1.423	1.426	1.430
542-59-6	2-hydroxyethyl acetate	C4H8O3	CC(=O)OCCO	1.423	1.425	1.400
112-49-2	1-methoxy-2-[2-(2-methoxyethoxy)ethoxy]ethane	C8H18O4	COCCOCCOCCOC	1.423	1.422	1.423
1191-95-3	cyclobutanone	C4H6O	C1CC(=O)C1	1.423	1.439	1.412
108-82-7	2,6-dimethylheptan-4-ol	C9H20O	CC(C)CC(CC(C)C)O	1.423	1.425	1.411
814-78-8	3-methylbut-3-en-2-one	C5H8O	CC(=C)C(=O)C	1.423	1.424	1.413
108-87-2	methylcyclohexane	C7H14	CC1CCCCC1	1.423	1.429	1.427
110-95-2	N,N,N',N'-tetramethylpropane-1,3-diamine	C7H18N2	CN(C)CCCN(C)C	1.423	1.425	1.421
542-58-5	2-chloroethyl acetate	C4H7ClO2	CC(=O)OCCCl	1.424	1.425	1.431
112-73-2	1-[2-(2-butoxyethoxy)ethoxy]butane	C12H26O3	CCCCOCCOCCOCCCC	1.424	1.426	1.433
2050-60-4	dibutyl oxalate	C10H18O4	CCCCOC(=O)C(=O)OCCCC	1.424	1.424	1.456
13475-82-6	2,2,4,6,6-pentamethylheptane	C12H26	CC(CC(C)(C)C)CC(C)(C)C	1.424	1.422	1.421
765-43-5	1-cyclopropylethanone	C5H8O	CC(=O)C1CC1	1.424	1.427	1.413
111-70-6	heptan-1-ol	C7H16O	CCCCCCCO	1.424	1.424	1.397
97-88-1	butyl 2-methylprop-2-enoate	C8H14O2	CCCCOC(=O)C(=C)C	1.424	1.426	1.440
625-31-0	pent-4-en-2-ol	C5H10O	CC(CC=C)O	1.424	1.424	1.393
623-98-3	dipropyl sulfite	C6H14O3S	CCCOS(=O)OCCC	1.424	1.423	1.463
107-29-9	acetaldehyde oxime	C2H5NO	CC=NO	1.425	1.422	1.369
74-96-4	bromoethane	C2H5Br	CCBr	1.425	1.441	1.413
624-16-8	decan-4-one	C10H20O	CCCCCCC(=O)CCC	1.425	1.425	1.428
1119-40-0	dimethyl pentanedioate	C7H12O4	COC(=O)CCCC(=O)OC	1.425	1.424	1.449
75-09-2	dichloromethane	CH2Cl2	C(Cl)Cl	1.425	1.434	1.395
589-75-3	butyl octanoate	C12H24O2	CCCCCCCC(=O)OCCCC	1.425	1.424	1.440
1942-45-6	oct-4-yne	C8H14	CCCC#CCCC	1.425	1.424	1.427
110-38-3	ethyl decanoate	C12H24O2	CCCCCCCCCC(=O)OCC	1.425	1.427	1.440
75-35-4	1,1-dichloroethene	C2H2Cl2	C=C(Cl)Cl	1.425	1.442	1.439
3010-02-4	2-(diethylamino)acetonitrile	C6H12N2	CCN(CC)CC#N	1.425	1.427	1.450
149-57-5	2-ethylhexanoic acid	C8H16O2	CCCCC(CC)C(=O)O	1.425	1.429	1.425
111-68-2	heptan-1-amine	C7H17N	CCCCCCCN	1.425	1.425	1.406
124-19-6	nonanal	C9H18O	CCCCCCCCC=O	1.425	1.424	1.424
616-25-1	pent-1-en-3-ol	C5H10O	CCC(C=C)O	1.425	1.427	1.393
75-26-3	2-bromopropane	C3H7Br	CC(C)Br	1.426	1.432	1.424
623-71-2	ethyl 3-chloropropanoate	C5H9ClO2	CCOC(=O)CCCl	1.426	1.426	1.437
693-54-9	decan-2-one	C10H20O	CCCCCCCCC(=O)C	1.426	1.425	1.428
513-42-8	2-methylprop-2-en-1-ol	C4H8O	CC(=C)CO	1.426	1.429	1.378
2243-27-8	nonanenitrile	C9H17N	CCCCCCCCC#N	1.426	1.426	1.445
110-42-9	methyl decanoate	C11H22O2	CCCCCCCCCC(=O)OC	1.426	1.427	1.437
111-32-0	4-methoxybutan-1-ol	C5H12O2	COCCCCO	1.426	1.424	1.384
629-06-1	1-chloroheptane	C7H15Cl	CCCCCCCCl	1.426	1.425	1.418
110-82-7	cyclohexane	C6H12	C1CCCCC1	1.426	1.437	1.419
142-61-0	hexanoyl chloride	C6H11ClO	CCCCCC(=O)Cl	1.426	1.427	1.435
108-00-9	N',N'-dimethylethane-1,2-diamine	C4H12N2	CN(C)CCN	1.427	1.433	1.397
56539-66-3	3-methoxy-3-methylbutan-1-ol	C6H14O2	CC(C)(CCO)OC	1.427	1.426	1.395
589-98-0	octan-3-ol	C8H18O	CCCCCC(CC)O	1.427	1.424	1.405
821-95-4	undec-1-ene	C11H22	CCCCCCCCCC=C	1.427	1.426	1.427
563-47-3	3-chloro-2-methylprop-1-ene	C4H7Cl	CC(=C)CCl	1.427	1.431	1.412
2050-92-2	N-pentylpentan-1-amine	C10H23N	CCCCCNCCCCC	1.427	1.426	1.423
111-90-0	2-(2-ethoxyethoxy)ethanol	C6H14O3	CCOCCOCCO	1.427	1.429	1.403
107-41-5	2-methylpentane-2,4-diol	C6H14O2	CC(CC(C)(C)O)O	1.427	1.441	1.395
631-36-7	tetraethylsilane	C8H20Si	CC[Si](CC)(CC)CC	1.427	1.426	1.391
507-19-7	2-bromo-2-methylpropane	C4H9Br	CC(C)(C)Br	1.428	1.431	1.432
124-07-2	octanoic acid	C8H16O2	CCCCCCCC(=O)O	1.428	1.430	1.425
127-17-3	2-oxopropanoic acid	C3H4O3	CC(=O)C(=O)O	1.428	1.422	1.412
22128-62-7	chloromethyl carbonochloridate	C2H2Cl2O2	C(OC(=O)Cl)Cl	1.428	1.441	1.462
927-49-1	undecan-6-one	C11H22O	CCCCCC(=O)CCCCC	1.428	1.429	1.432
627-58-7	2,5-dimethylhexa-1,5-diene	C8H14	CC(=C)CCC(=C)C	1.429	1.430	1.427
2809-67-8	oct-2-yne	C8H14	CCCCCC#CC	1.429	1.425	1.427
629-59-4	tetradecane	C14H30	CCCCCCCCCCCCCC	1.429	1.426	1.428
111-51-3	N,N,N',N'-tetramethylbutane-1,4-diamine	C8H20N2	CN(C)CCCCN(C)C	1.429	1.429	1.426
4028-23-3	chloro-dimethyl-prop-2-enylsilane	C5H11ClSi	C[Si](C)(CC=C)Cl	1.429	1.430	1.406
590-02-3	butyl 2-chloroacetate	C6H11ClO2	CCCCOC(=O)CCl	1.429	1.430	1.442
590-90-9	4-hydroxybutan-2-one	C4H8O2	CC(=O)CCO	1.429	1.434	1.390
3073-66-3	1,1,3-trimethylcyclohexane	C9H18	CC1CCCC(C1)(C)C	1.429	1.434	1.437
627-90-7	ethyl undecanoate	C13H26O2	CCCCCCCCCCC(=O)OCC	1.429	1.429	1.442
1067-53-4	ethenyl-tris(2-methoxyethoxy)silane	C11H24O6Si	COCCO[Si](C=C)(OCCOC)OCCOC	1.429	1.432	1.440
1191-16-8	3-methylbut-2-enyl acetate	C7H12O2	CC(=CCOC(=O)C)C	1.430	1.426	1.435
124-70-9	dichloro-ethenyl-methylsilane	C3H6Cl2Si	C[Si](C=C)(Cl)Cl	1.430	1.439	1.421
815-17-8	3,3-dimethyl-2-oxobutanoic acid	C6H10O3	CC(C)(C)C(=O)C(=O)O	1.430	1.430	1.438
112-41-4	dodec-1-ene	C12H24	CCCCCCCCCCC=C	1.430	1.430	1.431
4279-22-5	2,2-dichlorobutane	C4H8Cl2	CCC(C)(Cl)Cl	1.430	1.430	1.429
1975-78-6	decanenitrile	C10H19N	CCCCCCCCCC#N	1.430	1.430	1.448
20184-89-8	non-3-yne	C9H16	CCCCCC#CCC	1.430	1.430	1.432
821-09-0	pent-4-en-1-ol	C5H10O	C=CCCCO	1.430	1.436	1.393
10213-77-1	2-[2-(2-methoxypropoxy)propoxy]propan-1-ol	C10H22O4	CC(COC(CO)C)OCC(OC)C	1.430	1.434	1.431
30673-36-0	butyl decanoate	C14H28O2	CCCCCCCCCC(=O)OCCCC	1.431	1.431	1.444
7335-06-0	1-ethylpyrrolidine	C6H13N	CCN1CCCC1	1.431	1.434	1.430
628-99-9	nonan-2-ol	C9H20O	CCCCCCCC(C)O	1.431	1.428	1.411
999-55-3	prop-2-enyl prop-2-enoate	C6H8O2	C=CCOC(=O)C=C	1.431	1.435	1.450
3153-36-4	ethyl 4-chlorobutanoate	C6H11ClO2	CCOC(=O)CCCCl	1.431	1.431	1.442
1719-53-5	dichloro(diethyl)silane	C4H10Cl2Si	CC[Si](CC)(Cl)Cl	1.431	1.433	1.412
141-57-1	trichloro(propyl)silane	C3H7Cl3Si	CCC[Si](Cl)(Cl)Cl	1.431	1.442	1.433
994-30-9	chloro(triethyl)silane	C6H15ClSi	CC[Si](CC)(CC)Cl	1.431	1.430	1.400
141-04-8	bis(2-methylpropyl) hexanedioate	C14H26O4	CC(C)COC(=O)CCCCC(=O)OCC(C)C	1.432	1.432	1.461
2243-98-3	undec-1-yne	C11H20	CCCCCCCCCC#C	1.432	1.431	1.439
112-34-5	2-(2-butoxyethoxy)ethanol	C8H18O3	CCCCOCCOCCO	1.432	1.436	1.417
496-77-5	5-hydroxyoctan-4-one	C8H16O2	CCCC(C(=O)CCC)O	1.432	1.438	1.425
123-04-6	3-(chloromethyl)heptane	C8H17Cl	CCCCC(CC)CCl	1.432	1.431	1.423
107-19-7	prop-2-yn-1-ol	C3H4O	C#CCO	1.432	1.435	1.383
629-62-9	pentadecane	C15H32	CCCCCCCCCCCCCCC	1.432	1.429	1.430
693-13-0	N,N'-Diisopropylcarbodiimide	C7H14N2	CC(C)N=C=NC(C)C	1.433	1.443	1.453
123-39-7	N-methylformamide	C2H5NO	CNC=O	1.433	1.441	1.369
930-27-8	3-methylfuran	C5H6O	CC1=COC=C1	1.433	1.465	1.462
108-29-2	5-methyloxolan-2-one	C5H8O2	CC1CCC(=O)O1	1.433	1.427	1.444
2051-31-2	decan-4-ol	C10H22O	CCCCCCC(CCC)O	1.433	1.431	1.416
6413-10-1	ethyl 2-(2-methyl-1,3-dioxolan-2-yl)acetate	C8H14O4	CCOC(=O)CC1(OCCO1)C	1.433	1.433	1.468
534-22-5	2-methylfuran	C5H6O	CC1=CC=CO1	1.433	1.440	1.462
3452-97-9	3,5,5-trimethylhexan-1-ol	C9H20O	CC(CCO)CC(C)(C)C	1.433	1.434	1.411
2425-74-3	N-tert-butylformamide	C5H11NO	CC(C)(C)NC=O	1.434	1.434	1.414
4553-62-2	2-methylpentanedinitrile	C6H8N2	CC(CCC#N)C#N	1.434	1.428	1.494
763-32-6	3-methylbut-3-en-1-ol	C5H10O	CC(=C)CCO	1.434	1.435	1.393
4187-86-4	pent-1-yn-3-ol	C5H8O	CCC(C#C)O	1.434	1.429	1.413
2554-06-5	2,4,6,8-tetrakis(ethenyl)-2,4,6,8-tetramethyl-1,3,5,7,2,4,6,8-tetraoxatetrasilocane	C12H24O4Si4	C[Si]1(O[Si](O[Si](O[Si](O1)(C)C=C)(C)C=C)(C)C=C)C=C	1.434	1.428	1.453
2473-01-0	1-chlorononane	C9H19Cl	CCCCCCCCCCl	1.434	1.434	1.428
7208-05-1	2,4-dimethyl-1,3-oxazole	C5H7NO	CC1=COC(=N1)C	1.434	1.444	1.485
78-69-3	3,7-dimethyloctan-3-ol	C10H22O	CCC(C)(CCCC(C)C)O	1.434	1.434	1.416
106-92-3	2-(prop-2-enoxymethyl)oxirane	C6H10O2	C=CCOCC1CO1	1.435	1.434	1.430
617-84-5	N,N-diethylformamide	C5H11NO	CCN(CC)C=O	1.435	1.432	1.414
765-03-7	dodec-1-yne	C12H22	CCCCCCCCCCC#C	1.435	1.435	1.442
285-67-6	6-oxabicyclo[3.1.0]hexane	C5H8O	C1CC2C(C1)O2	1.435	1.436	1.413
1577-22-6	hex-5-enoic acid	C6H10O2	C=CCCCC(=O)O	1.435	1.440	1.430
106-18-3	butyl dodecanoate	C16H32O2	CCCCCCCCCCCC(=O)OCCCC	1.435	1.435	1.448
111-64-8	octanoyl chloride	C8H15ClO	CCCCCCCC(=O)Cl	1.435	1.435	1.443
1731-88-0	methyl tridecanoate	C14H28O2	CCCCCCCCCCCCC(=O)OC	1.435	1.435	1.444
103-11-7	2-ethylhexyl prop-2-enoate	C11H20O2	CCCCC(CC)COC(=O)C=C	1.435	1.437	1.449
931-56-6	methoxycyclohexane	C7H14O	COC1CCCCC1	1.435	1.437	1.434
625-69-4	pentane-2,4-diol	C5H12O2	CC(CC(C)O)O	1.435	1.438	1.384
544-13-8	pentanedinitrile	C5H6N2	C(CC#N)CC#N	1.435	1.434	1.497
79-37-8	oxalyl dichloride	C2Cl2O2	C(=O)(C(=O)Cl)Cl	1.436	1.446	1.497
109-02-4	4-methylmorpholine	C5H11NO	CN1CCOCC1	1.436	1.444	1.443
513-53-1	butane-2-thiol	C4H10S	CCC(C)S	1.436	1.439	1.434
3179-63-3	3-(dimethylamino)propan-1-ol	C5H13NO	CN(C)CCCO	1.436	1.436	1.396
124-06-1	ethyl tetradecanoate	C16H32O2	CCCCCCCCCCCCCC(=O)OCC	1.436	1.437	1.448
78-76-2	2-bromobutane	C4H9Br	CCC(C)Br	1.437	1.437	1.432
110-69-0	N-butylidenehydroxylamine	C4H9NO	CCCC=NO	1.437	1.437	1.404
120-92-3	cyclopentanone	C5H8O	C1CCC(=O)C1	1.437	1.451	1.434
1719-57-9	chloro-(chloromethyl)-dimethylsilane	C3H8Cl2Si	C[Si](C)(CCl)Cl	1.437	1.439	1.404
2016-57-1	decan-1-amine	C10H23N	CCCCCCCCCCN	1.437	1.438	1.423
1187-58-2	N-methylpropanamide	C4H9NO	CCC(=O)NC	1.437	1.432	1.404
1653-30-1	undecan-2-ol	C11H24O	CCCCCCCCCC(C)O	1.437	1.435	1.421
96-48-0	oxolan-2-one	C4H6O2	C1CC(=O)OC1	1.437	1.440	1.437
112-30-1	decan-1-ol	C10H22O	CCCCCCCCCCO	1.437	1.437	1.416
543-75-9	2,3-dihydro-1,4-dioxine	C4H6O2	C1COC=CO1	1.437	1.456	1.452
124-10-7	methyl tetradecanoate	C15H30O2	CCCCCCCCCCCCCC(=O)OC	1.437	1.438	1.446
14814-09-6	3-triethoxysilylpropane-1-thiol	C9H22O3SSi	CCO[Si](CCCS)(OCC)OCC	1.437	1.439	1.449
78-51-3	tris(2-butoxyethyl) phosphate	C18H39O7P	CCCCOCCOP(=O)(OCCOCCCC)OCCOCCCC	1.437	1.442	1.464
621-77-2	N,N-dipentylpentan-1-amine	C15H33N	CCCCCN(CCCCC)CCCCC	1.437	1.437	1.438
372-18-9	1,3-difluorobenzene	C6H4F2	C1=CC(=CC(=C1)F)F	1.438	1.443	1.450
1071-73-4	5-hydroxypentan-2-one	C5H10O2	CC(=O)CCCO	1.438	1.439	1.402
107-03-9	propane-1-thiol	C3H8S	CCCS	1.438	1.441	1.426
10486-19-8	tridecanal	C13H26O	CCCCCCCCCCCCC=O	1.438	1.438	1.438
2516-34-9	cyclobutanamine	C4H9N	C1CC(C1)N	1.438	1.444	1.402
110-75-8	1-chloro-2-ethenoxyethane	C4H7ClO	C=COCCCl	1.438	1.435	1.422
542-76-7	3-chloropropanenitrile	C3H4ClN	C(CCl)C#N	1.438	1.432	1.454
55-18-5	N,N-diethylnitrous amide	C4H10N2O	CCN(CC)N=O	1.438	1.435	1.427
112-50-5	2-[2-(2-ethoxyethoxy)ethoxy]ethanol	C8H18O4	CCOCCOCCOCCO	1.438	1.440	1.423
6285-06-9	3-ethylpent-1-yn-3-ol	C7H12O	CCC(CC)(C#C)O	1.438	1.433	1.428
597-05-7	3-ethyl-2-methylpentan-3-ol	C8H18O	CCC(CC)(C(C)C)O	1.438	1.435	1.405
924-50-5	methyl 3-methylbut-2-enoate	C6H10O2	CC(=CC(=O)OC)C	1.438	1.439	1.430
615-53-2	ethyl N-methyl-N-nitrosocarbamate	C4H8N2O3	CCOC(=O)N(C)N=O	1.438	1.425	1.468
637-64-9	oxolan-2-ylmethyl acetate	C7H12O3	CC(=O)OCC1CCCO1	1.438	1.436	1.460
112-35-6	2-[2-(2-methoxyethoxy)ethoxy]ethanol	C7H16O4	COCCOCCOCCO	1.438	1.440	1.417
637-65-0	oxolan-2-ylmethyl propanoate	C8H14O3	CCC(=O)OCC1CCCO1	1.438	1.438	1.462
111-69-3	hexanedinitrile	C6H8N2	C(CCC#N)CC#N	1.439	1.438	1.494
1759-53-1	cyclopropanecarboxylic acid	C4H6O2	C1CC1C(=O)O	1.439	1.444	1.413
109-83-1	2-(methylamino)ethanol	C3H9NO	CNCCO	1.439	1.447	1.367
5765-44-6	5-methyl-1,2-oxazole	C4H5NO	CC1=CC=NO1	1.439	1.432	1.487
41114-00-5	ethyl pentadecanoate	C17H34O2	CCCCCCCCCCCCCCC(=O)OCC	1.439	1.438	1.450
558-42-9	1-chloro-2-methylpropan-2-ol	C4H9ClO	CC(C)(CCl)O	1.439	1.436	1.401
111-33-1	N,N'-dimethylpropane-1,3-diamine	C5H14N2	CNCCCNC	1.439	1.440	1.407
110-72-5	N'-ethylethane-1,2-diamine	C4H12N2	CCNCCN	1.439	1.444	1.397
1551-21-9	2-methylsulfanylpropane	C4H10S	CC(C)SC	1.439	1.441	1.434
3208-16-0	2-ethylfuran	C6H8O	CCC1=CC=CO1	1.440	1.443	1.464
4390-04-9	2,2,4,4,6,8,8-heptamethylnonane	C16H34	CC(CC(C)(C)C)CC(C)(C)CC(C)(C)C	1.440	1.440	1.433
513-44-0	2-methylpropane-1-thiol	C4H10S	CC(C)CS	1.440	1.440	1.434
504-63-2	propane-1,3-diol	C3H8O2	C(CO)CO	1.440	1.451	1.350
758-96-3	N,N-dimethylpropanamide	C5H11NO	CCC(=O)N(C)C	1.440	1.433	1.414
3167-63-3	1-[chloromethyl(ethoxy)phosphoryl]oxyethane	C5H12ClO3P	CCOP(=O)(CCl)OCC	1.440	1.438	1.448
110-93-0	6-methylhept-5-en-2-one	C8H14O	CC(=CCCC(=O)C)C	1.440	1.437	1.433
124-02-7	N-prop-2-enylprop-2-en-1-amine	C6H11N	C=CCNCC=C	1.441	1.443	1.432
110-73-6	2-(ethylamino)ethanol	C4H11NO	CCNCCO	1.441	1.443	1.384
2396-63-6	hepta-1,6-diyne	C7H8	C#CCCCC#C	1.441	1.442	1.460
109-56-8	2-(propan-2-ylamino)ethanol	C5H13NO	CC(C)NCCO	1.441	1.437	1.396
112-42-5	undecan-1-ol	C11H24O	CCCCCCCCCCCO	1.441	1.440	1.421
1656-48-0	3-(2-cyanoethoxy)propanenitrile	C6H8N2O	C(COCCC#N)C#N	1.441	1.441	1.501
1114-51-8	N,N-diethylpropanamide	C7H15NO	CCC(=O)N(CC)CC	1.441	1.437	1.428
110-87-2	3,4-dihydro-2H-pyran	C5H8O	C1CC=COC1	1.441	1.444	1.446
625-86-5	2,5-dimethylfuran	C6H8O	CC1=CC=C(O1)C	1.441	1.447	1.464
6222-35-1	cyclohexyl propanoate	C9H16O2	CCC(=O)OC1CCCCC1	1.441	1.443	1.465
109-43-3	dibutyl decanedioate	C18H34O4	CCCCOC(=O)CCCCCCCCC(=O)OCCCC	1.441	1.442	1.465
300-87-8	3,5-dimethyl-1,2-oxazole	C5H7NO	CC1=CC(=NO1)C	1.442	1.454	1.485
625-08-1	3-hydroxy-3-methylbutanoic acid	C5H10O3	CC(C)(CC(=O)O)O	1.442	1.442	1.411
507-36-8	2-bromo-2-methylbutane	C5H11Br	CCC(C)(C)Br	1.442	1.439	1.438
77-93-0	triethyl 2-hydroxypropane-1,2,3-tricarboxylate	C12H20O7	CCOC(=O)CC(CC(=O)OCC)(C(=O)OCC)O	1.442	1.444	1.483
540-36-3	1,4-difluorobenzene	C6H4F2	C1=CC(=CC=C1F)F	1.442	1.445	1.450
628-16-0	hexa-1,5-diyne	C6H6	C#CCCC#C	1.442	1.437	1.457
109-81-9	N'-methylethane-1,2-diamine	C3H10N2	CNCCN	1.442	1.452	1.383
2568-33-4	3-methylbutane-1,3-diol	C5H12O2	CC(C)(CCO)O	1.442	1.442	1.384
765-13-9	pentadec-1-yne	C15H28	CCCCCCCCCCCCCC#C	1.442	1.443	1.449
773-82-0	2,3,4,5,6-pentafluorobenzonitrile	C7F5N	C(#N)C1=C(C(=C(C(=C1F)F)F)F)F	1.442	1.437	1.461
352-93-2	ethylsulfanylethane	C4H10S	CCSCC	1.443	1.444	1.434
591-48-0	3-methylcyclohexene	C7H12	CC1CCCC=C1	1.443	1.446	1.446
123-75-1	pyrrolidine	C4H9N	C1CCNC1	1.443	1.461	1.413
928-65-4	trichloro(hexyl)silane	C6H13Cl3Si	CCCCCC[Si](Cl)(Cl)Cl	1.443	1.444	1.444
298-07-7	bis(2-ethylhexyl) hydrogen phosphate	C16H35O4P	CCCCC(CC)COP(=O)(O)OCC(CC)CCCC	1.443	1.446	1.455
6765-39-5	heptadec-1-ene	C17H34	CCCCCCCCCCCCCCCC=C	1.443	1.442	1.443
597-63-7	tetraethylgermane	C8H20Ge	CC[Ge](CC)(CC)CC	1.443	1.452	1.386
1190-22-3	1,3-dichlorobutane	C4H8Cl2	CC(CCCl)Cl	1.444	1.444	1.429
761-65-9	N,N-dibutylformamide	C9H19NO	CCCCN(CCCC)C=O	1.444	1.442	1.436
4292-92-6	pentylcyclohexane	C11H22	CCCCCC1CCCCC1	1.444	1.447	1.444
110-53-2	1-bromopentane	C5H11Br	CCCCCBr	1.444	1.447	1.438
1809-10-5	3-bromopentane	C5H11Br	CCC(CC)Br	1.444	1.442	1.438
4630-82-4	methyl cyclohexanecarboxylate	C8H14O2	COC(=O)C1CCCCC1	1.444	1.448	1.463
625-48-9	2-nitroethanol	C2H5NO3	C(CO)[N+](=O)[O-]	1.444	1.451	1.400
5390-04-5	pent-4-yn-1-ol	C5H8O	C#CCCCO	1.444	1.446	1.413
629-40-3	octanedinitrile	C8H12N2	C(CCCC#N)CCC#N	1.444	1.445	1.490
111-75-1	2-(butylamino)ethanol	C6H15NO	CCCCNCCO	1.445	1.444	1.405
622-93-5	3-(diethylamino)propan-1-ol	C7H17NO	CCN(CC)CCCO	1.445	1.441	1.413
104-50-7	5-butyloxolan-2-one	C8H14O2	CCCCC1CCC(=O)O1	1.445	1.437	1.455
4420-74-0	3-trimethoxysilylpropane-1-thiol	C6H16O3SSi	CO[Si](CCCS)(OC)OC	1.445	1.444	1.442
141-79-7	4-methylpent-3-en-2-one	C6H10O	CC(=CC(=O)C)C	1.445	1.440	1.421
592-55-2	1-bromo-2-ethoxyethane	C4H9BrO	CCOCCBr	1.445	1.446	1.440
1005-67-0	4-butylmorpholine	C8H17NO	CCCCN1CCOCC1	1.445	1.446	1.454
4110-50-3	1-ethylsulfanylpropane	C5H12S	CCCSCC	1.445	1.445	1.440
2084-18-6	3-methylbutane-2-thiol	C5H12S	CC(C)C(C)S	1.445	1.444	1.440
3877-15-4	1-methylsulfanylpropane	C4H10S	CCCSC	1.445	1.444	1.434
768-66-1	2,2,6,6-tetramethylpiperidine	C9H19N	CC1(CCCC(N1)(C)C)C	1.445	1.445	1.450
23783-42-8	2-[2-[2-(2-methoxyethoxy)ethoxy]ethoxy]ethanol	C9H20O5	COCCOCCOCCOCCO	1.445	1.448	1.432
67-66-3	chloroform	CHCl3	C(Cl)(Cl)Cl	1.446	1.447	1.451
104-61-0	5-pentyloxolan-2-one	C9H16O2	CCCCCC1CCC(=O)O1	1.446	1.439	1.458
110-63-4	butane-1,4-diol	C4H10O2	C(CCO)CO	1.446	1.454	1.370
626-88-0	1-bromo-4-methylpentane	C6H13Br	CC(C)CCCBr	1.446	1.448	1.442
591-24-2	3-methylcyclohexan-1-one	C7H12O	CC1CCCC(=O)C1	1.446	1.445	1.454
695-12-5	ethenylcyclohexane	C8H14	C=CC1CCCCC1	1.446	1.453	1.450
110-83-8	cyclohexene	C6H10	C1CCC=CC1	1.446	1.454	1.441
103-23-1	bis(2-ethylhexyl) hexanedioate	C22H42O4	CCCCC(CC)COC(=O)CCCCC(=O)OCC(CC)CCCC	1.447	1.448	1.467
3178-22-1	tert-butylcyclohexane	C10H20	CC(C)(C)C1CCCCC1	1.447	1.450	1.441
3377-87-5	3-bromohexane	C6H13Br	CCCC(CC)Br	1.447	1.446	1.442
627-30-5	3-chloropropan-1-ol	C3H7ClO	C(CO)CCl	1.447	1.450	1.388
6280-87-1	5-chloropentanenitrile	C5H8ClN	C(CCCl)CC#N	1.447	1.445	1.461
106-58-1	1,4-dimethylpiperazine	C6H14N2	CN1CCN(CC1)C	1.447	1.452	1.458
626-58-4	4-methylpiperidine	C6H13N	CC1CCNCC1	1.447	1.453	1.439
111-25-1	1-bromohexane	C6H13Br	CCCCCCBr	1.447	1.449	1.442
628-29-5	1-methylsulfanylbutane	C5H12S	CCCCSC	1.447	1.446	1.440
627-11-2	2-chloroethyl carbonochloridate	C3H4Cl2O2	C(CCl)OC(=O)Cl	1.447	1.444	1.465
592-65-4	2-methyl-1-(2-methylpropylsulfanyl)propane	C8H18S	CC(C)CSCC(C)C	1.447	1.448	1.450
6291-84-5	N'-methylpropane-1,3-diamine	C4H12N2	CNCCCN	1.447	1.450	1.397
591-12-8	5-methyl-3H-furan-2-one	C5H6O2	CC1=CCC(=O)O1	1.448	1.446	1.472
142-28-9	1,3-dichloropropane	C3H6Cl2	C(CCl)CCl	1.448	1.450	1.421
2935-44-6	hexane-2,5-diol	C6H14O2	CC(CCC(C)O)O	1.448	1.442	1.395
109-05-7	2-methylpiperidine	C6H13N	CC1CCCCN1	1.448	1.450	1.439
78-96-6	1-aminopropan-2-ol	C3H9NO	CC(CN)O	1.448	1.441	1.367
638-46-0	1-ethylsulfanylbutane	C6H14S	CCCCSCC	1.449	1.448	1.444
111-80-8	methyl non-2-ynoate	C10H16O2	CCCCCCC#CC(=O)OC	1.449	1.448	1.460
538-23-8	2,3-di(octanoyloxy)propyl octanoate	C27H50O6	CCCCCCCC(=O)OCC(COC(=O)CCCCCCC)OC(=O)CCCCCCC	1.449	1.448	1.478
628-11-5	3-chloropropyl carbonochloridate	C4H6Cl2O2	C(COC(=O)Cl)CCl	1.449	1.445	1.466
1116-76-3	N,N-dioctyloctan-1-amine	C24H51N	CCCCCCCCN(CCCCCCCC)CCCCCCCC	1.449	1.449	1.452
2450-71-7	prop-2-yn-1-amine	C3H5N	C#CCN	1.449	1.444	1.403
818-61-1	2-hydroxyethyl prop-2-enoate	C5H8O3	C=CC(=O)OCCO	1.450	1.455	1.432
1003-03-8	cyclopentanamine	C5H11N	C1CCC(C1)N	1.450	1.457	1.423
1558-33-4	dichloro-(chloromethyl)-methylsilane	C2H5Cl3Si	C[Si](CCl)(Cl)Cl	1.450	1.457	1.428
1192-37-6	methylidenecyclohexane	C7H12	C=C1CCCCC1	1.450	1.453	1.446
506-96-7	acetyl bromide	C2H3BrO	CC(=O)Br	1.450	1.451	1.458
629-04-9	1-bromoheptane	C7H15Br	CCCCCCCBr	1.450	1.451	1.446
88-10-8	N,N-diethylcarbamoyl chloride	C5H10ClNO	CCN(CC)C(=O)Cl	1.450	1.450	1.447
1484-80-6	2-ethylpiperidine	C7H15N	CCC1CCCCN1	1.450	1.451	1.444
2396-65-8	nona-1,8-diyne	C9H12	C#CCCCCCC#C	1.450	1.448	1.463
515-84-4	ethyl 2,2,2-trichloroacetate	C4H5Cl3O2	CCOC(=O)C(Cl)(Cl)Cl	1.451	1.449	1.497
645-62-5	2-ethylhex-2-enal	C8H14O	CCCC=C(CC)C=O	1.451	1.454	1.433
111-29-5	pentane-1,5-diol	C5H12O2	C(CCO)CCO	1.451	1.456	1.384
5441-51-0	4-ethylcyclohexan-1-one	C8H14O	CCC1CCC(=O)CC1	1.452	1.453	1.457
1639-09-4	heptane-1-thiol	C7H16S	CCCCCCCS	1.452	1.452	1.447
111-01-3	2,6,10,15,19,23-hexamethyltetracosane	C30H62	CC(C)CCCC(C)CCCC(C)CCCCC(C)CCCC(C)CCCC(C)C	1.452	1.447	1.452
868-77-9	2-hydroxyethyl 2-methylprop-2-enoate	C6H10O3	CC(=C)C(=O)OCCO	1.452	1.456	1.438
638-07-3	ethyl 4-chloro-3-oxobutanoate	C6H9ClO3	CCOC(=O)CC(=O)CCl	1.452	1.454	1.468
1795-16-0	decylcyclohexane	C16H32	CCCCCCCCCCC1CCCCC1	1.452	1.453	1.454
452-67-5	1,4-difluoro-2-methylbenzene	C7H6F2	CC1=C(C=CC(=C1)F)F	1.452	1.455	1.454
286-20-4	7-oxabicyclo[4.1.0]heptane	C6H10O	C1CCC2C(C1)O2	1.452	1.448	1.431
123-54-6	pentane-2,4-dione	C5H8O2	CC(=O)CC(=O)C	1.452	1.422	1.422
111-83-1	1-bromooctane	C8H17Br	CCCCCCCCBr	1.452	1.453	1.449
2305-05-7	5-octyloxolan-2-one	C12H22O2	CCCCCCCCC1CCC(=O)O1	1.453	1.445	1.462
822-06-0	1,6-diisocyanatohexane	C8H12N2O2	C(CCCN=C=O)CCN=C=O	1.453	1.455	1.501
611-10-9	ethyl 2-oxocyclopentane-1-carboxylate	C8H12O3	CCOC(=O)C1CCCC1=O	1.453	1.455	1.481
3400-45-1	cyclopentanecarboxylic acid	C6H10O2	C1CCC(C1)C(=O)O	1.453	1.461	1.449
23601-40-3	2-[2-[2-[2-[2-(2-methoxyethoxy)ethoxy]ethoxy]ethoxy]ethoxy]ethanol	C13H28O7	COCCOCCOCCOCCOCCOCCO	1.453	1.454	1.451
502-47-6	3,7-dimethyloct-6-enoic acid	C10H18O2	CC(CCC=C(C)C)CC(=O)O	1.454	1.455	1.446
91-65-6	N,N-diethylcyclohexanamine	C10H21N	CCN(CC)C1CCCCC1	1.454	1.454	1.453
927-68-4	2-bromoethyl acetate	C4H7BrO2	CC(=O)OCCBr	1.454	1.457	1.472
14433-76-2	N,N-dimethyldecanamide	C12H25NO	CCCCCCCCCC(=O)N(C)C	1.454	1.451	1.445
594-44-5	ethanesulfonyl chloride	C2H5ClO2S	CCS(=O)(=O)Cl	1.454	1.450	1.485
110-91-8	morpholine	C4H9NO	C1COCCN1	1.454	1.468	1.436
542-28-9	oxan-2-one	C5H8O2	C1CCOC(=O)C1	1.454	1.446	1.456
141-43-5	2-aminoethanol	C2H7NO	C(CO)N	1.455	1.460	1.344
13057-17-5	bromo(methoxy)methane	C2H5BrO	COCBr	1.456	1.446	1.426
698-76-0	6-propyloxan-2-one	C8H14O2	CCCC1CCCC(=O)O1	1.456	1.448	1.463
1067-42-1	tetrabutylgermane	C16H36Ge	CCCC[Ge](CCCC)(CCCC)CCCC	1.456	1.462	1.425
112-29-8	1-bromodecane	C10H21Br	CCCCCCCCCCBr	1.456	1.457	1.453
4437-01-8	2-[2-[2-[2-[2-[2-(2-methoxyethoxy)ethoxy]ethoxy]ethoxy]ethoxy]ethoxy]ethanol	C15H32O8	COCCOCCOCCOCCOCCOCCOCCO	1.456	1.455	1.457
112-27-6	2-[2-(2-hydroxyethoxy)ethoxy]ethanol	C6H14O4	C(COCCOCCO)O	1.456	1.460	1.410
628-76-2	1,5-dichloropentane	C5H10Cl2	C(CCCl)CCCl	1.457	1.454	1.435
1072-52-2	2-(aziridin-1-yl)ethanol	C4H9NO	C1CN1CCO	1.457	1.465	1.403
96-32-2	methyl 2-bromoacetate	C3H5BrO2	COC(=O)CBr	1.457	1.461	1.472
107-15-3	ethane-1,2-diamine	C2H8N2	C(CN)N	1.457	1.467	1.364
470-82-6	1,3,3-trimethyl-2-oxabicyclo[2.2.2]octane	C10H18O	CC1(C2CCC(O1)(CC2)C)C	1.458	1.461	1.437
98-17-9	3-(trifluoromethyl)phenol	C7H5F3O	C1=CC(=CC(=C1)O)C(F)(F)F	1.458	1.458	1.444
13048-33-4	6-prop-2-enoyloxyhexyl prop-2-enoate	C12H18O4	C=CC(=O)OCCCCCCOC(=O)C=C	1.458	1.457	1.484
368-77-4	3-(trifluoromethyl)benzonitrile	C8H4F3N	C1=CC(=CC(=C1)C(F)(F)F)C#N	1.458	1.461	1.497
3637-61-4	cyclopentylmethanol	C6H12O	C1CCC(C1)CO	1.458	1.459	1.419
109-76-2	propane-1,3-diamine	C3H10N2	C(CN)CN	1.458	1.462	1.383
705-86-2	6-pentyloxan-2-one	C10H18O2	CCCCCC1CCCC(=O)O1	1.458	1.451	1.466
292-64-8	cyclooctane	C8H16	C1CCCCCCC1	1.459	1.449	1.448
462-94-2	pentane-1,5-diamine	C5H14N2	C(CCN)CCN	1.459	1.459	1.407
929-06-6	2-(2-aminoethoxy)ethanol	C4H11NO2	C(COCCO)N	1.459	1.457	1.394
112-55-0	dodecane-1-thiol	C12H26S	CCCCCCCCCCCCS	1.459	1.461	1.458
625-60-5	S-ethyl ethanethioate	C4H8OS	CCSC(=O)C	1.459	1.463	1.467
931-40-8	4-(hydroxymethyl)-1,3-dioxolan-2-one	C4H6O4	C1C(OC(=O)O1)CO	1.459	1.459	1.460
713-95-1	6-heptyloxan-2-one	C12H22O2	CCCCCCCC1CCCC(=O)O1	1.460	1.453	1.468
2338-76-3	2-[3-(trifluoromethyl)phenyl]acetonitrile	C9H6F3N	C1=CC(=CC(=C1)C(F)(F)F)CC#N	1.460	1.459	1.495
2705-87-5	prop-2-enyl 3-cyclohexylpropanoate	C12H20O2	C=CCOC(=O)CCC1CCCCC1	1.461	1.463	1.481
79-36-7	2,2-dichloroacetyl chloride	C2HCl3O	C(C(=O)Cl)(Cl)Cl	1.461	1.470	1.494
918-00-3	1,1,1-trichloropropan-2-one	C3H3Cl3O	CC(=O)C(Cl)(Cl)Cl	1.461	1.466	1.492
502-42-1	cycloheptanone	C7H12O	C1CCCC(=O)CC1	1.462	1.465	1.464
623-17-6	furan-2-ylmethyl acetate	C7H8O3	CC(=O)OCC1=CC=CO1	1.462	1.462	1.505
5702-16-9	2,5,8,11,14,17,20,23,26,29,32,35-dodecaoxaheptatriacontan-37-ol	C25H52O13	COCCOCCOCCOCCOCCOCCOCCOCCOCCOCCOCCOCCO	1.462	1.460	1.474
108-74-7	1,3,5-trimethyl-1,3,5-triazinane	C6H15N3	CN1CN(CN(C1)C)C	1.462	1.456	1.474
3218-02-8	cyclohexylmethanamine	C7H15N	C1CCC(CC1)CN	1.463	1.467	1.444
542-18-7	chlorocyclohexane	C6H11Cl	C1CCC(CC1)Cl	1.463	1.462	1.454
502-44-3	oxepan-2-one	C6H10O2	C1CCC(=O)OCC1	1.463	1.451	1.470
111-94-4	3-(2-cyanoethylamino)propanenitrile	C6H9N3	C(CNCCC#N)C#N	1.463	1.463	1.510
1119-51-3	5-bromopent-1-ene	C5H9Br	C=CCCCBr	1.464	1.471	1.458
2615-15-8	2-[2-[2-[2-[2-(2-hydroxyethoxy)ethoxy]ethoxy]ethoxy]ethoxy]ethanol	C12H26O7	C(COCCOCCOCCOCCOCCO)O	1.464	1.466	1.449
100-40-3	4-ethenylcyclohexene	C8H12	C=CC1CCC=CC1	1.464	1.465	1.470
507-09-5	ethanethioic S-acid	C2H4OS	CC(=O)S	1.465	1.456	1.462
16630-66-3	methyl 2-methylsulfanylacetate	C4H8O2S	COC(=O)CSC	1.465	1.465	1.475
16532-02-8	bromomethyl-chloro-dimethylsilane	C3H8BrClSi	C[Si](C)(CBr)Cl	1.466	1.471	1.435
79-43-6	2,2-dichloroacetic acid	C2H2Cl2O2	C(C(=O)O)(Cl)Cl	1.466	1.466	1.462
760-23-6	3,4-dichlorobut-1-ene	C4H6Cl2	C=CC(CCl)Cl	1.466	1.467	1.450
109-01-3	1-methylpiperazine	C5H12N2	CN1CCNCC1	1.466	1.470	1.454
1608-26-0	N-[bis(dimethylamino)phosphanyl]-N-methylmethanamine	C6H18N3P	CN(C)P(N(C)C)N(C)C	1.466	1.473	1.449
111-49-9	azepane	C6H13N	C1CCCNCC1	1.466	1.468	1.449
5117-19-1	2-[2-[2-[2-[2-[2-[2-(2-hydroxyethoxy)ethoxy]ethoxy]ethoxy]ethoxy]ethoxy]ethoxy]ethanol	C16H34O9	C(COCCOCCOCCOCCOCCOCCOCCO)O	1.466	1.467	1.461
2687-94-7	1-octylpyrrolidin-2-one	C12H23NO	CCCCCCCCN1CCCC1=O	1.466	1.463	1.468
2550-06-3	trichloro(3-chloropropyl)silane	C3H6Cl4Si	C(C[Si](Cl)(Cl)Cl)CCl	1.467	1.478	1.458
1121-37-5	dicyclopropylmethanone	C7H10O	C1CC1C(=O)C2CC2	1.468	1.470	1.448
1530-88-7	pyrrolidine-1-carbonitrile	C5H8N2	C1CCN(C1)C#N	1.468	1.471	1.497
7154-73-6	2-pyrrolidin-1-ylethanamine	C6H14N2	C1CCN(C1)CCN	1.469	1.472	1.448
543-20-4	butanedioyl dichloride	C4H4Cl2O2	C(CC(=O)Cl)C(=O)Cl	1.469	1.465	1.491
556-64-9	methyl thiocyanate	C2H3NS	CSC#N	1.469	1.462	1.518
598-77-6	1,1,2-trichloropropane	C3H5Cl3	CC(C(Cl)Cl)Cl	1.469	1.467	1.459
352-32-9	1-fluoro-4-methylbenzene	C7H7F	CC1=CC=C(C=C1)F	1.469	1.474	1.473
80-70-6	1,1,3,3-tetramethylguanidine	C5H13N3	CN(C)C(=N)N(C)C	1.469	1.494	1.443
4435-50-1	butane-1,2,3-triol	C4H10O3	CC(C(CO)O)O	1.470	1.474	1.380
497-23-4	2H-furan-5-one	C4H4O2	C1C=CC(=O)O1	1.470	1.450	1.471
53475-15-3	3-methylsulfanylbutan-2-one	C5H10OS	CC(C(=O)C)SC	1.470	1.470	1.468
872-50-4	1-methylpyrrolidin-2-one	C5H9NO	CN1CCCC1=O	1.470	1.470	1.457
121-46-0	bicyclo[2.2.1]hepta-2,5-diene	C7H8	C1C2C=CC1C=C2	1.471	1.480	1.473
293-96-9	cyclodecane	C10H20	C1CCCCCCCCC1	1.471	1.457	1.467
100-50-5	cyclohex-3-ene-1-carbaldehyde	C7H10O	C1CC(CC=C1)C=O	1.472	1.469	1.476
2524-04-1	chloro-diethoxy-sulfanylidene-lambda5-phosphane	C4H10ClO2PS	CCOP(=S)(OCC)Cl	1.472	1.475	1.497
80-58-0	2-bromobutanoic acid	C4H7BrO2	CCC(C(=O)O)Br	1.473	1.473	1.472
105-83-9	N'-(3-aminopropyl)-N'-methylpropane-1,3-diamine	C7H19N3	CN(CCCN)CCCN	1.473	1.475	1.435
95-52-3	1-fluoro-2-methylbenzene	C7H7F	CC1=CC=CC=C1F	1.474	1.477	1.473
372-47-4	3-fluoropyridine	C5H4FN	C1=CC(=CN=C1)F	1.474	1.473	1.496
99-85-4	1-methyl-4-propan-2-ylcyclohexa-1,4-diene	C10H16	CC1=CCC(=CC1)C(C)C	1.474	1.476	1.471
4030-18-6	1-pyrrolidin-1-ylethanone	C6H11NO	CC(=O)N1CCCC1	1.475	1.468	1.460
2213-43-6	piperidin-1-amine	C5H12N2	C1CCN(CC1)N	1.476	1.484	1.454
106-69-4	hexane-1,2,6-triol	C6H14O3	C(CCO)CC(CO)O	1.476	1.479	1.403
1072-43-1	2-methylthiirane	C3H6S	CC1CS1	1.476	1.477	1.456
123-00-2	3-morpholin-4-ylpropan-1-amine	C7H16N2O	C1COCCN1CCCN	1.477	1.478	1.466
1871-57-4	3-chloro-2-(chloromethyl)prop-1-ene	C4H6Cl2	C=C(CCl)CCl	1.477	1.477	1.450
872-93-5	3-methylthiolane 1,1-dioxide	C5H10O2S	CC1CCS(=O)(=O)C1	1.477	1.478	1.499
4319-49-7	morpholin-4-amine	C4H10N2O	C1COCCN1N	1.478	1.488	1.461
78-59-1	3,5,5-trimethylcyclohex-2-en-1-one	C9H14O	CC1=CC(=O)CC(C1)(C)C	1.478	1.481	1.477
13444-24-1	1-ethylpiperidin-3-ol	C7H15NO	CCN1CCCC(C1)O	1.478	1.468	1.451
774-48-1	diethoxymethylbenzene	C11H16O2	CCOC(C1=CC=CC=C1)OCC	1.479	1.478	1.498
617-90-3	furan-2-carbonitrile	C5H3NO	C1=COC(=C1)C#N	1.479	1.474	1.558
14400-67-0	2,5-dimethylfuran-3-one	C6H8O2	CC1C(=O)C=C(O1)C	1.479	1.455	1.473
7212-44-4	3,7,11-trimethyldodeca-1,6,10-trien-3-ol	C15H26O	CC(=CCCC(=CCCC(C)(C=C)O)C)C	1.480	1.482	1.462
3040-44-6	2-piperidin-1-ylethanol	C7H15NO	C1CCN(CC1)CCO	1.480	1.477	1.451
92-51-3	cyclohexylcyclohexane	C12H22	C1CCC(CC1)C2CCCCC2	1.480	1.482	1.478
701-83-7	(3-fluorophenyl) acetate	C8H7FO2	CC(=O)OC1=CC(=CC=C1)F	1.480	1.479	1.510
7583-53-1	(1-methylpiperidin-3-yl)methanol	C7H15NO	CN1CCCC(C1)CO	1.480	1.469	1.451
67715-80-4	2-methyl-4-propyl-1,3-oxathiane	C8H16OS	CCCC1CCOC(S1)C	1.480	1.479	1.495
3048-64-4	5-ethenylbicyclo[2.2.1]hept-2-ene	C9H12	C=CC1CC2CC1C=C2	1.480	1.487	1.474
98-16-8	3-(trifluoromethyl)aniline	C7H6F3N	C1=CC(=CC(=C1)N)C(F)(F)F	1.481	1.481	1.454
4166-20-5	(2,5-dimethyl-4-oxofuran-3-yl) acetate	C8H10O4	CC1C(=O)C(=C(O1)C)OC(=O)C	1.481	1.468	1.508
930-30-3	cyclopent-2-en-1-one	C5H6O	C1CC(=O)C=C1	1.481	1.463	1.462
51755-83-0	3-sulfanylhexan-1-ol	C6H14OS	CCCC(CCO)S	1.481	1.480	1.451
123-02-4	tridecylbenzene	C19H32	CCCCCCCCCCCCCC1=CC=CC=C1	1.482	1.482	1.483
140-25-0	benzyl dodecanoate	C19H30O2	CCCCCCCCCCCC(=O)OCC1=CC=CC=C1	1.482	1.476	1.498
54812-86-1	3-sulfanylbutan-2-ol	C4H10OS	CC(C(C)S)O	1.482	1.474	1.443
6742-54-7	undecylbenzene	C17H28	CCCCCCCCCCCC1=CC=CC=C1	1.483	1.484	1.484
1696-20-4	1-morpholin-4-ylethanone	C6H11NO2	CC(=O)N1CCOCC1	1.483	1.476	1.478
3268-49-3	3-methylsulfanylpropanal	C4H8OS	CSCCC=O	1.483	1.481	1.467
16630-52-7	3-methylsulfanylbutanal	C5H10OS	CC(CC=O)SC	1.483	1.477	1.468
1081-77-2	nonylbenzene	C15H24	CCCCCCCCCC1=CC=CC=C1	1.483	1.485	1.485
35203-44-2	1-propylimidazole	C6H10N2	CCCN1C=CN=C1	1.483	1.484	1.494
455-14-1	4-(trifluoromethyl)aniline	C7H6F3N	C1=CC(=CC=C1C(F)(F)F)N	1.484	1.478	1.454
96-23-1	1,3-dichloropropan-2-ol	C3H6Cl2O	C(C(CCl)O)Cl	1.484	1.481	1.431
2591-86-8	piperidine-1-carbaldehyde	C6H11NO	C1CCN(CC1)C=O	1.484	1.483	1.470
111-40-0	N'-(2-aminoethyl)ethane-1,2-diamine	C4H13N3	C(CNCCN)N	1.484	1.488	1.418
4098-71-9	5-isocyanato-1-(isocyanatomethyl)-1,3,3-trimethylcyclohexane	C12H18N2O2	CC1(CC(CC(C1)(C)CN=C=O)N=C=O)C	1.484	1.487	1.530
117-84-0	dioctyl benzene-1,2-dicarboxylate	C24H38O4	CCCCCCCCOC(=O)C1=CC=CC=C1C(=O)OCCCCCCCC	1.484	1.486	1.506
96-18-4	1,2,3-trichloropropane	C3H5Cl3	C(C(CCl)Cl)Cl	1.484	1.481	1.459
2189-60-8	octylbenzene	C14H22	CCCCCCCCC1=CC=CC=C1	1.485	1.485	1.485
4412-91-3	furan-3-ylmethanol	C5H6O2	C1=COC=C1CO	1.485	1.506	1.472
1007-26-7	2,2-dimethylpropylbenzene	C11H16	CC(C)(C)CC1=CC=CC=C1	1.486	1.491	1.488
109-70-6	1-bromo-3-chloropropane	C3H6BrCl	C(CCl)CBr	1.487	1.490	1.464
822-67-3	cyclohex-2-en-1-ol	C6H10O	C1CC=CC(C1)O	1.487	1.489	1.451
98-00-0	furan-2-ylmethanol	C5H6O2	C1=COC(=C1)CO	1.487	1.485	1.472
2051-04-9	3-methyl-1-(3-methylbutyldisulfanyl)butane	C10H22S2	CC(C)CCSSCCC(C)C	1.487	1.484	1.494
117-81-7	bis(2-ethylhexyl) benzene-1,2-dicarboxylate	C24H38O4	CCCCC(CC)COC(=O)C1=CC=CC=C1C(=O)OCC(CC)CCCC	1.487	1.485	1.506
110-77-0	2-ethylsulfanylethanol	C4H10OS	CCSCCO	1.487	1.487	1.443
65894-83-9	4,5-dimethyl-2-(2-methylpropyl)-2,5-dihydro-1,3-thiazole	C9H17NS	CC1C(=NC(S1)CC(C)C)C	1.487	1.480	1.509
102-13-6	2-methylpropyl 2-phenylacetate	C12H16O2	CC(C)COC(=O)CC1=CC=CC=C1	1.487	1.487	1.512
1192-30-9	2-(bromomethyl)oxolane	C5H9BrO	C1CC(OC1)CBr	1.487	1.489	1.489
96-54-8	1-methylpyrrole	C5H7N	CN1C=CC=C1	1.488	1.479	1.475
84-75-3	dihexyl benzene-1,2-dicarboxylate	C20H30O4	CCCCCCOC(=O)C1=CC=CC=C1C(=O)OCCCCCC	1.488	1.487	1.512
10599-70-9	1-(2,5-dimethylfuran-3-yl)ethanone	C8H10O2	CC1=CC(=C(O1)C)C(=O)C	1.488	1.493	1.495
1196-58-3	pentan-3-ylbenzene	C11H16	CCC(CC)C1=CC=CC=C1	1.488	1.494	1.488
459-60-9	1-fluoro-4-methoxybenzene	C7H7FO	COC1=CC=C(C=C1)F	1.488	1.492	1.481
95-11-4	bicyclo[2.2.1]hept-5-ene-2-carbonitrile	C8H9N	C1C2CC(C1C=C2)C#N	1.488	1.497	1.513
627-18-9	3-bromopropan-1-ol	C3H7BrO	C(CO)CBr	1.489	1.491	1.434
7098-07-9	1-ethylimidazole	C5H8N2	CCN1C=CN=C1	1.489	1.485	1.497
2294-76-0	2-pentylpyridine	C10H15N	CCCCCC1=CC=CC=N1	1.489	1.490	1.501
90-42-6	2-cyclohexylcyclohexan-1-one	C12H20O	C1CCC(CC1)C2CCCCC2=O	1.489	1.494	1.498
1795-09-1	2-methylthiolane	C5H10S	CC1CCCS1	1.490	1.490	1.484
104-51-8	butylbenzene	C10H14	CCCCC1=CC=CC=C1	1.490	1.491	1.489
1679-07-8	cyclopentanethiol	C5H10S	C1CCC(C1)S	1.490	1.493	1.484
110-06-5	2-(tert-butyldisulfanyl)-2-methylpropane	C8H18S2	CC(C)(C)SSC(C)(C)C	1.490	1.489	1.497
100-18-5	1,4-di(propan-2-yl)benzene	C12H18	CC(C)C1=CC=C(C=C1)C(C)C	1.490	1.492	1.487
103-28-6	benzyl 2-methylpropanoate	C11H14O2	CC(C)C(=O)OCC1=CC=CC=C1	1.490	1.489	1.515
109-84-2	2-hydrazinylethanol	C2H8N2O	C(CO)NN	1.490	1.503	1.378
768-32-1	trimethyl(phenyl)silane	C9H14Si	C[Si](C)(C)C1=CC=CC=C1	1.491	1.493	1.461
774-65-2	tert-butyl benzoate	C11H14O2	CC(C)(C)OC(=O)C1=CC=CC=C1	1.491	1.490	1.515
98-82-8	cumene	C9H12	CC(C)C1=CC=CC=C1	1.491	1.492	1.490
4253-89-8	2-(propan-2-yldisulfanyl)propane	C6H14S2	CC(C)SSC(C)C	1.491	1.489	1.501
638-45-9	1-iodohexane	C6H13I	CCCCCCI	1.492	1.495	1.496
24683-00-9	2-methoxy-3-(2-methylpropyl)pyrazine	C9H14N2O	CC(C)CC1=NC=CN=C1OC	1.492	1.494	1.521
13925-06-9	2-methyl-3-(2-methylpropyl)pyrazine	C9H14N2	CC1=NC=CN=C1CC(C)C	1.492	1.493	1.516
107-96-0	3-sulfanylpropanoic acid	C3H6O2S	C(CS)C(=O)O	1.492	1.491	1.475
103-65-1	propylbenzene	C9H12	CCCC1=CC=CC=C1	1.492	1.494	1.490
98-06-6	tert-butylbenzene	C10H14	CC(C)(C)C1=CC=CC=C1	1.493	1.494	1.489
84-74-2	dibutyl benzene-1,2-dicarboxylate	C16H22O4	CCCCOC(=O)C1=CC=CC=C1C(=O)OCCCC	1.493	1.493	1.521
622-39-9	2-propylpyridine	C8H11N	CCCC1=CC=CC=N1	1.493	1.493	1.507
1074-43-7	1-methyl-3-propylbenzene	C10H14	CCCC1=CC=CC(=C1)C	1.493	1.495	1.489
6789-88-4	hexyl benzoate	C13H18O2	CCCCCCOC(=O)C1=CC=CC=C1	1.493	1.494	1.509
2253-73-8	2-isothiocyanatopropane	C4H7NS	CC(C)N=C=S	1.493	1.511	1.505
111-78-4	cycloocta-1,5-diene	C8H12	C1C=CCCC=CC1	1.494	1.472	1.489
4426-79-3	2-isothiocyanatobutane	C5H9NS	CCC(C)N=C=S	1.494	1.503	1.501
939-48-0	propan-2-yl benzoate	C10H12O2	CC(C)OC(=O)C1=CC=CC=C1	1.494	1.494	1.519
106-96-7	3-bromoprop-1-yne	C3H3Br	C#CCBr	1.494	1.492	1.483
101-48-4	2,2-dimethoxyethylbenzene	C10H14O2	COC(CC1=CC=CC=C1)OC	1.494	1.491	1.500
2021-28-5	ethyl 3-phenylpropanoate	C11H14O2	CCOC(=O)CCC1=CC=CC=C1	1.494	1.495	1.515
103-60-6	2-phenoxyethyl 2-methylpropanoate	C12H16O3	CC(C)C(=O)OCCOC1=CC=CC=C1	1.494	1.496	1.516
18138-03-9	2-propylpyrazine	C7H10N2	CCCC1=NC=CN=C1	1.494	1.499	1.527
625-98-9	1-chloro-3-fluorobenzene	C6H4ClF	C1=CC(=CC(=C1)Cl)F	1.495	1.498	1.508
628-17-1	1-iodopentane	C5H11I	CCCCCI	1.495	1.499	1.498
1075-38-3	1-tert-butyl-3-methylbenzene	C11H16	CC1=CC(=CC=C1)C(C)(C)C	1.495	1.497	1.488
352-33-0	1-chloro-4-fluorobenzene	C6H4ClF	C1=CC(=CC=C1F)Cl	1.495	1.499	1.508
141-93-5	1,3-diethylbenzene	C10H14	CCC1=CC(=CC=C1)CC	1.495	1.498	1.489
622-96-8	1-ethyl-4-methylbenzene	C9H12	CCC1=CC=C(C=C1)C	1.495	1.497	1.490
498-60-2	furan-3-carbaldehyde	C5H4O2	C1=COC=C1C=O	1.495	1.505	1.506
25773-40-4	2-methoxy-3-propan-2-ylpyrazine	C8H12N2O	CC(C)C1=NC=CN=C1OC	1.495	1.497	1.527
3438-46-8	4-methylpyrimidine	C5H6N2	CC1=NC=NC=C1	1.495	1.508	1.546
38462-22-5	5-methyl-2-(2-sulfanylpropan-2-yl)cyclohexan-1-one	C10H18OS	CC1CCC(C(=O)C1)C(C)(C)S	1.495	1.497	1.508
2049-95-8	2-methylbutan-2-ylbenzene	C11H16	CCC(C)(C)C1=CC=CC=C1	1.496	1.497	1.488
3445-11-2	1-(2-hydroxyethyl)pyrrolidin-2-one	C6H11NO2	C1CC(=O)N(C1)CCO	1.496	1.501	1.467
696-30-0	4-propan-2-ylpyridine	C8H11N	CC(C)C1=CC=NC=C1	1.496	1.496	1.507
19721-22-3	3-sulfanylpropan-1-ol	C3H8OS	C(CO)CS	1.496	1.490	1.437
3978-81-2	4-tert-butylpyridine	C9H13N	CC(C)(C)C1=CC=NC=C1	1.496	1.496	1.504
98-19-1	1-tert-butyl-3,5-dimethylbenzene	C12H18	CC1=CC(=CC(=C1)C(C)(C)C)C	1.496	1.498	1.487
75-27-4	bromo(dichloro)methane	CHBrCl2	C(Cl)(Cl)Br	1.496	1.494	1.506
18794-77-9	2-hexylthiophene	C10H16S	CCCCCCC1=CC=CS1	1.496	1.497	1.513
102-25-0	1,3,5-triethylbenzene	C12H18	CCC1=CC(=CC(=C1)CC)CC	1.496	1.495	1.487
106-42-3	1,4-xylene	C8H10	CC1=CC=C(C=C1)C	1.496	1.500	1.492
542-81-4	1-chloro-2-methylsulfanylethane	C3H7ClS	CSCCCl	1.497	1.490	1.467
18138-04-0	2,3-diethyl-5-methylpyrazine	C9H14N2	CCC1=NC=C(N=C1CC)C	1.497	1.495	1.516
101-97-3	ethyl 2-phenylacetate	C10H12O2	CCOC(=O)CC1=CC=CC=C1	1.497	1.497	1.519
108-38-3	1,3-xylene	C8H10	CC1=CC(=CC=C1)C	1.497	1.499	1.492
1126-79-0	butoxybenzene	C10H14O	CCCCOC1=CC=CC=C1	1.497	1.495	1.494
517-22-6	3-ethyl-2,4-dimethyl-1H-pyrrole	C8H13N	CCC1=C(NC=C1C)C	1.497	1.496	1.476
122-63-4	benzyl propanoate	C10H12O2	CCC(=O)OCC1=CC=CC=C1	1.498	1.496	1.519
637-27-4	phenyl propanoate	C9H10O2	CCC(=O)OC1=CC=CC=C1	1.498	1.493	1.524
103-45-7	2-phenylethyl acetate	C10H12O2	CC(=O)OCCC1=CC=CC=C1	1.498	1.499	1.519
455-32-3	benzoyl fluoride	C7H5FO	C1=CC=C(C=C1)C(=O)F	1.498	1.497	1.507
104-90-5	5-ethyl-2-methylpyridine	C8H11N	CCC1=CN=C(C=C1)C	1.498	1.500	1.507
75-30-9	2-iodopropane	C3H7I	CC(C)I	1.498	1.503	1.506
1116-54-7	N,N-bis(2-hydroxyethyl)nitrous amide	C4H10N2O3	C(CO)N(CCO)N=O	1.498	1.503	1.444
108-75-8	2,4,6-trimethylpyridine	C8H11N	CC1=CC(=NC(=C1)C)C	1.498	1.504	1.507
930-87-0	1,2,5-trimethylpyrrole	C7H11N	CC1=CC=C(N1C)C	1.498	1.493	1.476
934-74-7	1-ethyl-3,5-dimethylbenzene	C10H14	CCC1=CC(=CC(=C1)C)C	1.499	1.497	1.489
15707-24-1	2,3-diethylpyrazine	C8H12N2	CCC1=NC=CN=C1CC	1.499	1.497	1.521
2265-94-3	1,3-difluoro-5-nitrobenzene	C6H3F2NO2	C1=C(C=C(C=C1F)F)[N+](=O)[O-]	1.499	1.503	1.514
13925-00-3	2-ethylpyrazine	C6H8N2	CCC1=NC=CN=C1	1.499	1.504	1.535
108-67-8	1,3,5-trimethylbenzene	C9H12	CC1=CC(=CC(=C1)C)C	1.500	1.499	1.490
1570-45-2	ethyl pyridine-4-carboxylate	C8H9NO2	CCOC(=O)C1=CC=NC=C1	1.500	1.510	1.544
108-47-4	2,4-dimethylpyridine	C7H9N	CC1=CC(=NC=C1)C	1.500	1.504	1.512
2315-68-6	propyl benzoate	C10H12O2	CCCOC(=O)C1=CC=CC=C1	1.501	1.500	1.519
527-84-4	1-methyl-2-propan-2-ylbenzene	C10H14	CC1=CC=CC=C1C(C)C	1.501	1.497	1.489
103-83-3	N,N-dimethyl-1-phenylmethanamine	C9H13N	CN(C)CC1=CC=CC=C1	1.501	1.502	1.504
459-22-3	2-(4-fluorophenyl)acetonitrile	C8H6FN	C1=CC(=CC=C1CC#N)F	1.501	1.500	1.537
140-39-6	(4-methylphenyl) acetate	C9H10O2	CC1=CC=C(C=C1)OC(=O)C	1.501	1.500	1.524
15707-34-3	5-ethyl-2,3-dimethylpyrazine	C8H12N2	CCC1=CN=C(C(=N1)C)C	1.501	1.498	1.521
6104-41-2	4-methoxypyrimidine	C5H6N2O	COC1=NC=NC=C1	1.501	1.516	1.555
536-78-7	3-ethylpyridine	C7H9N	CCC1=CN=CC=C1	1.502	1.501	1.512
6231-18-1	2,6-dimethoxypyridine	C7H9NO2	COC1=NC(=CC=C1)OC	1.502	1.508	1.525
592-82-5	1-isothiocyanatobutane	C5H9NS	CCCCN=C=S	1.502	1.508	1.501
1628-89-3	2-methoxypyridine	C6H7NO	COC1=CC=CC=N1	1.502	1.508	1.526
1004-66-6	2-methoxy-1,3-dimethylbenzene	C9H12O	CC1=C(C(=CC=C1)C)OC	1.503	1.512	1.496
135-01-3	1,2-diethylbenzene	C10H14	CCC1=CC=CC=C1CC	1.503	1.500	1.489
611-14-3	1-ethyl-2-methylbenzene	C9H12	CCC1=CC=CC=C1C	1.503	1.502	1.490
15707-23-0	2-ethyl-3-methylpyrazine	C7H10N2	CCC1=NC=CN=C1C	1.504	1.502	1.527
874-41-9	1-ethyl-2,4-dimethylbenzene	C10H14	CCC1=C(C=C(C=C1)C)C	1.504	1.500	1.489
14667-55-1	2,3,5-trimethylpyrazine	C7H10N2	CC1=CN=C(C(=N1)C)C	1.504	1.502	1.527
109-08-0	2-methylpyrazine	C5H6N2	CC1=NC=CN=C1	1.505	1.509	1.546
1674-37-9	1-phenyloctan-1-one	C14H20O	CCCCCCCC(=O)C1=CC=CC=C1	1.505	1.509	1.503
625-84-3	2,5-dimethyl-1H-pyrrole	C6H9N	CC1=CC=C(N1)C	1.505	1.511	1.476
1883-78-9	2-(propan-2-ylsulfanylmethyl)furan	C8H12OS	CC(C)SCC1=CC=CO1	1.505	1.509	1.527
591-22-0	3,5-dimethylpyridine	C7H9N	CC1=CC(=CN=C1)C	1.505	1.504	1.512
7779-78-4	4-methyl-1-phenylpentan-2-ol	C12H18O	CC(C)CC(CC1=CC=CC=C1)O	1.505	1.502	1.491
1191-62-4	octane-1,8-dithiol	C8H18S2	C(CCCCS)CCCS	1.505	1.507	1.497
93-89-0	ethyl benzoate	C9H10O2	CCOC(=O)C1=CC=CC=C1	1.506	1.505	1.524
821-10-3	1,4-dichlorobut-2-yne	C4H4Cl2	C(C#CCCl)Cl	1.506	1.507	1.475
108-99-6	3-methylpyridine	C6H7N	CC1=CN=CC=C1	1.506	1.505	1.517
75-62-7	bromo(trichloro)methane	CBrCl3	C(Cl)(Cl)(Cl)Br	1.506	1.504	1.545
5910-89-4	2,3-dimethylpyrazine	C6H8N2	CC1=NC=CN=C1C	1.506	1.505	1.535
394-47-8	2-fluorobenzonitrile	C7H4FN	C1=CC=C(C(=C1)C#N)F	1.507	1.510	1.547
87-20-7	3-methylbutyl 2-hydroxybenzoate	C12H16O3	CC(C)CCOC(=O)C1=CC=CC=C1O	1.507	1.511	1.516
103-73-1	ethoxybenzene	C8H10O	CCOC1=CC=CC=C1	1.507	1.503	1.499
15980-15-1	1,4-oxathiane	C4H8OS	C1CSCCO1	1.507	1.514	1.508
695-98-7	2,3,5-trimethylpyridine	C8H11N	CC1=CC(=C(N=C1)C)C	1.507	1.503	1.507
606-46-2	N,N-diethyl-2-methylaniline	C11H17N	CCN(CC)C1=CC=CC=C1C	1.508	1.529	1.499
583-61-9	2,3-dimethylpyridine	C7H9N	CC1=C(N=CC=C1)C	1.508	1.505	1.512
768-56-9	but-3-enylbenzene	C10H12	C=CCCC1=CC=CC=C1	1.508	1.512	1.508
94-08-6	ethyl 4-methylbenzoate	C10H12O2	CCOC(=O)C1=CC=C(C=C1)C	1.508	1.507	1.519
287-27-4	thietane	C3H6S	C1CSC1	1.508	1.504	1.470
768-33-2	chloro-dimethyl-phenylsilane	C8H11ClSi	C[Si](C)(C1=CC=CC=C1)Cl	1.509	1.512	1.482
1515-95-3	1-ethyl-4-methoxybenzene	C9H12O	CCC1=CC=C(C=C1)OC	1.509	1.511	1.496
455-36-7	1-(3-fluorophenyl)ethanone	C8H7FO	CC(=O)C1=CC(=CC=C1)F	1.510	1.506	1.503
456-47-3	(3-fluorophenyl)methanol	C7H7FO	C1=CC(=CC(=C1)F)CO	1.510	1.511	1.481
110-86-1	pyridine	C5H5N	C1=CC=NC=C1	1.510	1.503	1.526
14321-27-8	N-benzylethanamine	C9H13N	CCNCC1=CC=CC=C1	1.511	1.511	1.504
933-98-2	1-ethyl-2,3-dimethylbenzene	C10H14	CCC1=CC=CC(=C1C)C	1.511	1.504	1.489
2550-26-7	4-phenylbutan-2-one	C10H12O	CC(=O)CCC1=CC=CC=C1	1.512	1.511	1.514
104-93-8	1-methoxy-4-methylbenzene	C8H10O	CC1=CC=C(C=C1)OC	1.512	1.516	1.499
1823-91-2	2-phenylpropanenitrile	C9H9N	CC(C#N)C1=CC=CC=C1	1.512	1.508	1.550
557-91-5	1,1-dibromoethane	C2H4Br2	CC(Br)Br	1.513	1.512	1.512
446-35-5	2,4-difluoro-1-nitrobenzene	C6H3F2NO2	C1=CC(=C(C=C1F)F)[N+](=O)[O-]	1.513	1.502	1.514
1191-43-1	hexane-1,6-dithiol	C6H14S2	C(CCCS)CCS	1.513	1.513	1.501
583-58-4	3,4-dimethylpyridine	C7H9N	CC1=C(C=NC=C1)C	1.513	1.506	1.512
1795-05-7	2,3,5-trimethylthiophene	C7H10S	CC1=CC(=C(S1)C)C	1.513	1.517	1.527
100-84-5	1-methoxy-3-methylbenzene	C8H10O	CC1=CC(=CC=C1)OC	1.514	1.513	1.499
526-73-8	1,2,3-trimethylbenzene	C9H12	CC1=C(C(=CC=C1)C)C	1.514	1.505	1.490
7493-74-5	prop-2-enyl 2-phenoxyacetate	C11H12O3	C=CCOC(=O)COC1=CC=CC=C1	1.515	1.507	1.539
1795-01-3	3-ethylthiophene	C6H8S	CCC1=CSC=C1	1.515	1.516	1.534
100-82-3	(3-fluorophenyl)methanamine	C7H8FN	C1=CC(=CC(=C1)F)CN	1.515	1.513	1.491
131-11-3	dimethyl benzene-1,2-dicarboxylate	C10H10O4	COC(=O)C1=CC=CC=C1C(=O)OC	1.515	1.524	1.550
1009-14-9	1-phenylpentan-1-one	C11H14O	CCCCC(=O)C1=CC=CC=C1	1.515	1.516	1.510
10521-91-2	5-phenylpentan-1-ol	C11H16O	C1=CC=C(C=C1)CCCCCO	1.516	1.515	1.493
19064-65-4	3-methoxypyridazine	C5H6N2O	COC1=NN=CC=C1	1.516	1.492	1.555
99-36-5	methyl 3-methylbenzoate	C9H10O2	CC1=CC(=CC=C1)C(=O)OC	1.516	1.515	1.524
122-78-1	2-phenylacetaldehyde	C8H8O	C1=CC=C(C=C1)CC=O	1.517	1.527	1.524
1667-01-2	1-(2,4,6-trimethylphenyl)ethanone	C11H14O	CC1=CC(=C(C(=C1)C)C(=O)C)C	1.517	1.525	1.510
622-98-0	1-chloro-4-ethylbenzene	C8H9Cl	CCC1=CC=C(C=C1)Cl	1.517	1.520	1.519
611-70-1	2-methyl-1-phenylpropan-1-one	C10H12O	CC(C)C(=O)C1=CC=CC=C1	1.517	1.517	1.514
589-08-2	N-methyl-2-phenylethanamine	C9H13N	CNCCC1=CC=CC=C1	1.517	1.517	1.504
93-53-8	2-phenylpropanal	C9H10O	CC(C=O)C1=CC=CC=C1	1.517	1.524	1.518
3268-79-9	chloromethyl thiocyanate	C2H2ClNS	C(SC#N)Cl	1.517	1.506	1.562
456-48-4	3-fluorobenzaldehyde	C7H5FO	C1=CC(=CC(=C1)F)C=O	1.518	1.521	1.507
2179-59-1	1-(prop-2-enyldisulfanyl)propane	C6H12S2	CCCSSCC=C	1.518	1.518	1.522
1638-22-8	4-butylphenol	C10H14O	CCCCC1=CC=C(C=C1)O	1.518	1.520	1.494
88-60-8	2-tert-butyl-5-methylphenol	C11H16O	CC1=CC(=C(C=C1)C(C)(C)C)O	1.519	1.520	1.493
110-52-1	1,4-dibromobutane	C4H8Br2	C(CCBr)CBr	1.519	1.520	1.503
2346-00-1	2-methyl-4,5-dihydro-1,3-thiazole	C4H7NS	CC1=NCCS1	1.519	1.510	1.538
1120-88-3	4-methylpyridazine	C5H6N2	CC1=CN=NC=C1	1.519	1.489	1.546
55764-25-5	S-(2-methylfuran-3-yl) ethanethioate	C7H8O2S	CC1=C(C=CO1)SC(=O)C	1.519	1.533	1.565
131-17-9	bis(prop-2-enyl) benzene-1,2-dicarboxylate	C14H14O4	C=CCOC(=O)C1=CC=CC=C1C(=O)OCC=C	1.519	1.524	1.560
149-74-6	dichloro-methyl-phenylsilane	C7H8Cl2Si	C[Si](C1=CC=CC=C1)(Cl)Cl	1.519	1.524	1.505
3001-72-7	2,3,4,6,7,8-hexahydropyrrolo[1,2-a]pyrimidine	C7H12N2	C1CC2=NCCCN2C1	1.520	1.516	1.505
536-60-7	(4-propan-2-ylphenyl)methanol	C10H14O	CC(C)C1=CC=C(C=C1)CO	1.520	1.522	1.494
616-44-4	3-methylthiophene	C5H6S	CC1=CSC=C1	1.520	1.523	1.545
104-20-1	4-(4-methoxyphenyl)butan-2-one	C11H14O2	CC(=O)CCC1=CC=C(C=C1)OC	1.520	1.521	1.515
495-40-9	1-phenylbutan-1-one	C10H12O	CCCC(=O)C1=CC=CC=C1	1.520	1.518	1.514
5205-11-8	3-methylbut-2-enyl benzoate	C12H14O2	CC(=CCOC(=O)C1=CC=CC=C1)C	1.520	1.515	1.529
4532-64-3	butane-2,3-dithiol	C4H10S2	CC(C(C)S)S	1.520	1.518	1.508
459-57-4	4-fluorobenzaldehyde	C7H5FO	C1=CC(=CC=C1C=O)F	1.521	1.520	1.507
2947-60-6	2-(3-methylphenyl)acetonitrile	C9H9N	CC1=CC(=CC=C1)CC#N	1.521	1.521	1.550
81-20-9	1,3-dimethyl-2-nitrobenzene	C8H9NO2	CC1=C(C(=CC=C1)C)[N+](=O)[O-]	1.521	1.538	1.544
7295-76-3	3-methoxypyridine	C6H7NO	COC1=CN=CC=C1	1.521	1.518	1.526
1746-13-0	prop-2-enoxybenzene	C9H10O	C=CCOC1=CC=CC=C1	1.522	1.521	1.518
104-52-9	3-chloropropylbenzene	C9H11Cl	C1=CC=C(C=C1)CCCCl	1.522	1.522	1.515
23787-80-6	1-(3-methylpyrazin-2-yl)ethanone	C7H8N2O	CC1=NC=CN=C1C(=O)C	1.522	1.529	1.562
108-41-8	1-chloro-3-methylbenzene	C7H7Cl	CC1=CC(=CC=C1)Cl	1.522	1.525	1.525
109-64-8	1,3-dibromopropane	C3H6Br2	C(CBr)CBr	1.522	1.530	1.507
2150-02-9	2-(2-sulfanylethoxy)ethanethiol	C4H10OS2	C(CS)OCCS	1.522	1.524	1.515
621-87-4	1-phenoxypropan-2-one	C9H10O2	CC(=O)COC1=CC=CC=C1	1.522	1.517	1.524
645-59-0	3-phenylpropanenitrile	C9H9N	C1=CC=C(C=C1)CCC#N	1.522	1.522	1.550
1122-62-9	1-pyridin-2-ylethanone	C7H7NO	CC(=O)C1=CC=CC=N1	1.523	1.530	1.548
622-08-2	2-phenylmethoxyethanol	C9H12O2	C1=CC=C(C=C1)COCCO	1.523	1.522	1.502
3386-97-8	4-isothiocyanatobut-1-ene	C5H7NS	C=CCCN=C=S	1.523	1.535	1.528
140-29-4	2-phenylacetonitrile	C8H7N	C1=CC=C(C=C1)CC#N	1.523	1.522	1.561
544-25-2	cyclohepta-1,3,5-triene	C7H8	C1C=CC=CC=C1	1.523	1.492	1.507
645-13-6	1-(4-propan-2-ylphenyl)ethanone	C11H14O	CC(C)C1=CC=C(C=C1)C(=O)C	1.523	1.523	1.510
88-18-6	2-tert-butylphenol	C10H14O	CC(C)(C)C1=CC=CC=C1O	1.524	1.523	1.494
95-66-9	1-chloro-2,4-dimethylbenzene	C8H9Cl	CC1=CC(=C(C=C1)Cl)C	1.524	1.523	1.519
289-80-5	pyridazine	C4H4N2	C1=CC=NN=C1	1.524	1.493	1.563
402-67-5	1-fluoro-3-nitrobenzene	C6H4FNO2	C1=CC(=CC(=C1)F)[N+](=O)[O-]	1.525	1.527	1.540
2038-57-5	3-phenylpropan-1-amine	C9H13N	C1=CC=C(C=C1)CCCN	1.525	1.527	1.504
1123-85-9	2-phenylpropan-1-ol	C9H12O	CC(CO)C1=CC=CC=C1	1.525	1.524	1.496
827-52-1	cyclohexylbenzene	C12H16	C1CCC(CC1)C2=CC=CC=C2	1.526	1.528	1.529
122-97-4	3-phenylpropan-1-ol	C9H12O	C1=CC=C(C=C1)CCCO	1.526	1.525	1.496
620-22-4	3-methylbenzonitrile	C8H7N	CC1=CC(=CC=C1)C#N	1.526	1.534	1.561
2810-04-0	ethyl thiophene-2-carboxylate	C7H8O2S	CCOC(=O)C1=CC=CS1	1.526	1.525	1.565
622-61-7	1-chloro-4-ethoxybenzene	C8H9ClO	CCOC1=CC=C(C=C1)Cl	1.526	1.527	1.525
98-01-1	furan-2-carbaldehyde	C5H4O2	C1=COC(=C1)C=O	1.526	1.491	1.506
96-27-5	3-sulfanylpropane-1,2-diol	C3H8O2S	C(C(CS)O)O	1.526	1.518	1.447
1746-23-2	1-tert-butyl-4-ethenylbenzene	C12H16	CC(C)(C)C1=CC=C(C=C1)C=C	1.527	1.527	1.503
93-55-0	1-phenylpropan-1-one	C9H10O	CCC(=O)C1=CC=CC=C1	1.527	1.524	1.518
3261-62-9	2-(4-methylphenyl)ethanamine	C9H13N	CC1=CC=C(C=C1)CCN	1.527	1.530	1.504
3678-62-4	2-chloro-4-methylpyridine	C6H6ClN	CC1=CC(=NC=C1)Cl	1.528	1.528	1.549
1667-04-5	2-chloro-1,3,5-trimethylbenzene	C9H11Cl	CC1=CC(=C(C(=C1)C)Cl)C	1.528	1.523	1.515
615-60-1	4-chloro-1,2-dimethylbenzene	C8H9Cl	CC1=C(C=C(C=C1)Cl)C	1.528	1.525	1.519
18368-63-3	2-chloro-6-methylpyridine	C6H6ClN	CC1=NC(=CC=C1)Cl	1.528	1.530	1.549
2785-89-9	4-ethyl-2-methoxyphenol	C9H12O2	CCC1=CC(=C(C=C1)O)OC	1.529	1.535	1.502
1122-54-9	1-pyridin-4-ylethanone	C7H7NO	CC(=O)C1=CC=NC=C1	1.529	1.534	1.548
937-30-4	1-(4-ethylphenyl)ethanone	C10H12O	CCC1=CC=C(C=C1)C(=O)C	1.530	1.530	1.514
585-74-0	1-(3-methylphenyl)ethanone	C9H10O	CC1=CC(=CC=C1)C(=O)C	1.530	1.527	1.518
622-24-2	2-chloroethylbenzene	C8H9Cl	C1=CC=C(C=C1)CCCl	1.530	1.528	1.519
1746-11-8	2-methyl-2,3-dihydro-1-benzofuran	C9H10O	CC1CC2=CC=CC=C2O1	1.531	1.517	1.521
403-43-0	4-fluorobenzoyl chloride	C7H4ClFO	C1=CC(=CC=C1C(=O)Cl)F	1.531	1.528	1.537
122-03-2	4-propan-2-ylbenzaldehyde	C10H12O	CC(C)C1=CC=C(C=C1)C=O	1.531	1.535	1.514
104-47-2	2-(4-methoxyphenyl)acetonitrile	C9H9NO	COC1=CC=C(C=C1)CC#N	1.531	1.538	1.555
814-67-5	propane-1,2-dithiol	C3H8S2	CC(CS)S	1.532	1.525	1.513
769-25-5	2-ethenyl-1,3,5-trimethylbenzene	C11H14	CC1=CC(=C(C(=C1)C)C=C)C	1.532	1.533	1.505
620-17-7	3-ethylphenol	C8H10O	CCC1=CC(=CC=C1)O	1.533	1.531	1.499
64-04-0	2-phenylethanamine	C8H11N	C1=CC=C(C=C1)CCN	1.533	1.532	1.507
1072-63-5	1-ethenylimidazole	C5H6N2	C=CN1C=CN=C1	1.533	1.529	1.530
626-60-8	3-chloropyridine	C5H4ClN	C1=CC(=CN=C1)Cl	1.533	1.530	1.563
24544-04-5	2,6-di(propan-2-yl)aniline	C12H19N	CC(C)C1=C(C(=CC=C1)C(C)C)N	1.533	1.523	1.497
579-07-7	1-phenylpropane-1,2-dione	C9H8O2	CC(=O)C(=O)C1=CC=CC=C1	1.533	1.550	1.548
98-86-2	1-phenylethanone	C8H8O	CC(=O)C1=CC=CC=C1	1.534	1.527	1.524
606-45-1	methyl 2-methoxybenzoate	C9H10O3	COC1=CC=CC=C1C(=O)OC	1.534	1.524	1.530
1126-78-9	N-butylaniline	C10H15N	CCCCNC1=CC=CC=C1	1.534	1.536	1.501
104-82-5	1-(chloromethyl)-4-methylbenzene	C8H9Cl	CC1=CC=C(C=C1)CCl	1.534	1.535	1.519
620-19-9	1-(chloromethyl)-3-methylbenzene	C8H9Cl	CC1=CC(=CC=C1)CCl	1.534	1.534	1.519
122-00-9	1-(4-methylphenyl)ethanone	C9H10O	CC1=CC=C(C=C1)C(=O)C	1.534	1.530	1.518
1205-17-0	3-(1,3-benzodioxol-5-yl)-2-methylpropanal	C11H12O3	CC(CC1=CC2=C(C=C1)OCO2)C=O	1.534	1.542	1.541
1618-26-4	bis(methylsulfanyl)methane	C3H8S2	CSCSC	1.535	1.539	1.513
89-74-7	1-(2,4-dimethylphenyl)ethanone	C10H12O	CC1=CC(=C(C=C1)C(=O)C)C	1.535	1.528	1.514
104-84-7	(4-methylphenyl)methanamine	C8H11N	CC1=CC=C(C=C1)CN	1.535	1.536	1.507
104-13-2	4-butylaniline	C10H15N	CCCCC1=CC=C(C=C1)N	1.535	1.537	1.501
2845-89-8	1-chloro-3-methoxybenzene	C7H7ClO	COC1=CC(=CC=C1)Cl	1.535	1.537	1.532
19819-98-8	2-(2-methylphenyl)ethanol	C9H12O	CC1=CC=CC=C1CCO	1.536	1.531	1.496
623-12-1	1-chloro-4-methoxybenzene	C7H7ClO	COC1=CC=C(C=C1)Cl	1.536	1.540	1.532
14508-49-7	2-chloropyrazine	C4H3ClN2	C1=CN=C(C=N1)Cl	1.536	1.536	1.601
1122-82-3	isothiocyanatocyclohexane	C7H11NS	C1CCC(CC1)N=C=S	1.536	1.536	1.552
452-71-1	4-fluoro-2-methylaniline	C7H8FN	CC1=C(C=CC(=C1)F)N	1.537	1.535	1.491
93-51-6	2-methoxy-4-methylphenol	C8H10O2	CC1=CC(=C(C=C1)O)OC	1.537	1.541	1.505
393-52-2	2-fluorobenzoyl chloride	C7H4ClFO	C1=CC=C(C(=C1)C(=O)Cl)F	1.537	1.527	1.537
103-74-2	2-pyridin-2-ylethanol	C7H9NO	C1=CC=NC(=C1)CCO	1.538	1.533	1.519
769-92-6	4-tert-butylaniline	C10H15N	CC(C)(C)C1=CC=C(C=C1)N	1.538	1.538	1.501
5943-34-0	2-(propan-2-yltrisulfanyl)propane	C6H14S3	CC(C)SSSC(C)C	1.538	1.534	1.553
3454-07-7	1-ethenyl-4-ethylbenzene	C10H12	C=CC(C=C1)=CC=C1CC	1.538	1.532	1.508
768-52-5	N-propan-2-ylaniline	C9H13N	CC(C)NC1=CC=CC=C1	1.539	1.535	1.504
98-83-9	prop-1-en-2-ylbenzene	C9H10	CC(=C)C1=CC=CC=C1	1.539	1.531	1.512
371-40-4	4-fluoroaniline	C6H6FN	C1=CC(=CC=C1N)F	1.539	1.539	1.493
20173-24-4	2-pyridin-3-ylethanamine	C7H10N2	C1=CC(=CN=C1)CCN	1.540	1.539	1.527
824-55-5	1-(chloromethyl)-2,4-dimethylbenzene	C9H11Cl	CC1=CC(=C(C=C1)CCl)C	1.540	1.532	1.515
768-49-0	2-methylprop-1-enylbenzene	C10H12	CC(=CC1=CC=CC=C1)C	1.540	1.539	1.508
579-74-8	1-(2-methoxyphenyl)ethanone	C9H10O2	CC(=O)C1=CC=CC=C1OC	1.540	1.540	1.524
97-53-0	2-methoxy-4-prop-2-enylphenol	C10H12O2	COC1=C(C=CC(=C1)CC=C)O	1.540	1.546	1.519
4748-78-1	4-ethylbenzaldehyde	C9H10O	CCC1=CC=C(C=C1)C=O	1.540	1.544	1.518
274-09-9	1,3-benzodioxole	C7H6O2	C1OC2=CC=CC=C2O1	1.540	1.537	1.544
109-80-8	propane-1,3-dithiol	C3H8S2	C(CS)CS	1.540	1.531	1.513
620-23-5	3-methylbenzaldehyde	C8H8O	CC1=CC(=CC=C1)C=O	1.540	1.544	1.524
828-26-2	2,2,4,4,6,6-hexamethyl-1,3,5-trithiane	C9H18S3	CC1(SC(SC(S1)(C)C)(C)C)C	1.541	1.555	1.578
119-64-2	1,2,3,4-tetrahydronaphthalene	C10H12	C1CCC2=CC=CC=C2C1	1.541	1.540	1.520
74-95-3	dibromomethane	CH2Br2	C(Br)Br	1.542	1.543	1.520
91-66-7	N,N-diethylaniline	C10H15N	CCN(CC)C1=CC=CC=C1	1.542	1.535	1.501
622-80-0	N-propylaniline	C9H13N	CCCNC1=CC=CC=C1	1.543	1.541	1.504
99-88-7	4-propan-2-ylaniline	C9H13N	CC(C)C1=CC=C(C=C1)N	1.543	1.542	1.504
611-15-4	1-ethenyl-2-methylbenzene	C9H10	CC1=CC=CC=C1C=C	1.544	1.539	1.512
83-41-0	1,2-dimethyl-3-nitrobenzene	C8H9NO2	CC1=C(C(=CC=C1)[N+](=O)[O-])C	1.544	1.544	1.544
872-85-5	pyridine-4-carbaldehyde	C6H5NO	C1=CN=CC=C1C=O	1.544	1.554	1.561
89-93-0	(2-methylphenyl)methanamine	C8H11N	CC1=CC=CC=C1CN	1.544	1.537	1.507
100-55-0	pyridin-3-ylmethanol	C6H7NO	C1=CC(=CN=C1)CO	1.545	1.543	1.526
100-52-7	benzaldehyde	C7H6O	C1=CC=C(C=C1)C=O	1.546	1.547	1.532
100-12-9	1-ethyl-4-nitrobenzene	C8H9NO2	CCC1=CC=C(C=C1)[N+](=O)[O-]	1.546	1.541	1.544
372-19-0	3-fluoroaniline	C6H6FN	C1=CC(=CC(=C1)F)N	1.546	1.536	1.493
626-62-0	iodocyclohexane	C6H11I	C1CCC(CC1)I	1.546	1.548	1.554
541-73-1	1,3-dichlorobenzene	C6H4Cl2	C1=CC(=CC(=C1)Cl)Cl	1.546	1.547	1.563
88-72-2	1-methyl-2-nitrobenzene	C7H7NO2	CC1=CC=CC=C1[N+](=O)[O-]	1.546	1.542	1.554
496-14-0	1,3-dihydro-2-benzofuran	C8H8O	C1C2=CC=CC=C2CO1	1.546	1.544	1.528
102-27-2	N-ethyl-3-methylaniline	C9H13N	CCNC1=CC=CC(=C1)C	1.547	1.544	1.504
100-42-5	styrene	C8H8	C=CC1=CC=CC=C1	1.547	1.540	1.517
95-75-0	1,2-dichloro-4-methylbenzene	C7H6Cl2	CC1=CC(=C(C=C1)Cl)Cl	1.547	1.546	1.551
2550-40-5	(cyclohexyldisulfanyl)cyclohexane	C12H22S2	C1CCC(CC1)SSC2CCCCC2	1.547	1.544	1.560
529-20-4	2-methylbenzaldehyde	C8H8O	CC1=CC=CC=C1C=O	1.548	1.547	1.524
643-28-7	2-propan-2-ylaniline	C9H13N	CC(C)C1=CC=CC=C1N	1.548	1.545	1.504
536-74-3	ethynylbenzene	C8H6	C#CC1=CC=CC=C1	1.549	1.547	1.546
500-22-1	pyridine-3-carbaldehyde	C6H5NO	C1=CC(=CN=C1)C=O	1.549	1.557	1.561
1711-06-4	3-methylbenzoyl chloride	C8H7ClO	CC1=CC(=CC=C1)C(=O)Cl	1.549	1.548	1.550
493-09-4	2,3-dihydro-1,4-benzodioxine	C8H8O2	C1COC2=CC=CC=C2O1	1.550	1.553	1.547
99-02-5	1-(3-chlorophenyl)ethanone	C8H7ClO	CC(=O)C1=CC(=CC=C1)Cl	1.550	1.549	1.550
15764-16-6	2,4-dimethylbenzaldehyde	C9H10O	CC1=CC(=C(C=C1)C=O)C	1.550	1.543	1.518
98-87-3	dichloromethylbenzene	C7H6Cl2	C1=CC=C(C=C1)C(Cl)Cl	1.551	1.556	1.551
121-72-2	N,N,3-trimethylaniline	C9H13N	CC1=CC(=CC=C1)N(C)C	1.551	1.542	1.504
3731-53-1	pyridin-4-ylmethanamine	C6H8N2	C1=CN=CC=C1CN	1.551	1.545	1.535
95-50-1	1,2-dichlorobenzene	C6H4Cl2	C1=CC=C(C(=C1)Cl)Cl	1.552	1.550	1.563
100-43-6	4-ethenylpyridine	C7H7N	C=CC1=CC=NC=C1	1.552	1.548	1.541
591-31-1	3-methoxybenzaldehyde	C8H8O2	COC1=CC=CC(=C1)C=O	1.553	1.557	1.530
17249-80-8	3-chlorothiophene	C4H3ClS	C1=CSC=C1Cl	1.553	1.555	1.594
150-19-6	3-methoxyphenol	C7H8O2	COC1=CC=CC(=C1)O	1.553	1.549	1.510
874-60-2	4-methylbenzoyl chloride	C8H7ClO	CC1=CC=C(C=C1)C(=O)Cl	1.554	1.550	1.550
99-91-2	1-(4-chlorophenyl)ethanone	C8H7ClO	CC(=O)C1=CC=C(C=C1)Cl	1.555	1.552	1.550
103-69-5	N-ethylaniline	C8H11N	CCNC1=CC=CC=C1	1.555	1.550	1.507
589-16-2	4-ethylaniline	C8H11N	CCC1=CC=C(C=C1)N	1.555	1.552	1.507
873-63-2	(3-chlorophenyl)methanol	C7H7ClO	C1=CC(=CC(=C1)Cl)CO	1.555	1.556	1.532
3982-91-0	trichloro(sulfanylidene)-lambda5-phosphane	Cl3PS	P(=S)(Cl)(Cl)Cl	1.556	1.574	1.565
121-69-7	N,N-dimethylaniline	C8H11N	CN(C)C1=CC=CC=C1	1.558	1.546	1.507
98-07-7	trichloromethylbenzene	C7H5Cl3	C1=CC=C(C=C1)C(Cl)(Cl)Cl	1.558	1.560	1.574
611-19-8	1-chloro-2-(chloromethyl)benzene	C7H6Cl2	C1=CC=C(C(=C1)CCl)Cl	1.559	1.559	1.551
95-68-1	2,4-dimethylaniline	C8H11N	CC1=CC(=C(C=C1)N)C	1.559	1.556	1.507
540-63-6	ethane-1,2-dithiol	C2H6S2	C(CS)S	1.559	1.540	1.520
824-72-6	dichlorophosphorylbenzene	C6H5Cl2OP	C1=CC=C(C=C1)P(=O)(Cl)Cl	1.560	1.564	1.568
696-44-6	N,3-dimethylaniline	C8H11N	CC1=CC(=CC=C1)NC	1.560	1.557	1.507
78-30-8	tris(2-methylphenyl) phosphate	C21H21O4P	CC1=CC=CC=C1OP(=O)(OC2=CC=CC=C2C)OC3=CC=CC=C3C	1.561	1.560	1.612
13679-74-8	1-(5-methylthiophen-2-yl)ethanone	C7H8OS	CC1=CC=C(S1)C(=O)C	1.561	1.551	1.560
87-62-7	2,6-dimethylaniline	C8H11N	CC1=C(C(=CC=C1)C)N	1.561	1.555	1.507
637-69-4	1-ethenyl-4-methoxybenzene	C9H10O	COC1=CC=C(C=C1)C=C	1.562	1.562	1.518
156-43-4	4-ethoxyaniline	C8H11NO	CCOC1=CC=C(C=C1)N	1.562	1.561	1.513
103-50-4	phenylmethoxymethylbenzene	C14H14O	C1=CC=C(C=C1)COCC2=CC=CC=C2	1.562	1.560	1.577
495-41-0	1-phenylbut-2-en-1-one	C10H10O	CC=CC(=O)C1=CC=CC=C1	1.562	1.561	1.535
4096-20-2	1-phenylpiperidine	C11H15N	C1CCN(CC1)C2=CC=CC=C2	1.562	1.568	1.545
1003-31-2	thiophene-2-carbonitrile	C5H3NS	C1=CSC(=C1)C#N	1.562	1.568	1.644
766-92-7	methylsulfanylmethylbenzene	C8H10S	CSCC1=CC=CC=C1	1.563	1.567	1.556
612-17-9	1,4-dihydronaphthalene	C10H10	C1C=CCC2=CC=CC=C21	1.563	1.557	1.544
589-09-3	N-prop-2-enylaniline	C9H11N	C=CCNC1=CC=CC=C1	1.564	1.565	1.526
2039-87-4	1-chloro-2-ethenylbenzene	C8H7Cl	C=CC1=CC=CC=C1Cl	1.564	1.561	1.544
505-79-3	1-isothiocyanato-3-methylsulfanylpropane	C5H9NS2	CSCCCN=C=S	1.564	1.546	1.567
480-72-8	1,2,3,3a,4,5-hexahydroacenaphthylene	C12H14	C12=CC=CC(CC3)=C1C3CCC2	1.564	1.567	1.525
622-38-8	ethylsulfanylbenzene	C8H10S	CCSC1=CC=CC=C1	1.566	1.565	1.556
1073-67-2	1-chloro-4-ethenylbenzene	C8H7Cl	C=CC1=CC=C(C=C1)Cl	1.566	1.561	1.544
89-98-5	2-chlorobenzaldehyde	C7H5ClO	C1=CC=C(C(=C1)C=O)Cl	1.566	1.566	1.561
271-89-6	1-benzofuran	C8H6O	C1=CC=C2C(=C1)C=CO2	1.567	1.562	1.558
584-84-9	2,4-diisocyanato-1-methylbenzene	C9H6N2O2	CC1=CC=C(N=C=O)C=C1N=C=O	1.567	1.561	1.628
35250-53-4	2-pyrazin-2-ylethanethiol	C6H8N2S	C1=CN=C(C=N1)CCS	1.568	1.578	1.608
108-44-1	3-methylaniline	C7H9N	CC1=CC(=CC=C1)N	1.568	1.570	1.512
618-46-2	3-chlorobenzoyl chloride	C7H4Cl2O	C1=CC(=CC(=C1)Cl)C(=O)Cl	1.569	1.570	1.586
6362-80-7	(2-methyl-4-phenylpent-4-en-2-yl)benzene	C18H20	CC(C)(CC(=C)C1=CC=CC=C1)C2=CC=CC=C2	1.569	1.572	1.561
644-21-3	1-ethyl-1-phenylhydrazine	C8H12N2	CCN(C1=CC=CC=C1)N	1.569	1.562	1.521
57500-00-2	2-[(methyldisulfanyl)methyl]furan	C6H8OS2	CSSCC1=CC=CO1	1.569	1.581	1.607
1759-28-0	5-ethenyl-4-methyl-1,3-thiazole	C6H7NS	CC1=C(SC=N1)C=C	1.569	1.569	1.580
529-34-0	3,4-dihydro-2H-naphthalen-1-one	C10H10O	C1CC2=CC=CC=C2C(=O)C1	1.569	1.564	1.549
91-21-4	1,2,3,4-tetrahydroisoquinoline	C9H11N	C1CNCC2=CC=CC=C21	1.570	1.565	1.540
626-55-1	3-bromopyridine	C5H4BrN	C1=CC(=CN=C1)Br	1.570	1.568	1.613
91-08-7	1,3-diisocyanato-2-methylbenzene	C9H6N2O2	CC1=C(C=CC=C1N=C=O)N=C=O	1.571	1.565	1.628
120-82-1	1,2,4-trichlorobenzene	C6H3Cl3	C1=CC(=C(C=C1Cl)Cl)Cl	1.572	1.568	1.588
72987-62-3	2-ethyl-3-methylsulfanylpyrazine	C7H10N2S	CCC1=NC=CN=C1SC	1.572	1.565	1.591
90-02-8	2-hydroxybenzaldehyde	C7H6O2	C1=CC=C(C(=C1)C=O)O	1.573	1.574	1.539
758-16-7	N,N-dimethylmethanethioamide	C3H7NS	CN(C)C=S	1.574	1.561	1.478
605-39-0	1-methyl-2-(2-methylphenyl)benzene	C14H14	CC1=CC=CC=C1C2=CC=CC=C2C	1.575	1.593	1.573
90-04-0	2-methoxyaniline	C7H9NO	COC1=CC=CC=C1N	1.575	1.573	1.519
615-65-6	2-chloro-4-methylaniline	C7H8ClN	CC1=CC(=C(C=C1)N)Cl	1.576	1.580	1.540
103-49-1	N-benzyl-1-phenylmethanamine	C14H15N	C1=CC=C(C=C1)CNCC2=CC=CC=C2	1.576	1.577	1.581
95-13-6	1H-indene	C9H8	C1C=CC2=CC=CC=C21	1.576	1.574	1.541
100-53-8	phenylmethanethiol	C7H8S	C1=CC=C(C=C1)CS	1.576	1.570	1.567
108-40-7	3-methylbenzenethiol	C7H8S	CC1=CC(=CC=C1)S	1.576	1.576	1.567
28588-75-2	2-methyl-3-[(2-methylfuran-3-yl)disulfanyl]furan	C10H10O2S2	CC1=C(C=CO1)SSC2=C(OC=C2)C	1.577	1.595	1.656
4597-87-9	N-methylpyridin-2-amine	C6H8N2	CNC1=CC=CC=N1	1.578	1.569	1.535
80-10-4	dichloro(diphenyl)silane	C12H10Cl2Si	C1=CC=C(C=C1)[Si](C2=CC=CC=C2)(Cl)Cl	1.581	1.585	1.574
593-71-5	chloro(iodo)methane	CH2ClI	C(Cl)I	1.583	1.584	1.565
13679-70-4	5-methylthiophene-2-carbaldehyde	C6H6OS	CC1=CC=C(S1)C=O	1.583	1.573	1.573
618-40-6	1-methyl-1-phenylhydrazine	C7H10N2	CN(C1=CC=CC=C1)N	1.583	1.574	1.527
498-62-4	thiophene-3-carbaldehyde	C5H4OS	C1=CSC=C1C=O	1.584	1.585	1.591
10441-57-3	1-methylpyrrolidine-2-thione	C5H9NS	CN1CCCC1=S	1.585	1.568	1.529
62-53-3	aniline	C6H7N	C1=CC=C(C=C1)N	1.587	1.565	1.517
1003-09-4	2-bromothiophene	C4H3BrS	C1=CSC(=C1)Br	1.587	1.588	1.645
618-32-6	benzoyl bromide	C7H5BrO	C1=CC=C(C=C1)C(=O)Br	1.589	1.586	1.601
95-51-2	2-chloroaniline	C6H6ClN	C1=CC=C(C(=C1)N)Cl	1.589	1.587	1.549
87-60-5	3-chloro-2-methylaniline	C7H8ClN	CC1=C(C=CC=C1Cl)N	1.589	1.583	1.540
4437-20-1	2-[(furan-2-ylmethyldisulfanyl)methyl]furan	C10H10O2S2	C1=COC(=C1)CSSCC2=CC=CO2	1.589	1.599	1.656
92-54-6	1-phenylpiperazine	C10H14N2	C1CN(CCN1)C2=CC=CC=C2	1.589	1.587	1.564
98-03-3	thiophene-2-carbaldehyde	C5H4OS	C1=CSC(=C1)C=O	1.590	1.587	1.591
2217-41-6	5,6,7,8-tetrahydronaphthalen-1-amine	C10H13N	C1CCC2=C(C1)C=CC=C2N	1.591	1.587	1.533
872-31-1	3-bromothiophene	C4H3BrS	C1=CSC=C1Br	1.593	1.592	1.645
3034-53-5	2-bromo-1,3-thiazole	C3H2BrNS	C1=CSC(=N1)Br	1.593	1.589	1.696
635-46-1	1,2,3,4-tetrahydroquinoline	C9H11N	C1CC2=CC=CC=C2NC1	1.594	1.588	1.540
612-75-9	1-methyl-3-(3-methylphenyl)benzene	C14H14	CC1=CC(=CC=C1)C2=CC=CC(=C2)C	1.595	1.594	1.573
75-25-2	bromoform	CHBr3	C(Br)(Br)Br	1.597	1.588	1.615
3658-80-8	(methyltrisulfanyl)methane	C2H6S3	CSSSC	1.602	1.615	1.606
2037-31-2	3-chlorobenzenethiol	C6H5ClS	C1=CC(=CC(=C1)Cl)S	1.603	1.605	1.608
622-78-6	isothiocyanatomethylbenzene	C8H7NS	C1=CC=C(C=C1)CN=C=S	1.604	1.613	1.625
98-91-9	benzenecarbothioic S-acid	C7H6OS	C1=CC=C(C=C1)C(=O)S	1.604	1.599	1.605
1127-76-0	1-ethylnaphthalene	C12H12	CCC1=CC=CC2=CC=CC=C21	1.606	1.596	1.551
1121-24-0	2-sulfanylphenol	C6H6OS	C1=CC=C(C(=C1)O)S	1.613	1.613	1.588
571-58-4	1,4-dimethylnaphthalene	C12H12	CC1=CC=C(C2=CC=CC=C12)C	1.614	1.600	1.551
611-32-5	8-methylquinoline	C10H9N	CC1=C2C(=CC=C1)C=CC=N2	1.615	1.611	1.582
91-62-3	6-methylquinoline	C10H9N	CC1=CC2=C(C=C1)N=CC=C2	1.616	1.611	1.582
491-35-0	4-methylquinoline	C10H9N	CC1=CC=NC2=CC=CC=C12	1.619	1.613	1.582
591-50-4	iodobenzene	C6H5I	C1=CC=C(C=C1)I	1.620	1.622	1.654
13708-12-8	5-methylquinoxaline	C9H8N2	CC1=C2C(=CC=C1)N=CC=N2	1.621	1.616	1.608
628-21-7	1,4-diiodobutane	C4H8I2	C(CCI)CI	1.621	1.628	1.628
404-72-8	1-fluoro-3-isothiocyanatobenzene	C7H4FNS	C1=CC(=CC(=C1)F)N=C=S	1.621	1.624	1.619
1486-28-8	methyl(diphenyl)phosphane	C13H13P	CP(C1=CC=CC=C1)C2=CC=CC=C2	1.625	1.624	1.581
1008-89-5	2-phenylpyridine	C11H9N	C1=CC=C(C=C1)C2=CC=CC=N2	1.625	1.619	1.620
581-46-4	3-pyridin-3-ylpyridine	C10H8N2	C1=CC(=CN=C1)C2=CN=CC=C2	1.625	1.624	1.650
91-22-5	quinoline	C9H7N	C1=CC=C2C(=C1)C=CC=N2	1.626	1.623	1.597
1122-83-4	(sulfinylamino)benzene	C6H5NOS	C1=CC=C(C=C1)N=S=O	1.626	1.619	1.639
941-98-0	1-naphthalen-1-ylethanone	C12H10O	CC(=O)C1=CC=CC2=CC=CC=C21	1.629	1.633	1.578
90-13-1	1-chloronaphthalene	C10H7Cl	C1=CC=C2C(=C1)C=CC=C2Cl	1.633	1.628	1.592
139-66-2	phenylsulfanylbenzene	C12H10S	C1=CC=C(C=C1)SC2=CC=CC=C2	1.634	1.632	1.645
79-27-6	1,1,2,2-tetrabromoethane	C2H2Br4	C(C(Br)Br)(Br)Br	1.637	1.636	1.658
627-31-6	1,3-diiodopropane	C3H6I2	C(CI)CI	1.641	1.659	1.651
95-16-9	1,3-benzothiazole	C7H5NS	C1=CC=C2C(=C1)N=CS2	1.642	1.644	1.657
2284-20-0	1-isothiocyanato-4-methoxybenzene	C8H7NOS	COC1=CC=C(C=C1)N=C=S	1.649	1.652	1.629
103-72-0	isothiocyanatobenzene	C7H5NS	C1=CC=C(C=C1)N=C=S	1.651	1.648	1.648
66-77-3	naphthalene-1-carbaldehyde	C11H8O	C1=CC=C2C(=C1)C=CC=C2C=O	1.652	1.650	1.590
