# Supplementary material for: Fast and Accurate Prediction of Refractive Index of Organic Liquids with Graph Machines
Source: Molecules. 2023 Sep 26;28(19):6805. doi: 10.3390/molecules28196805 (PMC10574377; doi:10.3390/molecules28196805)
Supplement: Supplementary file 1 [file molecules-28-06805-s001.zip › ComparisonOtherModels-SI.xlsx]

## Sheet: HR-JT-52
Table S5. CAS RN, Names, SMILES, experimental (RI), graph-machine-predicted (RI GM24), geometrical-fragment-predicted (RI GF), QSPR-estimated (RI QSPR) and group contribution-predicted (RI GC) refractive index values for training set of 52 compounds
QSPR and GC data are extracted from papers of Redmond and Cai [17, 19]
* values with an asterisk are not included in the test RMSE computation
CAS RN	NAMES	SMILES	RI	RI GM24	RI GF	RI QSPR	RI GC	initial RI	Reason for RI modification
64-19-7	Acetic acid	CC(O)=O	1.372	1.390	1.387	1.369	1.371*
127-17-3	Pyruvic acid	CC(=O)C(O)=O	1.428	1.425	1.426	1.413	1.429
5343-92-0	1,2-Pentanediol	CCCC(O)CO	1.440	1.444	1.436	1.365	1.428
75-07-0	Acetaldehyde	CC=O	1.332	1.371	1.344	1.368	1.437*
123-38-6	Propionaldehyde	CCC=O	1.365	1.377	1.371	1.381	1.421*	1.362	1.364 CRC 1.365 LB 1.366 TCI
78-84-2	Isobutyraldehyde	CC(C)C=O	1.374	1.383	1.384	1.391	1.369
630-19-3	Trimethylacetaldehyde	CC(C)(C)C=O	1.378	1.383	1.400	1.397	1.344
107-22-2	Glyoxal	O=CC=O	1.383	1.415	1.379	1.394	1.589
110-62-3	Pentanal	CCCCC=O	1.394	1.397	1.400	1.396	1.427
107-02-8	Acrolein	C=CC=O	1.402	1.417	1.398	1.409	1.482
111-71-7	Heptaldehyde	CCCCCCC=O	1.413	1.412	1.416	1.405	-
78-85-3	2-Methylpropenal	CC(=C)C=O	1.414	1.414	1.404	1.419	1.408
124-19-6	Nonanal	CCCCCCCCC=O	1.427	1.424	1.425	1.412	1.429
123-73-9	trans-2-Butenal	C/C=C/C=O	1.437	1.432	1.425	1.418	1.468*
498-60-2	3-Furancarboxaldehyde	O=Cc1cocc1	1.495	1.510	1.476	1.485	1.634
620-23-5	3-Methylbenzaldehyde	Cc1cccc(C=O)c1	1.541	1.542	1.533	1.529	1.551
100-52-7	Benzaldehyde	O=Cc1ccccc1	1.546	1.547	1.539	1.523	1.559
529-20-4	o-Tolualdehyde	Cc1ccccc1C=O	1.547	1.549	1.533	1.528	1.551
591-31-1	3-Methoxybenzaldehyde	COc1cccc(C=O)c1	1.553	1.559	1.527	1.530	1.529
90-02-8	2-Hydroxybenzaldehyde	Oc1ccccc1C=O	1.573	1.581	1.580	1.525	1.587
563-45-1	3-Methyl-1-butene	CC(C)C=C	1.364	1.376	1.396	1.398	1.368
558-37-2	3,3-Dimethyl-1-butene	CC(C)(C)C=C	1.376	1.384	1.409	1.402	1.400
760-20-3	3-Methyl-1-pentene	CCC(C)C=C	1.384	1.391	1.406	1.402	1.380
513-35-9	2-Methyl-2-butene	CC=C(C)C	1.387	1.389	1.406	1.396	1.421
7642-09-3	cis-3-Hexene	CC\C=C/CC	1.395	1.400	1.419	1.401	1.390
592-76-7	Heptene	CCCCCC=C	1.400	1.400	1.416	1.405	1.395*
594-56-9	2,3,3-Trimethyl-1-butene	CC(=C)C(C)(C)C	1.403	1.402	1.412	1.405	1.415
111-66-0	1-Octene	CCCCCCC=C	1.409	1.408	1.421	1.409	1.400
7642-15-1	cis-4-Octene	CCC\C=C/CCC	1.415	1.416	1.429	1.408	1.402
872-05-9	1-Decene	CCCCCCCCC=C	1.422	1.421	1.429	1.414	1.407
78-79-5	Isoprene	CC(=C)C=C	1.422	1.412	1.415	1.426	1.419*
7433-56-9	trans-5-Decene	CCCC\C=C\CCCC	1.424	1.429	1.436	1.414	1.408
110-83-8	Cyclohexene	C1CCC=CC1	1.447	1.451	1.468	1.427	1.457*
591-49-1	1-Methylcyclohexene	CC1=CCCCC1	1.450	1.447	1.463	1.433	1.482
695-12-5	Vinylcyclohexane	C=CC1CCCCC1	1.446	1.451	1.455	1.437	1.442	1.455	1.446 CAS 1.446 TCI
80-56-8	alpha-Pinene	CC1=CCC2CC1C2(C)C	1.463	1.468	1.459	1.474	1.487
5989-54-8	l-Limonene	CC(=C)[C@H]1CCC(=CC1)C	1.475	1.472	1.473	1.474	1.487
555-10-2	beta-Phellandrene	CC(C)C1CCC(=C)C=C1	1.479	1.468	1.474	1.474	-
563-80-4	3-Methyl-2-butanone	CC(C)C(C)=O	1.388	1.388	1.391	1.397	1.379
107-87-9	2-Pentanone	CCCC(C)=O	1.390	1.390	1.395	1.396	1.387
75-97-8	3,3-Dimethyl-2-butanone	CC(=O)C(C)(C)C	1.395	1.396	1.404	1.404	1.393
78-94-4	3-Buten-2-one	CC(=O)C=C	1.408	1.408	1.404	1.418	1.397
109-49-9	5-Hexen-2-one	CC(=O)CCC=C	1.418	1.419	1.422	1.432	1.397
77982-63-9	(1R)-(+)-Nopinone	O=C1[C@H]2C[C@@H](CC1)C2(C)C	1.479	1.474	1.447	1.471	-
122-00-9	4-Methylacetophenone	CC(=O)c1ccc(C)cc1	1.534	1.533	1.520	1.533	-
98-86-2	Acetophenone	CC(=O)c1ccccc1	1.537	1.534	1.524	1.528	1.535*
98-01-1	Furfural	O=Cc1occc1	1.526	1.514	1.476	1.483	1.781
51555-24-9	3-Hydroxy-2-butanone	CC(O)C(C)=O	1.417	1.421	1.412	1.390	1.428
110-00-9	Furan	o1cccc1	1.421	1.444	1.440	1.444	1.523
534-22-5	2-Methylfuran	Cc1occc1	1.434	1.441	1.450	1.454	1.540
591-11-7	5-Methyl-2(5H)-furanone	CC1OC(=O)C=C1	1.445	1.433	1.463	1.455	1.431
591-12-8	5-Methyl-2(3H)-furanone	CC1=CCC(=O)O1	1.448	1.445	1.461	1.455	1.517

## Sheet: HR-JT-53 discarded
Table S6. CAS RN, Names, SMILES, experimental refractive index (RI) values for the 53 compounds discarded from the HR-JT set
CAS RN	NAMES	SMILES	RI	left out for
3128-06-1	4-Acetylbutyric acid	CC(=O)CCCC(O)=O	1.445	in TCI app
100-51-6	Benzyl alcohol	OCc1ccccc1	1.540	in TCI app
123-72-8	Butanal	CCCC=O	1.384	in TCI app
590-86-3	3-Methylbutanal	CC(C)CC=O	1.390	in TCI app
96-17-3	2-Methylbutyraldehyde	CCC(C)C=O	1.392	in TCI app
66-25-1	Hexanal	CCCCCC=O	1.404	in TCI app
497-03-0	trans-2-Methyl-2-butenal	C\C=C(/C)C=O	1.448	in TCI app
104-87-0	4-Methylbenzaldehyde	Cc1ccc(C=O)cc1	1.545	in TCI app
109-67-1	1-Pentene	CCCC=C	1.372	in TCI app
691-37-2	4-Methyl-1-pentene	CC(C)CC=C	1.383	in TCI app
592-41-6	1-Hexene	CCCCC=C	1.384	in TCI app
763-29-1	2-Methyl-1-pentene	CCCC(C)=C	1.392	in TCI app
13269-52-8	trans-3-Hexene	CC\C=C\CC	1.394	in TCI app
760-21-4	2-Ethyl-1-butene	CCC(=C)CC	1.397	in TCI app
563-78-0	2,3-Dimethyl-1-butene	CC(C)C(C)=C	1.400	in TCI app
625-65-0	2,4-Dimethyl-2-pentene	CC(C)C=C(C)C	1.404	in TCI app
14850-23-8	trans-4-Octene	CCC\C=C\CCC	1.411	in TCI app
563-79-1	2,3-Dimethyl-2-butene	CC(C)=C(C)C	1.412	in TCI app
107-40-4	2,4,4-Trimethyl-2-pentene	CC(C)=CC(C)(C)C	1.416	in TCI app
7433-78-5	cis-5-Decene	CCCC\C=C/CCCC	1.426	in TCI app
1574-41-0	cis-1,3-Pentadiene	C\C=C/C=C	1.436	in TCI app
628-92-2	Cycloheptene	C1CCC=CCC1	1.455	in TCI app
18172-67-3	beta-Pinene	CC1(C)C2CCC(=C)C1C2	1.477	in TCI app
586-62-9	Terpinolene	CC(C)=C1CCC(=CC1)C	1.488	in TCI app
108-88-3	Toluene	Cc1ccccc1	1.496	in TCI app
67-64-1	Acetone	CC(C)=O	1.359	in TCI app
78-93-3	2-Butanone	CCC(C)=O	1.379	in TCI app
96-22-0	3-Pentanone	CCC(=O)CC	1.391	in TCI app
565-80-0	2,4-Dimethyl-3-pentanone	CC(C)C(=O)C(C)C	1.400	in TCI app
2050-20-6	Diethyl pimelate	CCOC(=O)CCCCCC(=O)OCC	1.430	in TCI app
616-02-4	3-Methyl-2,5-furandione	CC1=CC(=O)OC1=O	1.471	in TCI app
627-91-8	Adipic acid monomethyl ester	COC(=O)CCCCC(O)=O	1.441	in TCI app
74-85-1	Ethene	C=C	1.363	bp –104
33004-01-2	Propene	CC=C	1.357	bp –48
624-64-6	trans-2-Butene	C\C=C\C	1.385	bp 1°C
106-99-0	1,3-Butadiene	C=CC=C	1.429	bp –5 °C
590-18-1	cis-2-Butene	C\C=C/C	1.393	bp 4 °C
108-95-2	Phenol	Oc1ccccc1	1.541	mp 41 °C
110-94-1	Glutaric acid	OC(=O)CCCC(O)=O	1.419	mp 98 °C
115-67-3	Paramethadione	CCC1(C)OC(=O)N(C)C1=O	1.449	mp 32 °C
118-90-1	o-Toluic acid	Cc1ccccc1C(O)=O	1.512	mp 103 °C
119-33-5	4-Methyl-2-nitrophenol	Cc1ccc(O)c(c1)[N+]([O-])=O	1.574	mp 36.5 °C
123-08-0	4-Hydroxybenzaldehyde	Oc1ccc(C=O)cc1	1.571	mp 116 °C
5794-03-6	(+)-Camphene	CC1(C)[C@H]2CC[C@H](C2)C1=C	1.457	mp 52 °C
65-85-0	Benzoic acid	OC(=O)c1ccccc1	1.504	mp 122 °C
6628-79-1	4-Oxopentanoic acid	CC(=O)CCC(O)=O	1.440	mp 33 °C
83-32-9	Acenaphthene	C1Cc2cccc3cccc1c23	1.605	mp 93 °C
85-01-8	Phenanthrene	c1ccc2c(c1)ccc3ccccc23	1.594	mp 99 °C
91-20-3	Naphthalene	c1ccc2ccccc2c1	1.590	mp 80 °C
91-57-6	2-Methylnaphthalene	Cc1ccc2ccccc2c1	1.602	mp 35 °C
99-04-7	m-Toluic acid	Cc1cccc(c1)C(O)=O	1.509	mp 109 °C
5989-27-5	d-Limonene	CC(=C)[C@@H]1CCC(=CC1)C	1.473	enantiomer
5794-04-7	(-)-Camphene	CC1(C)[C@@H]2CC[C@@H](C2)C1=C	1.457	enantiomer

## Sheet: CCAI-116
Table S7. CAS RN, Names, SMILES, experimental (RI), graph-machine-predicted (RI GM24), geometrical-fragment-predicted (RI GF), group contribution-predicted (RI GC) and QSPR-estimated (RI QSPR) refractive index values for training set of 116 compounds
GC data are extracted from Cai's paper [19]
* values with an asterisk are not included in the test RMSE computation
CAS RN	NAMES	SMILES	RI	RI GM24	RI GF	RI GC	RI QSPR	initial RI	Reason for RI modification
110-54-3	hexane	CCCCCC	1.375	1.373	1.392	1.376	1.371
111-65-9	octane	CCCCCCCC	1.398	1.395	1.408	1.389	1.378
111-84-2	nonane	CCCCCCCCC	1.405	1.403	1.413	1.394	1.380
124-18-5	decane	CCCCCCCCCC	1.411	1.409	1.418	1.398	1.383
1120-21-4	undecane	CCCCCCCCCCC	1.417	1.414	1.422	1.401	1.385
287-92-3	cyclopentane	C1CCCC1	1.405	1.414	1.413	1.431	1.392
110-82-7	cyclohexane	C1CCCCC1	1.426	1.427	1.433	1.431	1.398
108-87-2	methylcyclohexane	CC1CCCCC1	1.422	1.426	1.434	1.425	1.403
109-68-2	(E)-pent-2-ene	CC/C=C/C	1.380	1.383	1.411	1.380	1.397
592-76-7	1-heptene	CCCCCC=C	1.400	1.400	1.416	1.395	1.405*
78-79-5	isoprene	CC(=C)C=C	1.422	1.412	1.415	1.419	1.426*
4549-74-0	trans-3-methyl-1,3-pentadiene	C/C=C(\C)/C=C	1.451	1.444	1.433	1.451	1.43
1118-58-7	trans-2-methyl-1,3-pentadiene	CC=CC(=C)C	1.445	1.442	1.433	1.425	1.431
693-02-7	1-hexyne	CCCCC#C	1.399	1.399	1.417	1.399	1.431
628-71-7	1-heptyne	CCCCCC#C	1.408	1.41	1.423	1.404	1.435
110-83-8	cyclohexene	C1CCC=CC1	1.446	1.451	1.468	1.457	1.427*
64-18-6	formic acid	C(=O)O	1.370	1.415	1.369	1.364	1.341
64-19-7	acetic acid	CC(=O)O	1.371	1.39	1.387	1.371	1.370*
107-31-3	methyl formate	COC=O	1.343	1.362	1.351	1.343	1.373
109-94-4	ethyl formate	CCOC=O	1.359	1.37	1.374	1.368	1.385
108-24-7	acetic anhydride	CC(=O)OC(=O)C	1.390	1.390	1.399	1.379	1.424
554-12-1	methyl propionate	CCC(=O)OC	1.376	1.377	1.384	1.370	1.393
638-49-3	amyl formate	CCCCCOC=O	1.399	1.399	1.409	1.399	1.403
628-63-7	pentyl acetate	CCCCCOC(=O)C	1.402	1.402	1.411	1.401	1.407
2396-84-1	ethyl sorbate	CCOC(=O)/C=C/C=C/C	1.494	1.476	1.463	1.434	1.471
123-25-1	diethyl succinate	CCOC(=O)CCC(=O)OCC	1.420	1.418	1.426	1.420	1.443
674-82-8	diketene	CC1=CC(=O)O1	1.439	1.432	1.432	1.513	1.448
75-07-0	acetaldehyde	CC=O	1.332	1.371	1.344	1.339	1.368*
123-38-6	propionaldehyde	CCC=O	1.364	1.377	1.371	1.369	1.379*
123-73-9	crotonaldehyde	C/C=C/C=O	1.437	1.432	1.425	1.411	1.420*
107-13-1	acrylonitrile	C=CC#N	1.391	1.401	1.400	1.392	1.440
107-18-6	allyl alcohol	C=CCO	1.412	1.420	1.413	1.412	1.378
289-95-2	pyrimidine	C1=CN=CN=C1	1.496	1.505	1.506	1.504	1.479	1.504	1.496@20 LB 1.500@20 CRC 1.496@20 CAS
289-80-5	pyridazine	C1=CC=NN=C1	1.524	1.487	1.506	1.504	1.478
110-86-1	pyridine	C1=CC=NC=C1	1.509	1.498	1.513	1.536	1.482
109-89-7	diethylamine	CCNCC	1.385	1.387	1.402	1.385	1.363
142-84-7	dipropylamine	CCCNCCC	1.405	1.404	1.418	1.398	1.373
102-69-2	tripropylamine	CCCN(CCC)CCC	1.416	1.416	1.429	1.389	1.382
509-14-8	tetranitromethane	C([N+](=O)[O-])([N+](=O)[O-])([N+](=O)[O-])[N+](=O)[O-]	1.438	1.511	1.499	1.438	1.495
79-24-3	nitroethane	CC[N+](=O)[O-]	1.391	1.394	1.381	1.391	1.380
108-03-2	nitropropane	CCC[N+](=O)[O-]	1.401	1.401	1.397	1.401	1.390
627-05-4	1-nitrobutane	CCCC[N+](=O)[O-]	1.410	1.412	1.407	1.407	1.396
594-70-7	2-methyl-2-nitropropane	CC(C)(C)[N+](=O)[O-]	1.400	1.402	1.408	1.392	1.397
107-21-1	ethylene glycol	C(CO)O	1.431	1.443	1.416	1.427	1.336
616-38-6	dimethyl carbonate	COC(=O)OC	1.368	1.369	1.370	1.368	1.388
109-87-5	dimethoxymethane	COCOC	1.354	1.361	1.354	1.354	1.357
123-91-1	1,4-dioxane	C1COCCO1	1.422	1.420	1.416	1.422	1.389
71-36-3	1-butanol	CCCCO	1.399	1.401	1.399	1.396	1.359
105-58-8	diethyl carbonate	CCOC(=O)OCC	1.384	1.383	1.396	1.399	1.401
1850-14-2	tetramethyl orthocarbonate	COC(OC)(OC)OC	1.385	1.391	1.387	1.385	1.372
108-93-0	cyclohexanol	C1CCC(CC1)O	1.465	1.462	1.459	1.460	1.492
71-23-8	1-propanol	CCCO	1.384	1.390	1.385	1.385	1.383
106-42-3	p-xylene	CC1=CC=C(C=C1)C	1.495	1.503	1.513	1.499	1.498
108-38-3	m-xylene	CC1=CC(=CC=C1)C	1.497	1.498	1.513	1.499	1.498
108-67-8	1,3,5-trimethylbenzene	CC1=CC(=CC(=C1)C)C	1.499	1.499	1.510	1.499	1.502
98-82-8	isopropylbenzene	CC(C)C1=CC=CC=C1	1.491	1.493	1.500	1.491	1.502
98-06-6	tert-butylbenzene	CC(C)(C)C1=CC=CC=C1	1.492	1.494	1.499	1.492	1.505
100-42-5	styrene	C=CC1=CC=CC=C1	1.546	1.545	1.534	1.546	1.528
98-83-9	α-methylstyrene	CC(=C)C1=CC=CC=C1	1.538	1.544	1.521	1.500	1.532
551-62-2	1,2,3,4-tetrafluorobenzene	C1=CC(=C(C(=C1F)F)F)F	1.408	1.406	1.426	1.404	1.492
372-18-9	m-difluorobenzene	C1=CC(=CC(=C1)F)F	1.441	1.443	1.468	1.439	1.489
540-36-3	p-difluorobenzene	C1=CC(=CC=C1F)F	1.442	1.444	1.468	1.439	1.489	1.438	1.442@20 LB 1.442@20 CRC
352-32-9	p-fluorotoluene	CC1=CC=C(C=C1)F	1.469	1.473	1.492	1.469	1.494
95-50-1	o-dichlorobenzene	C1=CC=C(C(=C1)Cl)Cl	1.551	1.553	1.572	1.546	1.496
541-73-1	m-dichlorobenzene	C1=CC(=CC(=C1)Cl)Cl	1.546	1.547	1.572	1.546	1.496	1.549	1.546@20 LB 1.546@20 CRC
106-38-7	p-bromotoluene	CC1=CC=C(C=C1)Br	1.552	1.557	1.571	1.551	1.498
352-34-1	p-fluoroiodobenzene	C1=CC(=CC=C1F)I	1.584	1.591	1.606	1.571	1.497
591-50-4	iodobenzene	C1=CC=C(C=C1)I	1.620	1.620	1.634	1.620	1.496
90-14-2	α-iodonaphthalene	C1=CC=C2C(=C1)C=CC=C2I	1.703	1.702	1.686	1.638	1.602	1.701	1.703@20 LB 1.703@20 CRC
91-22-5	quinoline	C1=CC=C2C(=C1)C=CC=N2	1.625	1.631	1.608	1.625	1.593
119-65-3	isoquinoline	C1=CC=C2C=NC=CC2=C1	1.623	1.622	1.608	1.625	1.593
98-86-2	acetophenone	CC(=O)C1=CC=CC=C1	1.535	1.534	1.524	1.535	1.528*
66-77-3	1-naphthaldehyde	C1=CC=C2C(=C1)C=CC=C2C=O	1.652	1.660	1.614	1.652	1.630
93-89-0	ethyl benzoate	CCOC(=O)C1=CC=CC=C1	1.504	1.507	1.512	1.504	1.535
90-04-0	o-anisidine	COC1=CC=CC=C1N	1.574	1.575	1.549	1.580	1.495
62-53-3	aniline	C1=CC=C(C=C1)N	1.586	1.572	1.569	1.584	1.488
121-69-7	N,N-dimethylaniline	CN(C)C1=CC=CC=C1	1.557	1.552	1.525	1.557	1.499
103-73-1	phenetole	CCOC1=CC=CC=C1	1.507	1.507	1.504	1.507	1.499
101-55-3	4-bromodiphenyl ether	C1=CC=C(C=C1)OC2=CC=C(C=C2)Br	1.607	1.604	1.63	1.607	1.636
75-69-4	trichlorofluoromethane	C(F)(Cl)(Cl)Cl	1.384	1.395	1.424	1.392	1.359	1.382	1.384@20 LB 1.385@20 CAS
67-66-3	chloroform	C(Cl)(Cl)Cl	1.445	1.451	1.449	1.445	1.355
75-09-2	dichloromethane	C(Cl)Cl	1.424	1.426	1.409	1.408	1.344
592-50-7	fluoropentane	CCCCCF	1.360	1.359	1.362	1.360	1.366
661-11-0	fluoroheptane	CCCCCCCF	1.386	1.384	1.386	1.386	1.375
334-68-9	fluorododecane	CCCCCCCCCCCCF	1.420	1.417	1.415	1.417	1.389
56-23-5	carbon tetrachloride	C(Cl)(Cl)(Cl)Cl	1.460	1.461	1.488	1.460	1.362
107-06-2	1,2-dichloroethane	C(CCl)Cl	1.444	1.44	1.421	1.422	1.354
78-99-9	dichloropropane	CCC(Cl)Cl	1.428	1.426	1.429	1.423	1.363
540-54-5	chloropropane	CCCCl	1.388	1.39	1.392	1.389	1.358
78-86-4	2-chlorobutane	CCC(C)Cl	1.396	1.394	1.400	1.396	1.364
543-59-9	1-chloropentane	CCCCCCl	1.412	1.413	1.412	1.415	1.369
71-55-6	1,1,1-trichloroethane	CC(Cl)(Cl)Cl	1.437	1.441	1.456	1.433	1.363
75-61-6	dibromodifluoromethane	C(F)(F)(Br)Br	1.398	1.416	1.440	1.398	1.359
75-25-2	bromoform	C(Br)(Br)Br	1.597	1.592	1.576	1.595	1.360	1.595	1.597@20 LB 1.595@25 CRC
74-95-3	dibromomethane	C(Br)Br	1.541	1.53	1.512	1.536	1.349
106-93-4	1,2-dibromoethane	C(CBr)Br	1.539	1.533	1.503	1.519	1.358
74-96-4	bromoethane	CCBr	1.425	1.427	1.424	1.425	1.351
75-26-3	2-bromopropane	CC(C)Br	1.425	1.425	1.427	1.424	1.360
110-53-2	1-bromopentane	CCCCCBr	1.444	1.445	1.441	1.446	1.370
111-25-1	bromohexane	CCCCCCBr	1.448	1.448	1.444	1.449	1.374
629-04-9	1-bromoheptane	CCCCCCCBr	1.450	1.451	1.447	1.452	1.378
111-83-1	1-bromooctane	CCCCCCCCBr	1.452	1.452	1.449	1.453	1.381
112-29-8	1-bromodecane	CCCCCCCCCCBr	1.456	1.456	1.452	1.456	1.386
74-88-4	iodomethane	CI	1.531	1.525	1.510	1.536	1.343
563-58-6	1,1-dichloropropene	CC=C(Cl)Cl	1.445	1.441	1.460	1.472	1.392	1.472	1.445@20 LB 1.443@25 CRC
107-05-1	3-chloroprop-1-ene	C=CCCl	1.416	1.422	1.431	1.395	1.387	1.395	1.416@20 LB 1.416@20 CRC
513-37-1	1-chloro-2-methylpropene	CC(=CCl)C	1.424	1.419	1.431	1.424	1.394
107-14-2	chloroacetonitrile	C(C#N)Cl	1.422	1.426	1.406	1.422	1.407
79-22-1	methyl chloroformate	COC(=O)Cl	1.387	1.389	1.397	1.387	1.384
541-41-3	ethyl chloroformate	CCOC(=O)Cl	1.395	1.398	1.409	1.407	1.392
79-04-9	chloroacetyl chloride	C(C(=O)Cl)Cl	1.453	1.454	1.440	1.453	1.386
75-36-5	acetyl chloride	CC(=O)Cl	1.389	1.396	1.395	1.389	1.380
78-95-5	chloroacetone	CC(=O)CCl	1.432	1.428	1.409	1.419	1.386
463-71-8	thiophosgene	C(=S)(Cl)Cl	1.544	1.518	1.591	1.548	1.385	1.548	1.544@25 LB 1.544@20 CRC
107-07-3	2-chloroethanol	C(CCl)O	1.441	1.443	1.419	1.441	1.346
627-42-9	β-chloroethyl methyl ether	COCCCl	1.411	1.405	1.393	1.408	1.359	1.408	1.411@20 LB 1.411@20 CRC

## Sheet: CCAI-75 discarded
Table S8. CAS RN, Names, SMILES, experimental refractive index (RI) values for the 75 compounds discarded from the CCAI set
CAS RN	NAMES	SMILES	RI	left out for
109-66-0	pentane	CCCCC	1.358	in TCI app
142-82-5	heptane	CCCCCCC	1.387	in TCI app
112-40-3	dodecane	CCCCCCCCCCCC	1.421	in TCI app
589-81-1	3-methylheptane	CCCCC(C)CC	1.398	in TCI app
540-84-1	2,2,4-trimethylpentane	CC(C)CC(C)(C)C	1.391	in TCI app
1678-91-7	ethylcyclohexane	CCC1CCCCC1	1.432	in TCI app
696-29-7	isopropylcyclohexane	CC(C)C1CCCCC1	1.441	in TCI app
109-67-1	1-pentene	CCCC=C	1.371	in TCI app
592-41-6	1-hexene	CCCCC=C	1.388	in TCI app
504-60-9	trans-1,3-pentadiene	C/C=C/C=C	1.430	in TCI app
513-81-5	2,3-dimethyl-1,3-butadiene	CC(=C)C(=C)C	1.438	in TCI app
627-19-0	1-pentyne	CCCC#C	1.385	in TCI app
79-09-4	propionic acid	CCC(=O)O	1.386	in TCI app
79-20-9	methyl acetate	CC(=O)OC	1.361	in TCI app
141-78-6	ethyl acetate	CCOC(=O)C	1.372	in TCI app
107-92-6	butyric acid	CCCC(=O)O	1.398	in TCI app
105-37-3	ethyl propionate	CCC(=O)OCC	1.384	in TCI app
123-63-7	paraldehyde	CC1OC(OC(O1)C)C	1.405	in TCI app
67-64-1	acetone	CC(=O)C	1.359	in TCI app
75-12-7	formamide	C(=O)N	1.447	in TCI app
75-05-8	acetonitrile	CC#N	1.344	in TCI app
107-12-0	propionitrile	CCC#N	1.366	in TCI app
109-74-0	butyronitrile	CCCC#N	1.384	in TCI app
78-82-0	isobutyronitrile	CC(C)C#N	1.372	in TCI app
110-59-8	valeronitrile	CCCCC#N	1.397	in TCI app
107-10-8	propylamine	CCCN	1.388	in TCI app
75-31-0	isopropylamine	CC(C)N	1.374	in TCI app
109-73-9	butylamine	CCCCN	1.401	in TCI app
121-44-8	triethylamine	CCN(CC)CC	1.401	in TCI app
75-52-5	nitromethane	C[N+](=O)[O-]	1.382	in TCI app
75-08-1	ethanethiol	CCS	1.431	in TCI app
67-56-1	methanol	CO	1.329	in TCI app
67-63-0	2-propanol	CC(C)O	1.377	in TCI app
71-43-2	benzene	C1=CC=CC=C1	1.501	in TCI app
108-88-3	toluene	CC1=CC=CC=C1	1.496	in TCI app
100-41-4	ethylbenzene	CCC1=CC=CC=C1	1.495	in TCI app
95-47-6	o-xylene	CC1=CC=CC=C1C	1.505	in TCI app
95-63-6	1,3,6-trimethylbenzene	CC1=CC(=C(C=C1)C)C	1.499	in TCI app
392-56-3	hexafluorobenzene	C1(=C(C(=C(C(=C1F)F)F)F)F)F	1.377	in TCI app
363-72-4	pentafluorobenzene	C1=C(C(=C(C(=C1F)F)F)F)F	1.391	in TCI app
327-54-8	1,2,4,5-tetrafluorobenzene	C1=C(C(=CC(=C1F)F)F)F	1.407	in TCI app
372-38-3	1,3,5-trifluorobenzene	C1=C(C=C(C=C1F)F)F	1.414	in TCI app
367-11-3	o-difluorobenzene	C1=CC=C(C(=C1)F)F	1.443	in TCI app
462-06-6	fluorobenzene	C1=CC=C(C=C1)F	1.465	in TCI app
108-90-7	chlorobenzene	C1=CC=C(C=C1)Cl	1.524	in TCI app
106-43-4	p-chlorotoluene	CC1=CC=C(C=C1)Cl	1.522	in TCI app
108-86-1	bromobenzene	C1=CC=C(C=C1)Br	1.559	in TCI app
90-11-9	α-bromonaphthalene	C1=CC=C2C(=C1)C=CC=C2Br	1.657	in TCI app
98-95-3	nitrobenzene	C1=CC=C(C=C1)[N+](=O)[O-]	1.551	in TCI app
91-23-6	nitroanisole	COC1=CC=CC=C1[N+](=O)[O-]	1.561	in TCI app
91-63-4	2-methylquinoline	CC1=NC2=CC=CC=C2C=C1	1.620	in TCI app
1721-93-3	1-methylisoquinoline	CC1=NC=CC2=CC=CC=C12	1.614	in TCI app
100-47-0	benzonitrile	C1=CC=C(C=C1)C#N	1.528	in TCI app
100-63-0	phenylhydrazine	C1=CC=C(C=C1)NN	1.607	in TCI app
100-66-3	anisole	COC1=CC=CC=C1	1.516	in TCI app
95-57-8	chlorophenol	C1=CC=C(C(=C1)O)Cl	1.558	in TCI app
79-34-5	1,1,2,2-tetrachloroethane	C(C(Cl)Cl)(Cl)Cl	1.494	in TCI app
110-56-5	1,4-dichlorobutane	C(CCCl)CCl	1.454	in TCI app
109-69-3	1-chlorobutane	CCCCCl	1.402	in TCI app
507-20-0	2-chloro-2-methylpropane	CC(C)(C)Cl	1.385	in TCI app
76-01-7	pentachloroethane	C(C(Cl)(Cl)Cl)(Cl)Cl	1.502	in TCI app
106-94-5	1-bromopropane	CCCBr	1.434	in TCI app
109-65-9	bromobutane	CCCCBr	1.437	in TCI app
693-58-3	bromononane	CCCCCCCCCBr	1.454	in TCI app
112-82-3	bromohexadecane	CCCCCCCCCCCCCCCCBr	1.461	in TCI app
107-08-4	1-iodopropane	CCCI	1.504	in TCI app
75-03-6	iodoethane	CCI	1.513	in TCI app
542-69-8	1-iodobutane	CCCCI	1.498	in TCI app
545-06-2	trichloroacetonitrile	C(#N)C(Cl)(Cl)Cl	1.441	in TCI app
4170-24-5	2-chlorobutyric acid	CCC(C(=O)O)Cl	1.439	(2S) in TCI app
627-00-9	4-chlorobutyric acid	C(CC(=O)O)CCl	1.451	in TCI app
75-01-4	chloroethylene	C=CCl	1.370	bp –14 °C
75-21-8	ethylene oxide	C1CO1	1.360	bp 10 °C
106-46-7	p-dichlorobenzene	C1=CC(=CC=C1Cl)Cl	1.546	mp 53.1 °C
624-31-7	p-iodotoluene	CC1=CC=C(C=C1)I	1.604	mp 33.6 °C

## Sheet: CRC-1366
Table S9. CAS RN, Names, SMILES, experimental (RI), graph-machine-predicted (RI GM24) and geometrical-fragment-predicted (RI GF) refractive index values for the CRC test set of 1366 compounds
Data are extracted from Bouteloup's paper [20]
CAS RN	NAMES	SMILES	RI	RI GM24	RI GF	initial RI	Reason for RI checking	RI from other sources
690-08-4	trans-4,4-Dimethyl-2-pentene	C/C=C/C(C)(C)C	1.398	1.395	1.425
762-63-0	cis-4,4-Dimethyl-2-pentene	C\C=C/C(C)(C)C	1.403	1.401	1.425
692-24-0	trans-2-Methyl-3-hexene	CC/C=C/C(C)C	1.400	1.405	1.420
15840-60-5	cis-2-Methyl-3-hexene	CC\C=C/C(C)C	1.401	1.409	1.422
7385-82-2	trans-5-Methyl-2-hexene	C/C=C/CC(C)C	1.401	1.399	1.422
13151-17-2	cis-5-Methyl-2-hexene	C\C=C/CC(C)C	1.404	1.404	1.422
3683-22-5	trans-4-Methyl-2-hexene	CCC(C)\C=C\C	1.403	1.416	1.420
3683-19-0	cis-4-Methyl-2-hexene	CCC(C)\C=C/C	1.403	1.412	1.422
16136-85-9	trans-1-Chloropropene	C/C=C/Cl	1.405	1.413	1.431
16136-84-8	cis-1-Chloropropene	C\C=C/Cl	1.406	1.420	1.431
3899-36-3	trans-3-Methyl-3-hexene	CC/C=C(C)/CC	1.411	1.410	1.422
4914-89-0	cis-3-Methyl-3-hexene	CC\C=C(C)/CC	1.413	1.416	1.420
504-61-0	trans-2-Buten-1-ol	C/C=C/CO	1.429	1.427	1.438
4088-60-2	cis-2-Buten-1-ol	C\C=C/CO	1.434	1.432	1.438
4894-61-5	trans-1-Chloro-2-butene	C/C=C/CCl	1.435	1.434	1.437
4628-21-1	cis-1-Chloro-2-butene	C\C=C/CCl	1.439	1.437	1.437
14596-92-0	cis-1,3-Hexadiene	CC\C=C/C=C	1.438	1.441	1.438
20237-34-7	trans-1,3-Hexadiene	CC/C=C/C=C	1.441	1.440	1.438
2432-63-5	Dipropyl maleate	CCCOC(=O)\C=C/C(=O)OCCC	1.443	1.446	1.451
14595-35-8	Dipropyl fumarate	CCCOC(=O)\C=C\C(=O)OCCC	1.444	1.445	1.451
5194-51-4	trans,trans-2,4-Hexadiene	C/C=C/C=C/C	1.455	1.461	1.449	1.451	in a diastereomeric pair	1.455@20 LB (2) 1.454@20 CAS
5194-50-3	trans,cis-2,4-Hexadiene	C/C=C/C=C\C	1.456	1.455	1.449		in a diastereomeric pair	1.452@21 LB
6108-61-8	cis,cis-2,4-Hexadiene	C\C=C/C=C\C	1.461	1.456	1.449
32620-08-9	trans-1-Bromo-1-butene	CC/C=C/Br	1.453	1.462	1.473
31849-78-2	cis-1-Bromo-1-butene	CC/C=C\Br	1.454	1.456	1.473
2612-46-6	cis-1,3,5-Hexatriene	C=C\C=C/C=C	1.506	1.493	1.460	1.458	deviation	1.506@25 LB (3) 1.504@25 CAS
821-07-8	trans-1,3,5-Hexatriene	C=C\C=C\C=C	1.507	1.483	1.460	1.514	in a diastereomeric pair	1.507@20 LB 1.507@20 CAS 1.509@25 CAS
931-87-3	cis-Cyclooctene	C1CCC\C=C/CC1	1.470	1.466	1.481
931-89-5	trans-Cyclooctene	C1=C/CCCCCC/1	1.474	1.462	1.481
7415-31-8	trans-1,3-Dichloro-2-butene	C\C(Cl)=C/CCl	1.472	1.474	1.461		in a diastereomeric pair	1.473@20 LB (3) 1.472@20 CAS (3)
10075-38-4	cis-1,3-Dichloro-2-butene	C\C(Cl)=C\CCl	1.472	1.471	1.461	1.474	in a diastereomeric pair	1.472@20 LB (9)
1129-89-1	cis-Cyclododecene	C1CCCCC\C=C/CCCC1	1.484	1.471	1.476		in a diastereomeric pair	1.485@20 LB (12) 1.486@20 CAS (3)
1486-75-5	trans-Cyclododecene	C1CCCCC/C=C/CCCC1	1.485	1.472	1.476		in a diastereomeric pair	1.485@20 LB (5) 1.485@20 CAS (2)
106-26-3	cis-3,7-Dimethyl-2,6-octadienal	CC(C)=CCC\C(C)=C/C=O	1.487	1.486	1.462
141-27-5	trans-3,7-Dimethyl-2,6-octadienal	CC(C)=CCC\C(C)=C\C=O	1.490	1.489	1.462
4493-42-9	Methyl trans-2,cis-4-decadienoate	CCCCC\C=C/C=C/C(=O)OC	1.487	1.480	1.464
7328-33-8	Methyl trans-2,trans-4-decadienoate	CCCCC/C=C/C=C/C(=O)OC	1.492	1.478	1.464
106-28-5	2-trans,6-trans-Farnesol	CC(C)=CCC\C(C)=C\CC\C(C)=C\CO	1.488	1.493	1.481
3790-71-4	2-cis,6-trans-Farnesol	CC(=CCC/C(=C/CC/C(=C\CO)/C)/C)C	1.488	1.494	1.481
767-99-7	cis-(1-Methyl-1-propenyl)benzene	C\C=C(\C)c1ccccc1	1.540	1.542	1.524
768-00-3	trans-(1-Methyl-1-propenyl)benzene	C\C=C(/C)c1ccccc1	1.543	1.545	1.524
590-11-4	cis-1,2-Dibromoethene	Br\C=C/Br	1.543	1.540	1.556		in a diastereomeric pair	1.542@20 LB 1.542@20 CAS
590-12-5	trans-1,2-Dibromoethene	Br\C=C\Br	1.547	1.525	1.556	1.551	1.551@18 CRC	1.547@20 LB 1.546@20 CAS 1.547@21 CAS
2402-06-4	trans-1,2-Dimethylcyclopropane	C[C@H]1[C@H](C)C1	1.371	1.389	1.398
930-18-7	cis-1,2-Dimethylcyclopropane	C[C@@H]1C[C@@H]1C	1.383	1.388	1.398
6189-41-9	trans-2,3-Dimethyloxirane	C[C@@H]1O[C@H]1C	1.374	1.389	1.385
1758-33-4	cis-2,3-Dimethyloxirane	C[C@H]1O[C@H]1C	1.380	1.395	1.385
16883-48-0	1a,2b,4a-1,2,4-Trimethylcyclopentane	CC1C[C@@H](C)[C@H](C)C1	1.411	1.421	1.423
4850-28-6	1a,2a,4b-1,2,4-Trimethylcyclopentane	CC1C[C@H](C)[C@H](C)C1	1.419	1.425	1.423
822-50-4	trans-1,2-Dimethylcyclopentane	C[C@@H]1CCC[C@H]1C	1.412	1.419	1.421
1192-18-3	cis-1,2-Dimethylcyclopentane	C[C@H]1CCC[C@H]1C	1.422	1.422	1.421
930-90-5	trans-1-Ethyl-2-methylcyclopentane	CC[C@@H]1CCC[C@H]1C	1.422	1.429	1.426
930-89-2	cis-1-Ethyl-2-methylcyclopentane	C[C@@H]1[C@H](CC)CCC1	1.429	1.431	1.426
6553-48-6	trans-1,2-Divinylcyclobutane	C=C[C@H]1[C@@H](CC1)C=C	1.445	1.459	1.454
16177-46-1	cis-1,2-Divinylcyclobutane	C=C[C@H]1[C@H](CC1)C=C	1.456	1.462	1.454
7443-55-2	trans-3-Methylcyclohexanol, (±)-	C[C@@H]1CCC[C@H](C1)O	1.458	1.458	1.457
5454-79-5	cis-3-Methylcyclohexanol, (±)-	C[C@@H]1CCC[C@H](O)C1	1.457	1.458	1.457	1.475	in a diastereomeric pair	1.457@20 Reaxys 1.457@20 CAS
1820-09-3	4,6,6-Trimethylbicyclo[3,1,1]hept-3-en-2-ol, (1a,2a,5a)	CC1=C[C@@H](O)[C@H]2C[C@@H]1C2(C)C	1.491	1.514	1.477
1845-30-3	4,6,6-Trimethylbicyclo[3,1,1]hept-3-en-2-ol, (1a,2b,5a)	CC1=C[C@@H](O)[C@@H]2C[C@H]1C2(C)C	1.491	1.525	1.477
2613-65-2	trans-1-Ethyl-3-methylcyclopentane	C[C@H]1C[C@H](CC)CC1	1.419	1.427	1.426
2613-66-3	cis-1-Ethyl-3-methylcyclopentane	C[C@@H]1C[C@H](CC)CC1	1.420	1.425	1.426
7642-09-3	cis-3-Hexene	CC\C=C/CC	1.395	1.400	1.419
14686-13-6	trans-2-Heptene	CCCC\C=C\C	1.405	1.410	1.425
7642-10-6	cis-3-Heptene	CCC\C=C/CC	1.406	1.409	1.425
7318-67-4	cis-1,4-Hexadiene	C/C=C\CC=C	1.414	1.419	1.438	1.405	in a diastereomeric pair	1.414@20 LB (3) 1.415@20 CAS
690-93-7	trans-2,2-Dimethyl-3-hexene	CC/C=C/C(C)(C)C	1.406	1.411	1.429
7433-56-9	trans-5-decene	CCCC\C=C\CCCC	1.424	1.429	1.436
1576-96-1	trans-2-Penten-1-ol	CC/C=C/CO	1.434	1.433	1.443
928-97-2	trans-3-Hexen-1-ol	CC/C=C/CCO	1.437	1.441	1.446
928-92-7	trans-4-Hexen-1-ol	C/C=C/CCCO	1.440	1.441	1.446
6114-18-7	Ethyl trans-9-octadecenoate	CCCCCCCC/C=C/CCCCCCCC(=O)OCC	1.448	1.449	1.455
2807-54-7	Diallyl fumarate	C=CCOC(=O)\C=C\C(=O)OCC=C	1.467	1.469	1.477
2211-68-9	trans-2-Chloro-2-butene	C/C(Cl)=C\C	1.419	1.421	1.431		in a diastereomeric pair	1.423@20 LB 1.419@20 CAS
4358-59-2	Methyl cis-2-butenoate	C/C=C\C(=O)OC	1.418	1.428	1.425
6776-19-8	Ethyl cis-2-butenoate	CCOC(=O)/C=C\C	1.424	1.429	1.431
693-62-9	trans-4-undecene	CCCCCC/C=C/CCC	1.429	1.425	1.439
821-98-7	cis-4-undecene	CCCCCC\C=C/CCC	1.430	1.426	1.439
764-97-6	trans-5-undecene	CCCCC/C=C/CCCC	1.429	1.426	1.439
764-96-5	cis-5-undecene	CCCCC/C=C\CCCC	1.430	1.429	1.439
7069-38-7	trans-1,2-Dichloropropene	C\C(Cl)=C/Cl	1.447	1.452	1.460
6923-20-2	cis-1,2-Dichloropropene	C/C(Cl)=C/Cl	1.455	1.449	1.466
588-73-8	(cis-2-Bromovinyl)benzene	Br/C=C\c1ccccc1	1.599	1.605	1.591
588-72-7	(trans-2-Bromovinyl)benzene	Br/C=C/c1ccccc1	1.609	1.632	1.591
10574-36-4	cis-3-Methyl-2-hexene	CCC\C(C)=C/C	1.413	1.414	1.420
22768-19-0	cis-3-Methyl-2-heptene	C/C=C(C)\CCCC	1.419	1.421	1.425
16529-66-1	trans-3-Pentenenitrile	C/C=C/CC#N	1.422	1.420	1.435
692-47-7	cis-1,2-Di-tert-butylethene	CC(C)(C)\C=C/C(C)(C)C	1.427	1.424	1.436
693-61-8	trans-2-undecene	CCCCCCCC/C=C/C	1.429	1.429	1.439
6789-80-6	cis-3-Hexenal	CC\C=C/CC=O	1.430	1.436	1.437
3102-33-8	trans-3-Penten-2-one	C/C=C/C(C)=O	1.435	1.427	1.426
123-73-9	trans-2-Butenal	C/C=C/C=O	1.437	1.432	1.425
503-64-0	cis-2-Butenoic acid	C\C=C/C(O)=O	1.445	1.448	1.457		in a diastereomeric pair	1.447@20 LB (4) 1.445@20 CAS (2)
1501-60-6	cis-2-Methyl-1,3-pentadiene	C/C=C(/C)C=C	1.446	1.436	1.433
2463-63-0	2-Heptenal	CCCC\C=C\C=O	1.447	1.457	1.441
22104-78-5	2-Octen-1-ol	CCCCC\C=C\CO	1.447	1.443	1.451
142-77-8	Butyl oleate	CCCCCCCC\C=C/CCCCCCCC(=O)OCCCC	1.448	1.452	1.456
623-36-9	2-Methyl-2-pentenal	CC\C=C(/C)C=O	1.449	1.451	1.432
2915-53-9	Dioctyl maleate	CCCCCCCCOC(=O)\C=C/C(=O)OCCCCCCCC	1.454	1.452	1.458
590-13-6	cis-1-Bromopropene	C\C=C/Br	1.456	1.467	1.474
112-91-4	cis-9-Octaenenitrile	CCCCCCCC\C=C/CCCCCCCC#N	1.457	1.456	1.457
2345-26-8	Geranyl 2-methylpropanoate	CC(C)C(=O)OC\C=C(C)\CCC=C(C)C	1.458	1.458	1.458
7786-44-9	2,6-Nonadien-1-ol	CC/C=C/CC\C=C\CO	1.460	1.467	1.476
29204-02-2	cis-9-Eicosenoic acid	CCCCCCCCCC/C=C\CCCCCCCC(O)=O	1.460	1.459	1.465
3017-71-8	trans-2-Bromo-2-butene	C/C=C(/C)Br	1.460	1.457	1.467
55066-53-0	Ethyl cis-12-hydroxy-9-octaenoate, (R)-	CCCCCC[C@@H](O)C\C=C/CCCCCCCC(=O)OCC	1.462	1.459	1.463
3017-68-3	cis-2-Bromo-2-butene	C(=C\C)(\Br)/C	1.463	1.458	1.467
1191-41-9	Ethyl cis,cis,cis-9,12,15-octadecatrienoate	CCOC(=O)CCCCCCC\C=C\C\C=C\C\C=C\CC	1.469	1.463	1.476
1937-54-8	Solanone	CC(C)[C@H](CCC(C)=O)/C=C/C(C)=C	1.476	1.476	1.454
23315-05-1	Elaiomycin	CCCCCC\C=C/[N+](=O)[N-]C(COC)[C@H](C)O	1.480	1.484	1.468
25312-34-9	4-(2,6,6-Trimethyl-2-cyclohexen-1-yl)-3-buten-2-ol	CC(O)/C=C/C1C(=CCCC1(C)C)C	1.489	1.490	1.495	1.474	in a diastereomeric pair	1.489@20 LB 1.488@21 CAS 1.490@18 CAS
2798-73-4	1-Methoxy-1-buten-3-yne	COC=CC#C	1.476	1.448	1.443	1.482	deviation	1.476@20 LB (8) 1.477@20 CAS 1.482@20 CAS
502-61-4	E,E-a-Farnesene	CC(C)=CCC\C(C)=C\C\C=C(/C)C=C	1.496	1.497	1.478	1.484	tetraene	1.496@20 CAS (5) standard deviation 0.012
18794-84-8	b-Farnesene	CC(C)=CCC\C(C)=C\CCC(=C)C=C	1.487	1.491	1.472	1.49	diene	1.487@20 LB (5) 1.487@18 CAS
142-50-7	cis-Nerolidol	CC(C)=CCC\C(C)=C/CC[C@](C)(O)C=C	1.490	1.482	1.478
37746-78-4	Ethyl trans-4-bromo-2-butenoate	CCOC(=O)\C=C\CBr	1.493	1.487	1.481
115-71-9	a-Santalol	CC(/CO)=C/CCC1(C)C2CC3C(C2)C13C	1.502	1.508	1.482
689-89-4	Methyl trans,trans-2,4-hexadienoate	COC(=O)\C=C\C=C\C	1.503	1.470	1.462		deviation	1.502@21 LB (2) 1.495@25 CAS 1.502@18 CAS
6138-90-5	trans-1-Bromo-3,7-dimethyl-2,6-octadiene	CC(C)=CCC\C(C)=C\CBr	1.503	1.500	1.484
30685-95-1	trans-a-Ionone, (±)-	CC(=O)/C=C/C1C(=CCCC1(C)C)C	1.504	1.493	1.489
14417-88-0	Melinamide	CCCCC/C=C/C/C=C/CCCCCCCC(=O)NC(C)c1ccccc1	1.505	1.500	1.509
77-42-9	b-Santalol	CC(/CO)=C/CCC1(C)C2CCC(C2)C1=C	1.512	1.521	1.498
25394-57-4	Affinin	CCC(C)NC(=O)\C=C\C=C\CC\C=C\C	1.513	1.502	1.492
79-77-6	trans-b-Ionone	CC(=O)/C=C/C1=C(C)CCCC1(C)C	1.520	1.520	1.489
1005-64-7	trans-1-Butenylbenzene	CC/C=C/c1ccccc1	1.542	1.551	1.528
21040-45-9	trans-3-Phenyl-2-propen-1-ol acetate	CC(OC/C=C/C1=CC=CC=C1)=O	1.543	1.541	1.529
3016-19-1	trans,trans-2,6-Dimethyl-2,4,6-octatriene	C/C=C(C)/C=C/C=C(C)C	1.536	1.522	1.471	1.545	deviation	1.536@20 LB (4) 1.535@20 reaxys
2614-88-2	trans,trans-2,4-Hexadienoyl chloride	C/C=C/C=C/C(Cl)=O	1.555	1.551	1.488
4192-77-2	Ethyl trans-cinnamate	O=C(OCC)/C=C/C1=CC=CC=C1	1.560	1.550	1.529
6379-72-2	trans-1,2-Dimethoxy-4-(1-propenyl)benzene	COc1ccc(\C=C\C)cc1OC	1.562	1.548	1.519
5912-86-7	cis-2-Methoxy-4-(1-propenyl)phenol	COc1cc(\C=C/C)ccc1O	1.573	1.570	1.553
4043-71-4	trans-5-(1-Propenyl)-1,3-benzodioxole	C/C=C/c1ccc2OCOc2c1	1.578	1.590	1.565
24840-05-9	cis-3-Phenyl-2-propenenitrile	N#C/C=C\C1=CC=CC=C1	1.584	1.577	1.562
21087-29-6	trans-(3-Chloro-1-propenyl)benzene	ClC/C=C/C1=CC=CC=C1	1.580	1.594	1.552	1.585	stereochemistry	1.579@20 LB (4) 1.580@20 reaxys (6) 1.580@25 CAS
16939-57-4	trans-1,3-Butadienylbenzene	C=C\C=C\c1ccccc1	1.609	1.554	1.549
1759-58-6	trans-1,3-Dimethylcyclopentane	C[C@@H]1CC[C@H](C1)C	1.411	1.419	1.421
932-44-5	trans-1-Methyl-2-propylcyclopentane	CCC[C@H]1[C@H](C)CCC1	1.427	1.437	1.430
6236-88-0	trans-1-Ethyl-4-methylcyclohexane	CC[C@H]1CC[C@@H](CC1)C	1.430	1.436	1.438
1795-26-2	1a,3a,5b-1,3,5-Trimethylcyclohexane	C[C@H]1C[C@@H](C[C@H](C1)C)C	1.431	1.431	1.436
6982-25-8	rel-(2R,3R)-2,3-Butanediol	C[C@H]([C@H](O)C)O	1.434	1.444	1.426	1.431	stereochemistry	1.434@20 LB 1.434@20 CAS
932-43-4	cis-1-Methyl-2-propylcyclopentane	CCC[C@@H]1[C@H](C)CCC1	1.434	1.434	1.430
7667-60-9	1a,2b,4b-1,2,4-Trimethylcyclohexane	C[C@H]1CC[C@H](C)[C@@H](C)C1	1.434	1.437	1.436
2207-01-4	cis-1,2-Dimethylcyclohexane	C[C@H]1CCCC[C@H]1C	1.436	1.438	1.435
1678-82-6	trans-4-Isopropyl-1-methylcyclohexane	C[C@@H]1CC[C@H](CC1)C(C)C	1.437	1.440	1.439
2211-67-8	2,3-Dichlorobutane, (±)-	C[C@@H](Cl)[C@@H](C)Cl	1.441	1.445	1.427
546-80-5	a-Thujone	CC(C)[C@@]12C[C@@H]1[C@@H](C)C(=O)C2	1.455	1.474	1.461	1.449	1.449@15 CRC	1.455@20 CAS (3)
25144-05-2	cis-2-Methylcyclopentanol	C[C@H]1CCC[C@H]1O	1.452	1.452	1.443	1.45	1.450@16 CRC	1.452@20 CAS
491-07-6	cis-2-Isopropyl-5-methylcyclohexanone	C[C@@H](C1)CC[C@H](C(C)C)C1=O	1.453	1.459	1.448
615-38-3	cis-2-Methylcyclohexanol	O[C@H]1[C@@H](C)CCCC1	1.464	1.461	1.457
10498-35-8	cis-1,2-Dichlorocyclohexane	Cl[C@@H]1CCCC[C@@H]1Cl	1.497	1.497	1.476
18309-32-5	(1R,5R)-4,6,6-trimethylbicyclo[3.1.1]hept-3-en-2-one	CC1=CC(=O)[C@@H]2C[C@H]1C2(C)C	1.497	1.516	1.469
29606-79-9	trans-5-Methyl-2-(1-methylvinyl)cyclohexanone	C[C@@H]1CC[C@H](C(C1)=O)C(C)=C	1.468	1.479	1.461
498-15-7	3-Carene, (+)	CC1=CC[C@@H]2[C@H](C1)C2(C)C	1.473	1.493	1.483	1.469	1.469@3 CRC	1.473@20 CAS (4)
38651-65-9	6,6-Dimethylbicyclo[3,1,1]heptan-2-one, (1R)-	CC1(C)[C@]2(C[C@@]1(CCC2=O)[H])[H]	1.479	1.488	1.447
5161-13-7	cis-Tetrahydro-2,5-dimethylthiophene	C[C@H]1CC[C@@H](C)S1	1.480	1.488	1.483
454-14-8	Cuscohygrine	C(C(C[C@@H]1N(C)CCC1)=O)[C@H]2N(C)CCC2	1.483	1.498	1.490
471-16-9	4-Methylene-1-isopropylbicyclo[3,1,0]hexan-3-ol, [1S-(1a,3b,5a)]	CC(C)[C@]12C[C@@H](O)C(=C)[C@H]1C2	1.487	1.500	1.484
33880-83-0	b-Elemene	C(C)(=C)[C@H]1[C@@](C=C)(C)CC[C@@H](C(C)=C)C1	1.494	1.493	1.474
470-40-6	3-Thujopsene	CC1=CC[C@]2(C)CCCC(C)(C)[C@@]23C[C@@H]13	1.503	1.507	1.508
475-20-7	Longifolene	CC1(C)[C@@]2([C@@]3([C@@](C)(C(=C)[C@]2(CC3)[H])CCC1)[H])[H]	1.504	1.511	1.503
523-47-7	1,2,4a,5,8,8a-Hexahydro-4,7-dimethyl-1-isopropylnaphthalene, [1S-(1a,4ab,8aa)]	CC(C)[C@@H]1CC=C(C)[C@@H]2CC=C(C)C[C@@H]12	1.506	1.497	1.498
483-76-1	cis-1,2,3,5,6,8a-Hexahydro-4,7-dimethyl-1-isopropylnaphthalene, (1S)-	CC([C@@H]1CCC(C)=C2CCC(C)=C[C@@]12[H])C	1.508	1.497	1.498	1.509	1.509@15 CRC	1.508@20 CAS (7)
115-31-1	Isobornyl thiocyanoacetate	CC1(C)[C@@H]2CC[C@]1(C)[C@H](C2)OC(=O)CSC#N	1.512	1.506	1.515
121-21-1	Pyrethrin I	CC(C)=C[C@@H]1[C@@H](C(=O)O[C@H]2CC(=O)C(=C2C)C\C=C/C=C)C1(C)C	1.519	1.542	1.507
121-29-9	Pyrethrin II	COC(=O)C(/C)=C/[C@@H]1[C@@H](C(=O)O[C@H]2CC(=O)C(=C2C)C\C=C/C=C)C1(C)C	1.526	1.544	1.508
519-02-8	Matridin-15-one	O=C1CCC[C@@H]2[C@H]3CCCN4CCC[C@@H](CN12)[C@@H]34	1.529	1.538	1.556
5183-77-7	trans-1,2-Dibromocyclohexane, (±)-	Br[C@H]1[C@H](Br)CCCC1	1.545	1.557	1.528
78918-91-9	3-Methylhexane, (R)-	CC[C@@H](C)CCC	1.385	1.387	1.398
54638-10-7	sec-Pentyl acetate, (R)-	O([C@@H](CCC)C)C(C)=O	1.401	1.400	1.409
29882-57-3	2-Chloropentane, (+)	C[C@H](Cl)CCC	1.407	1.405	1.409
52708-03-9	(S)-4-Nonanol	CCCCC[C@H](CCC)O	1.429	1.428	1.429	1.42	stereochemistry	1.429@20 LB 1.429@20 CAS
114489-96-2	Isobutyl 2-chloropropanoate	C[C@@H](Cl)C(OCC(C)C)=O	1.425	1.423	1.428
26549-25-7	3-Heptanol, (S)-	CC[C@H](O)CCCC	1.420	1.420	1.420
20089-07-0	2-Methyl-1-butanethiol, (+)	CC[C@H](C)CS	1.444	1.446	1.448
458-88-8	2-Propylpiperidine, (S)-	CCC[C@H]1CCCCN1	1.451	1.455	1.459
35305-13-6	1-Methyl-2-propylpiperidine, (S)-	CCC[C@H]1CCCCN1C	1.454	1.451	1.457
496-49-1	1-(1-Methyl-2-pyrrolidinyl)-2-propanone, (R)-	CN1CCC[C@@H]1CC(C)=O	1.456	1.466	1.458
6812-78-8	3,7-Dimethyl-7-octen-1-ol, (S)-	C[C@H](CCO)CCCC(C)=C	1.456	1.451	1.448
10048-32-5	Parasorbic acid, (S)-	C[C@H]1CC=CC(=O)O1	1.474	1.457	1.476
10395-45-6	Carvenone, (S)-	O=C1C=C(C(C)C)CC[C@@H]1C	1.481	1.487	1.469
495-61-4	1-Methyl-4-(5-methyl-1-methylene-4-hexenyl)cyclohexene, (S)-	CC(C)=CCCC(=C)[C@@H]1CCC(=CC1)C	1.488	1.491	1.485
3856-25-5	Copaene	CC(C)C1CC[C@]2(C)C3CC=C(C)C2C13	1.489	1.489	1.481
81-13-0	Dexpanthenol	CC(C)(CO)[C@@H](O)C(=O)NCCCO	1.497	1.506	1.493
5951-67-7	6-Vinyl-6-methyl-1-isopropyl-3-(1-methylethylidene)cyclohexene, (S)-	CC(C)C1=CC(CC[C@@]1(C)C=C)=C(C)C	1.513	1.503	1.485
22144-60-1	a-Propylbenzenemethanol, (R)-	[C@H](CCC)(O)C1=CC=CC=C1	1.514	1.514	1.519
494-97-3	3-(2-Pyrrolidinyl)pyridine, (S)-	[C@H]1(CCCN1)C=2C=CC=NC2	1.538	1.545	1.550
494-52-0	3-(2-Piperidinyl)pyridine, (S)-	C1CC[C@H](NC1)c2cccnc2	1.543	1.542	1.552
156-08-1	Benzphetamine	C([C@@H](N(CC1=CC=CC=C1)C)C)C2=CC=CC=C2	1.552	1.556	1.559
581-49-7	1,2,3,6-Tetrahydro-2,3'-bipyridine, (S)-	C1N[C@@H](CC=C1)c2cccnc2	1.568	1.553	1.584
355-42-0	Perfluorohexane	FC(F)(F)C(F)(F)C(F)(F)C(F)(F)C(F)(F)C(F)(F)F	1.252	1.240	1.245
355-04-4	Perfluoro-2-methylpentane	FC(F)(F)C(F)(F)C(F)(F)C(F)(C(F)(F)F)C(F)(F)F	1.256	1.244	1.245
74-90-8	Hydrogen cyanide	C#N	1.261	1.321	1.264
335-57-9	Perfluoroheptane	FC(F)(F)C(F)(F)C(F)(F)C(F)(F)C(F)(F)C(F)(F)C(F)(F)F	1.262	1.247	1.249
375-83-7	1H-Pentadecafluoroheptane	FC(F)C(F)(F)C(F)(F)C(F)(F)C(F)(F)C(F)(F)C(F)(F)F	1.269	1.266	1.254
407-25-0	Trifluoroacetic acid anhydride	FC(F)(F)C(=O)OC(=O)C(F)(F)F	1.269	1.278	1.296
338-83-0	Tris(perfluoropropyl)amine	FC(F)(F)C(F)(F)C(F)(F)N(C(F)(F)C(F)(F)C(F)(F)F)C(F)(F)C(F)(F)C(F)(F)F	1.279	1.260	1.265
307-34-6	Perfluorooctane	FC(F)(F)C(F)(F)C(F)(F)C(F)(F)C(F)(F)C(F)(F)C(F)(F)C(F)(F)F	1.275	1.251	1.253	1.282	deviation	1.275@20 LB (3)
336-59-4	Heptafluorobutanoic anhydride	FC(F)(F)C(F)(F)C(F)(F)C(=O)OC(=O)C(F)(F)C(F)(F)C(F)(F)F	1.285	1.292	1.289
355-02-2	Perfluoromethylcyclohexane	FC(F)(F)C1(F)C(F)(F)C(F)(F)C(F)(F)C(F)(F)C1(F)F	1.280	1.278	1.270	1.285	1.285@17 CRC	1.28@20 LB (2) 1.281@20 CAS
378-75-6	Methyl pentafluoropropanoate	COC(=O)C(F)(F)C(F)(F)F	1.287	1.286	1.299
375-16-6	Heptafluorobutanoyl chloride	FC(F)(F)C(F)(F)C(F)(F)C(Cl)=O	1.288	1.300	1.304
75-89-8	2,2,2-Trifluoroethanol	OCC(F)(F)F	1.291	1.298	1.283
311-89-7	Tris(perfluorobutyl)amine	FC(F)(F)C(F)(F)C(F)(F)C(F)(F)N(C(F)(F)C(F)(F)C(F)(F)C(F)(F)F)C(F)(F)C(F)(F)C(F)(F)C(F)(F)F	1.291	1.266	1.268
355-75-9	Perfluorocyclohexene	FC1=C(F)C(F)(F)C(F)(F)C(F)(F)C1(F)F	1.293	1.290	1.292
375-01-9	2,2,3,3,4,4,4-Heptafluoro-1-butanol	OCC(F)(F)C(F)(F)C(F)(F)F	1.294	1.289	1.282
356-24-1	Methyl heptafluorobutanoate	COC(=O)C(F)(F)C(F)(F)C(F)(F)F	1.295	1.293	1.296
375-22-4	Heptafluorobutanoic acid	OC(=O)C(F)(F)C(F)(F)C(F)(F)F	1.295	1.287	1.291
13838-16-9	2-Chloro-1,1,2-trifluoroethyl difluoromethyl ether	FC(F)OC(F)(F)C(F)Cl	1.303	1.315	1.299
662-01-1	1,3-Dichloro-1,1,2,2,3,3-hexafluoropropane	FC(F)(Cl)C(F)(F)C(F)(F)Cl	1.303	1.311	1.321
17556-48-8	1,1,1-Trifluoro-2-propanol, (±)-	CC(O)C(F)(F)F	1.313	1.313	1.312
699-30-9	3,3,4,4-Tetrafluorodihydro-2,5-furandione	FC1(F)C(=O)OC(=O)C1(F)F	1.324	1.338	1.343
356-16-1	1,1,2,2-Tetrafluoro-1,2-dinitroethane	[O-][N+](=O)C(F)(F)C(F)(F)[N+]([O-])=O	1.327	1.359	1.342
430-71-7	Propanoyl fluoride	CCC(F)=O	1.329	1.330	1.338
75-07-0	Acetaldehyde	CC=O	1.332	1.371	1.344
421-20-5	Methyl fluorosulfonate	CO[S](F)(=O)=O	1.333	1.355	1.351
421-06-7	2-Bromo-1,1,1-trifluoroethane	FC(F)(F)CBr	1.333	1.342	1.345
460-35-5	3-Chloro-1,1,1-trifluoropropane	FC(F)(F)CCCl	1.335	1.328	1.329
2366-52-1	1-Fluorobutane	CCCCF	1.340	1.340	1.345
76-17-5	1,2,3-Trichloro-1,1,2,3,3-pentafluoropropane	FC(F)(Cl)C(F)(Cl)C(F)(F)Cl	1.351	1.355	1.366
335-44-4	2,2,3-Trichloro-1,1,1,3,4,4,4-heptafluorobutane	FC(F)(F)C(F)(Cl)C(Cl)(Cl)C(F)(F)F	1.353	1.350	1.352
367-64-6	Butyl trifluoroacetate	CCCCOC(=O)C(F)(F)F	1.353	1.343	1.359
76-13-1	1,1,2-Trichloro-1,2,2-trifluoroethane	FC(F)(Cl)C(F)(Cl)Cl	1.356	1.366	1.387
598-53-8	Isopropyl methyl ether	COC(C)C	1.358	1.351	1.366
543-67-9	Propyl nitrite	CCCON=O	1.360	1.369	1.376
124-73-2	1,2-Dibromotetrafluoroethane	FC(F)(Br)C(F)(F)Br	1.361	1.377	1.399
354-58-5	1,1,1-Trichloro-2,2,2-trifluoroethane	FC(F)(F)C(Cl)(Cl)Cl	1.360	1.365	1.387	1.361	1.361@35 CRC	1.36@20 LB 1.360@20 CAS (5)
64-17-5	Ethanol	CCO	1.361	1.381	1.362
1649-08-7	1,2-Dichloro-1,1-difluoroethane	FC(F)(Cl)CCl	1.362	1.368	1.371
431-06-1	1,2-Dichloro-1,2-difluoroethane	FC(Cl)C(F)Cl	1.362	1.378	1.363
3031-73-0	Methyl hydroperoxide	COO	1.364	1.371	1.333
2678-54-8	1,1-Diethoxyethene	CCOC(=C)OCC	1.412	1.400	1.405	1.364	deviation	1.412@20 Reaxys (4) 1.410@25 CAS (2)
563-45-1	3-Methyl-1-butene	CC(C)C=C	1.364	1.376	1.396
371-62-0	2-Fluoroethanol	OCCF	1.365	1.370	1.330
1630-94-0	1,1-Dimethylcyclopropane	CC1(C)CC1	1.367	1.373	1.406
116783-23-4	sec-Butyl methyl ether	CC(OC)CC	1.368	1.372	1.380
706-79-6	1,2-Dichloro-3,3,4,4,5,5-hexafluorocyclopentene	FC1(F)C(=C(Cl)C(F)(F)C1(F)F)Cl	1.368	1.382	1.379
681-84-5	Methyl silicate	CO[Si](OC)(OC)OC	1.368	1.370	1.382
624-83-9	Methyl isocyanate	CN=C=O	1.369	1.416	1.376
151-67-7	2-Bromo-2-chloro-1,1,1-trifluoroethane	FC(F)(F)C(Cl)Br	1.370	1.374	1.382
430-51-3	1-Fluoro-2-propanone	CC(=O)CF	1.370	1.357	1.338
924-43-6	sec-Butyl nitrite	CCC(C)ON=O	1.371	1.372	1.386
628-37-5	Diethylperoxide	CCOOCC	1.370	1.357	1.371	1.372	1.372@17 CRC	1.370@20 LB (4) 1.370@20 CAS
64-19-7	Acetic acid	CC(O)=O	1.372	1.390	1.387
598-23-2	3-Methyl-1-butyne	CC(C)C#C	1.372	1.379	1.404
453-13-4	1,3-Difluoro-2-propanol	OC(CF)CF	1.373	1.369	1.331
354-06-3	1-Bromo-2-chloro-1,1,2-trifluoroethane	FC(Cl)C(F)(F)Br	1.374	1.380	1.382
373-14-8	1-Fluorohexane	CCCCCCF	1.374	1.373	1.375
598-58-3	Methyl nitrate	CO[N+]([O-])=O	1.375	1.381	1.362
627-08-7	1-(1-Methylethoxy)propane	CCCOC(C)C	1.376	1.376	1.390
631-57-2	Pyruvonitrile	CC(=O)C#N	1.376	1.379	1.392
762-50-5	1-Chloro-2-fluoroethane	FCCCl	1.378	1.367	1.347
1191-96-4	Ethylcyclopropane	CCC1CC1	1.379	1.386	1.402
627-48-5	Ethyl cyanate	CCOC#N	1.379	1.369	1.374
762-75-4	tert-Butyl formate	CC(C)(C)OC=O	1.379	1.378	1.401
927-80-0	Ethoxyacetylene	CCOC#C	1.380	1.379	1.397
3031-74-1	Ethyl hydroperoxide	CCOO	1.380	1.378	1.367
540-47-6	Cyclopropyl methyl ether	COC1CC1	1.380	1.391	1.390
109-90-0	Ethyl isocyanate	CCN=C=O	1.381	1.389	1.395
1795-48-8	2-Isocyanatopropane	CC(C)N=C=O	1.383	1.388	1.404
107-22-2	Glyoxal	O=CC=O	1.383	1.415	1.379
55-91-4	Isoflurophate	CC(C)O[P](F)(=O)OC(C)C	1.383	1.384	1.396
926-65-8	Isopropyl vinyl ether	CC(C)OC=C	1.384	1.381	1.397
692-45-5	Vinyl formate	C=COC=O	1.384	1.398	1.399
5137-45-1	1-Ethoxy-2-methoxyethane	CCOCCOC	1.384	1.387	1.384
625-58-1	Ethyl nitrate	CCO[N+]([O-])=O	1.385	1.384	1.383
661-11-0	1-Fluoroheptane	CCCCCCCF	1.385	1.384	1.386
926-63-6	N,N-Dimethyl-1-propanamine	CCCN(C)C	1.386	1.386	1.408
76-38-0	2,2-Dichloro-1,1-difluoro-1-methoxyethane	COC(F)(F)C(Cl)Cl	1.386	1.385	1.383
628-80-8	Methyl pentyl ether	CCCCCOC	1.386	1.386	1.393
994-05-8	2-Methoxy-2-methylbutane	CCC(C)(C)OC	1.386	1.387	1.393
4127-45-1	1,1,2-Trimethylcyclopropane	CC1CC1(C)C	1.386	1.388	1.411
3638-35-5	Isopropylcyclopropane	CC(C)C1CC1	1.387	1.405	1.408
589-40-2	sec-Butyl formate	CCC(C)OC=O	1.387	1.384	1.397
598-61-8	Methylcyclobutane	CC1CCC1	1.387	1.391	1.402
1070-71-9	Cyanoacetylene	C#CC#N	1.387	1.396	1.414
79-22-1	Methyl chloroformate	COC(Cl)=O	1.387	1.389	1.397
1860-27-1	1-(1-Methylethoxy)butane	CCCCOC(C)C	1.387	1.386	1.399
77-78-1	Dimethyl sulfate	CO[S](=O)(=O)OC	1.387	1.395	1.394
2167-39-7	2-Methyloxetane	CC1CCO1	1.389	1.388	1.390
53778-43-1	1-Ethyl-1-methylcyclopropane	CCC1(C)CC1	1.389	1.392	1.415
354-21-2	1,2,2-Trichloro-1,1-difluoroethane	FC(F)(Cl)C(Cl)Cl	1.389	1.399	1.404
108-24-7	Acetic anhydride	CC(=O)OC(C)=O	1.390	1.390	1.399
3938-95-2	Ethyl 2,2-dimethylpropanoate	CCOC(=O)C(C)(C)C	1.391	1.394	1.412
7239-24-9	Isobutyldimethylamine	CN(CC(C)C)C	1.391	1.392	1.412
764-47-6	Propyl vinyl ether	CCCOC=C	1.391	1.387	1.400
562-49-2	3,3-Dimethylpentane	CCC(C)(C)CC	1.391	1.390	1.401
1712-64-7	Isopropyl nitrate	CC(C)O[N+]([O-])=O	1.391	1.385	1.394
6166-86-5	2,4,6,8,10-Pentamethylcyclopentasiloxane	C[SiH]1O[SiH](O[SiH](O[SiH](O[SiH](O1)C)C)C)C	1.391	1.381	1.419
1115-12-4	Carbonyl dicyanide	N#CC(C#N)=O	1.392	1.434	1.426
1471-03-0	3-Propoxy-1-propene	CCCOCC=C	1.392	1.397	1.409
926-02-3	tert-Butyl vinyl ether	CC(C)(C)OC=C	1.392	1.389	1.409
108-18-9	Diisopropylamine	CC(C)NC(C)C	1.392	1.396	1.412
141-63-9	Dodecamethylpentasiloxane	C[Si](C)(C)O[Si](C)(C)O[Si](C)(C)O[Si](C)(C)O[Si](C)(C)C	1.393	1.397	1.416
17952-11-3	Ethyl pentyl ether	CCCCCOCC	1.393	1.393	1.401
505-84-0	Dipropoxymethane	CCCOCOCCC	1.394	1.396	1.402
463-11-6	1-Fluorooctane	CCCCCCCCF	1.395	1.394	1.394
107-52-8	Tetradecamethylhexasiloxane	C[Si](C)(C)O[Si](C)(C)O[Si](C)(C)O[Si](C)(C)O[Si](C)(C)O[Si](C)(C)C	1.395	1.390	1.419
6163-66-2	Di-tert-butyl ether	CC(C)(C)OC(C)(C)C	1.395	1.390	1.408
10312-83-1	Methoxyacetaldehyde	COCC=O	1.395	1.392	1.374
591-34-4	sec-Butyl propanoate	CCC(C)OC(=O)CC	1.395	1.396	1.409
75-97-8	3,3-Dimethyl-2-butanone	CC(=O)C(C)(C)C	1.395	1.396	1.404
1609-47-8	Diethyl dicarbonate	CCOC(=O)OC(=O)OCC	1.396	1.396	1.416
32665-23-9	Isopropyl 3-methylbutanoate	CC(C)CC(=O)OC(C)C	1.396	1.397	1.412
53178-20-4	2-Chlorobutane	CCC(C)Cl	1.397	1.394	1.400
541-01-5	Hexadecamethylheptasiloxane	C[Si](C)(C)O[Si](C)(C)O[Si](C)(C)O[Si](C)(C)O[Si](C)(C)O[Si](C)(C)O[Si](C)(C)C	1.397	1.397	1.420
6921-35-3	3,3-Dimethyloxetane	CC1(C)COC1	1.397	1.395	1.406
107-30-2	Chloromethyl methyl ether	COCCl	1.397	1.395	1.377
110-78-1	Propyl isocyanate	CCCN=C=O	1.397	1.396	1.408
556-69-4	Octadecamethyloctasiloxane	C[Si](C)(C)O[Si](C)(C)O[Si](C)(C)O[Si](C)(C)O[Si](C)(C)O[Si](C)(C)O[Si](C)(C)O[Si](C)(C)C	1.397	1.383	1.422
557-98-2	2-Chloropropene	CC(Cl)=C	1.397	1.399	1.409
627-13-4	Propyl nitrate	CCCO[N+]([O-])=O	1.397	1.394	1.397
541-41-3	Ethyl chloroformate	CCOC(Cl)=O	1.397	1.398	1.409
79-21-0	Peroxyacetic acid	CC(=O)OO	1.397	1.407	1.389
2652-13-3	Eicosamethylnonasiloxane	C[Si](C)(C)O[Si](C)(C)O[Si](C)(C)O[Si](C)(C)O[Si](C)(C)O[Si](C)(C)O[Si](C)(C)O[Si](C)(C)O[Si](C)(C)C	1.398	1.394	1.423
18023-33-1	Triisopropoxyvinylsilane	CC(C)O[Si](OC(C)C)(OC(C)C)C=C	1.398	1.395	1.422
4038-04-4	3-Ethyl-1-pentene	CCC(CC)C=C	1.398	1.405	1.413
13361-63-2	4,4-Dimethyl-1-pentyne	C#CCC(C)(C)C	1.398	1.404	1.423
3404-73-7	3,3-Dimethyl-1-pentene	CCC(C)(C)C=C	1.398	1.400	1.416
5076-20-0	Tetramethyloxirane	CC1(C)OC1(C)C	1.398	1.406	1.415
109-93-3	Divinyl ether	C=COC=C	1.399	1.404	1.411
7385-78-6	3,4-Dimethyl-1-pentene	CC(C)C(C)C=C	1.399	1.403	1.410
75-86-5	Acetone cyanohydrin	CC(C)(O)C#N	1.399	1.401	1.426
107-53-9	Tetracosamethylundecasiloxane	C[Si](C)(C)O[Si](C)(C)O[Si](C)(C)O[Si](C)(C)O[Si](C)(C)O[Si](C)(C)O[Si](C)(C)O[Si](C)(C)O[Si](C)(C)O[Si](C)(C)O[Si](C)(C)C	1.399	1.391	1.425
78-98-8	1,2-Propanedione	CC(=O)C=O	1.400	1.408	1.390
126-98-7	2-Methylacrylonitrile	CC(=C)C#N	1.400	1.412	1.406
5756-43-4	Ethyl hexyl ether	CCCCCCOCC	1.401	1.398	1.408
623-96-1	Dipropyl carbonate	CCCOC(=O)OCCC	1.401	1.399	1.411
1072-05-5	2,6-Dimethylheptane	CC(C)CCCC(C)C	1.401	1.400	1.409
108-23-6	Isopropyl chloroformate	CC(C)OC(Cl)=O	1.401	1.396	1.414
18854-56-3	1,2-Dipropoxyethane	CCCOCCOCCC	1.401	1.403	1.408
928-45-0	Butyl nitrate	CCCCO[N+]([O-])=O	1.401	1.404	1.408
75-91-2	tert-Butyl hydroperoxide	CC(C)(C)OO	1.402	1.398	1.401
1071-26-7	2,2-Dimethylheptane	CCCCCC(C)(C)C	1.402	1.402	1.413
107-02-8	Acrolein	C=CC=O	1.402	1.417	1.398
619-99-8	3-Ethylhexane	CCCC(CC)CC	1.402	1.400	1.405
4806-61-5	Ethylcyclobutane	CCC1CCC1	1.402	1.406	1.411
359-02-4	1,1-Dichloro-2-fluoroethene	FC=C(Cl)Cl	1.403	1.403	1.426
543-29-3	Isobutyl nitrate	CC(C)CO[N+]([O-])=O	1.403	1.398	1.404
3658-79-5	1,1-Diethoxypentane	CCCCC(OCC)OCC	1.403	1.405	1.411
37143-54-7	3-Methoxyisopropylamine	COCC(C)N	1.403	1.402	1.408
557-00-6	Propyl 3-methylbutanoate	CCCOC(=O)CC(C)C	1.403	1.402	1.415
624-67-9	2-Propynal	O=CC#C	1.403	1.414	1.411
7379-12-6	2-Methyl-3-hexanone	CCCC(=O)C(C)C	1.404	1.408	1.409
109-61-5	Propyl chlorocarbonate	CCCOC(Cl)=O	1.404	1.404	1.418
590-50-1	4,4-Dimethyl-2-pentanone	CC(=O)CC(C)(C)C	1.404	1.406	1.412
868-85-9	Dimethyl hydrogen phosphite	O=P(OC)OC	1.404	1.407	1.370
2216-34-4	4-Methyloctane	CCCCC(C)CCC	1.404	1.405	1.411
817-95-8	Ethyl ethoxyacetate	CCOCC(=O)OCC	1.404	1.400	1.405
600-07-7	2-Methylbutanoic acid	CCC(C)C(O)=O	1.405	1.411	1.420
1825-82-7	Trichloroethoxysilane	CCO[Si](Cl)(Cl)Cl	1.405	1.418	1.441
10588-10-0	Isobutyl pentanoate	CCCCC(=O)OCC(C)C	1.405	1.409	1.419
7116-86-1	5,5-Dimethyl-1-hexene	CC(C)(C)CCC=C	1.405	1.408	1.421
25415-67-2	Ethyl 4-methylpentanoate	CCOC(=O)CCC(C)C	1.405	1.405	1.415
3404-71-5	2-Ethyl-1-pentene	C=C(CC)CCC	1.405	1.405	1.411
1069-53-0	2,3,5-Trimethylhexane	CC(C)CC(C)C(C)C	1.405	1.406	1.407
1561-10-0	Ethyl 4-methylhexanoate	CCOC(=O)CCC(C)CC	1.405	1.413	1.419
7081-78-9	1-Chloro-1-ethoxyethane	CCOC(C)Cl	1.405	1.399	1.401
1071-81-4	2,2,5,5-Tetramethylhexane	CC(C)(C)CCC(C)(C)C	1.406	1.410	1.418
513-02-0	Triisopropyl phosphate	CC(C)O[P](=O)(OC(C)C)OC(C)C	1.406	1.409	1.420
78-97-7	2-Hydroxypropanenitrile	CC(O)C#N	1.406	1.407	1.410
111-36-4	Butyl isocyanate	CCCCN=C=O	1.406	1.405	1.416
18362-97-5	Isopropyl pentanoate	CCCCC(=O)OC(C)C	1.406	1.400	1.415
3917-15-5	Allyl vinyl ether	C=CCOC=C	1.406	1.408	1.420
3074-75-7	4-Ethyl-2-methylhexane	CCC(CC)CC(C)C	1.406	1.407	1.409
2550-04-1	Allyltriethoxysilane	CCO[Si](CC=C)(OCC)OCC	1.407	1.407	1.421
141-06-0	Propyl pentanoate	CCCCC(=O)OCCC	1.407	1.406	1.417
564-04-5	2,2-Dimethyl-3-pentanone	CCC(=O)C(C)(C)C	1.407	1.407	1.412
627-37-2	N-Methyl-2-propen-1-amine	CNCC=C	1.407	1.418	1.424
116836-32-9	sec-Butyl pentanoate	CCCCC(OC(C)CC)=O	1.407	1.408	1.419
1589-47-5	2-Methoxy-1-propanol	COC(C)CO	1.407	1.407	1.396
3944-36-3	1-(1-Methylethoxy)-2-propanol	CC(C)OCC(C)O	1.407	1.410	1.411
5026-76-6	6-Methyl-1-heptene	CC(C)CCCC=C	1.407	1.406	1.419
999-78-0	4,4-Dimethyl-2-pentyne	CC#CC(C)(C)C	1.407	1.412	1.431
539-92-4	Diisobutyl carbonate	CC(C)COC(=O)OCC(C)C	1.407	1.406	1.417
16747-30-1	2,4,4-Trimethylhexane	CCC(C)(C)CC(C)C	1.407	1.407	1.411
560-21-4	2,3,3-Trimethylpentane	CCC(C)(C)C(C)C	1.408	1.402	1.405
57-14-7	1,1-Dimethylhydrazine	CN(C)N	1.408	1.418	1.427
1068-19-5	4,4-Dimethylheptane	CCCC(C)(C)CCC	1.408	1.407	1.413
17071-47-5	Butyl isobutyl ether	CCCCOCC(C)C	1.408	1.395	1.405
1190-83-6	2,2,6-Trimethylheptane	CC(C)(C)CCCC(C)C	1.408	1.408	1.416
813-78-5	Dimethyl hydrogen phosphate	CO[P](O)(=O)OC	1.408	1.406	1.411
78-94-4	3-Buten-2-one	CC(=O)C=C	1.408	1.408	1.404
15869-87-1	2,2-Dimethyloctane	CCCCCCC(C)(C)C	1.408	1.409	1.418
616-20-6	3-Chloropentane	CCC(Cl)CC	1.408	1.407	1.409
617-51-6	Isopropyl lactate	CC(C)OC(=O)C(C)O	1.408	1.412	1.423
70116-68-6	3-Methyl-2-butanol, (±)-	CC(C)C(C)O	1.409	1.403	1.403
116-17-6	Triisopropyl phosphite	CC(C)OP(OC(C)C)OC(C)C	1.409	1.410	1.431
1072-16-8	2,7-Dimethyloctane	CC(C)CCCCC(C)C	1.409	1.407	1.414
625-56-9	Chloromethyl acetate	CC(=O)OCCl	1.409	1.418	1.409
4032-94-4	2,4-Dimethyloctane	CCCCC(C)CC(C)C	1.409	1.410	1.414
15869-80-4	3-Ethylheptane	CCCCC(CC)CC	1.409	1.407	1.411
10508-09-5	Di-tert-pentyl peroxide	CCC(C)(C)OOC(C)(C)CC	1.410	1.404	1.418
121-45-9	Trimethyl phosphite	COP(OC)OC	1.410	1.418	1.411
624-54-4	Pentyl propanoate	CCCCCOC(=O)CC	1.407	1.407	1.417	1.41	1.41@15 CRC	1.407@20 LB (2) 1.407@20 CAS
756-79-6	Dimethyl methylphosphonate	CO[P](C)(=O)OC	1.412	1.405	1.391	1.41	1.41@30 CRC	1.412@20 LB (21)
615-81-6	Diisopropyl oxalate	CC(C)OC(=O)C(=O)OC(C)C	1.410	1.400	1.421
7357-93-9	2-Ethyl-3-methyl-1-butene	CCC(=C)C(C)C	1.410	1.405	1.409
683-08-9	Diethyl methylphosphonate	CCO[P](C)(=O)OCC	1.413	1.409	1.408	1.41	1.410@30 CRC	1.413@20 LB1 (13)
18388-45-9	Allyldiethoxymethylsilane	CCO[Si](C)(CC=C)OCC	1.410	1.413	1.418
20281-83-8	3-Methyl-1-pentanol, (±)-	CCC(C)CCO	1.411	1.417	1.414
1617-18-1	Ethyl 3-butenoate	CCOC(=O)CC=C	1.411	1.411	1.421
2408-20-0	Allyl propanoate	CCC(=O)OCC=C	1.411	1.410	1.421
540-82-9	Ethyl sulfate	CCO[S](O)(=O)=O	1.411	1.407	1.428
57-57-8	2-Oxetanone	O=C1CCO1	1.411	1.410	1.398
16747-25-4	2,2,3-Trimethylhexane	CCCC(C)C(C)(C)C	1.411	1.409	1.411
16789-46-1	3-Ethyl-2-methylhexane	CCCC(CC)C(C)C	1.411	1.410	1.409
368-47-8	Trifluorophenylsilane	F[Si](F)(F)c1ccccc1	1.411	1.401	1.429
15869-89-3	2,5-Dimethyloctane	CCCC(C)CCC(C)C	1.411	1.410	1.414
4516-69-2	1,1,3-Trimethylcyclopentane	CC1CCC(C)(C)C1	1.411	1.418	1.429
16746-86-4	2,3-Dimethyl-1-hexene	CCCC(C)C(C)=C	1.411	1.417	1.415
25346-32-1	2-Chloro-4-methylpentane	CC(C)CC(C)Cl	1.411	1.412	1.413
592-34-7	Butyl chloroformate	CCCCOC(Cl)=O	1.411	1.411	1.424
2676-33-7	Ethyl lactate	CCOC(=O)C(C)O	1.412	1.413	1.420
107-16-4	Hydroxyacetonitrile	OCC#N	1.412	1.422	1.399
542-52-9	Dibutyl carbonate	CCCCOC(=O)OCCCC	1.412	1.411	1.421
1445-75-6	Diisopropyl methylphosphonate	CC(C)O[P](C)(=O)OC(C)C	1.411	1.412	1.414	1.412	1.412@16 CRC	1.411@20 LB1 (7)
157-40-4	Spiro[2.2]pentane	C1CC12CC2	1.412	1.410	1.440
36566-80-0	2-Methyl-3-hexyne	CC(C)C#CCC	1.412	1.414	1.428
19269-28-4	3-Methylhexanal	CCCC(C)CC=O	1.412	1.412	1.413
16747-32-3	3-Ethyl-2,2-dimethylpentane	CCC(CC)C(C)(C)C	1.412	1.412	1.411
2983-37-1	Ethyl 2-ethylhexanoate	CCCCC(CC)C(=O)OCC	1.412	1.418	1.423
3587-57-3	1-(Chloromethoxy)propane	CCCOCCl	1.413	1.410	1.404
50876-33-0	1,1,3,3-Tetramethylcyclopentane	CC1(C)CCC(C)(C)C1	1.413	1.427	1.436
871-28-3	1-Penten-4-yne	C=CCC#C	1.410	1.412	1.431	1.413	1.413@16 CRC	1.410@20 LB (3) 1.410@20 CAS
122-52-1	Triethyl phosphite	CCOP(OCC)OCC	1.413	1.418	1.428
629-46-9	Octyl nitrite	CCCCCCCCON=O	1.413	1.417	1.419
609-02-9	Dimethyl methylmalonate	COC(=O)C(C)C(=O)OC	1.413	1.415	1.413
67952-57-2	6-Methyl-2-heptanol acetate	CC(C)CCCC(C)OC(C)=O	1.413	1.416	1.421
1068-87-7	3-Ethyl-2,4-dimethylpentane	CCC(C(C)C)C(C)C	1.413	1.413	1.407
430-57-9	1,2-Dichloro-1-fluoroethane	FC(Cl)CCl	1.413	1.407	1.390
3074-77-9	3-Ethyl-4-methylhexane	CCC(C)C(CC)CC	1.413	1.411	1.409
107-18-6	Allyl alcohol	OCC=C	1.414	1.420	1.413
1116-61-6	Tripropylborane	CCCB(CCC)CCC	1.414	1.421	1.403
15706-73-7	Butyl 2-methylbutanoate	CCCCOC(=O)C(C)CC	1.414	1.411	1.419
3178-29-8	4-Propylheptane	CCCC(CCC)CCC	1.414	1.413	1.416
1638-26-2	1,1-Dimethylcyclopentane	CC1(C)CCCC1	1.414	1.418	1.427
15869-94-0	3,6-Dimethyloctane	CCC(C)CCC(C)CC	1.414	1.412	1.414
3282-30-2	2,2-Dimethylpropanoyl chloride	CC(C)(C)C(Cl)=O	1.414	1.410	1.425
112-23-2	Heptyl formate	CCCCCCCOC=O	1.414	1.414	1.420
19780-66-6	3-Ethyl-2-methyl-1-pentene	CCC(CC)C(C)=C	1.414	1.421	1.415
3074-76-8	3-Ethyl-3-methylhexane	CCCC(C)(CC)CC	1.414	1.411	1.413
78-80-8	2-Methyl-1-buten-3-yne	CC(=C)C#C	1.414	1.436	1.425
16747-28-7	2,3,3-Trimethylhexane	CCCC(C)(C)C(C)C	1.414	1.410	1.411
3404-67-9	3-Methyl-4-methylenehexane	CCC(C)C(=C)CC	1.414	1.416	1.415
593-98-6	Bromochlorofluoromethane	FC(Cl)Br	1.414	1.427	1.421
921-47-1	2,3,4-Trimethylhexane	CCC(C)C(C)C(C)C	1.414	1.411	1.407
7146-60-3	2,3-Dimethyloctane	CCCCCC(C)C(C)C	1.415	1.411	1.414
74112-36-0	2-Methylheptyl acetate, (±)-	CCCCCCC(C)OC(C)=O	1.415	1.417	1.423
1003-30-1	2-Ethyltetrahydrofuran	CCC1CCCO1	1.415	1.417	1.417
1186-53-4	2,2,3,4-Tetramethylpentane	CC(C)C(C)C(C)(C)C	1.415	1.412	1.409
20281-91-8	3,3-Dimethyl-2-butanol, (±)-	CC(O)C(C)(C)C	1.415	1.412	1.414
4212-43-5	Peroxypropanoic acid	CCC(=O)OO	1.415	1.410	1.405
1189-99-7	2,5,5-Trimethylheptane	CCC(C)(C)CCC(C)C	1.415	1.413	1.416
40058-87-5	Isopropyl 2-chloropropanoate	CC(C)OC(=O)C(C)Cl	1.415	1.415	1.424
105-41-9	4-Methyl-2-hexanamine	CCC(C)CC(C)N	1.415	1.422	1.425
15869-86-0	4-Ethyloctane	CCCCC(CC)CCC	1.415	1.413	1.416
52896-87-4	4-Isopropylheptane	CCCC(CCC)C(C)C	1.415	1.416	1.414
6975-98-0	2-Methyldecane	CCCCCCCCC(C)C	1.415	1.413	1.420
5881-17-4	3-Ethyloctane	CCCCCC(CC)CC	1.416	1.412	1.416
106-61-6	Glycerol 1-acetate	CC(=O)OCC(O)CO	1.450	1.451	1.449	1.416	deviation	1.450@20 LB (3) 1.450@20 CAS (2)
2051-78-7	Allyl butanoate	CCCC(=O)OCC=C	1.416	1.415	1.426
615-98-5	Dipropyl oxalate	CCCOC(=O)C(=O)OCCC	1.416	1.412	1.426
629-36-7	Bis(3-chloropropyl) ether	ClCCCOCCCCl	1.453	1.458	1.440	1.416	deviation	1.453@20 LB (2) 1.452@20 CAS
17094-21-2	Methyl 2-methylacetoacetate	COC(=O)C(C)C(C)=O	1.416	1.426	1.413
625-01-4	Ethyl chlorosulfonate	CCO[S](Cl)(=O)=O	1.416	1.417	1.428
917-93-1	2-Chloro-2-methylpropanal	CC(C)(Cl)C=O	1.414	1.414	1.424	1.416	1.416@16 CRC	1.414@20 LB
78-38-6	Diethyl ethylphosphonate	CCO[P](=O)(CC)OCC	1.416	1.417	1.414
2211-70-3	2-Chloro-1-butene	CCC(Cl)=C	1.417	1.410	1.419
513-08-6	Tripropyl phosphate	CCCO[P](=O)(OCCC)OCCC	1.417	1.418	1.426
17015-11-1	3-Hexanol	CCCC(O)CC	1.417	1.414	1.414
57526-28-0	2-Methylbutanoyl chloride, (±)-	CCC(C)C(Cl)=O	1.417	1.418	1.422
598-02-7	Diethyl hydrogen phosphate	CCO[P](O)(=O)OCC	1.417	1.409	1.425
627-97-4	2-Methyl-2-heptene	CCCCC=C(C)C	1.417	1.418	1.425
7154-80-5	3,3,5-Trimethylheptane	CCC(C)CC(C)(C)CC	1.417	1.415	1.416
52217-02-4	3-Hydroxy-2-butanone, (±)-	CC(O)C(C)=O	1.417	1.421	1.412
625-06-9	2,4-Dimethyl-2-pentanol	CC(C)CC(C)(C)O	1.417	1.416	1.420
560-23-6	2,3,3-Trimethyl-1-pentene	CCC(C)(C)C(C)=C	1.417	1.417	1.418
35608-64-1	Ethyl 3-hydroxybutanoate, (±)-	CCOC(=O)CC(C)O	1.418	1.423	1.426
2207-04-7	trans-1,4-Dimethylcyclohexane	CC1CCC(C)CC1	1.419	1.421	1.435
565-67-3	2-Methyl-3-pentanol	CCC(O)C(C)C	1.418	1.416	1.411
627-98-5	5-Methyl-1-hexanol	CC(C)CCCCO	1.418	1.421	1.420
628-05-7	1-Nitropentane	CCCCC[N+]([O-])=O	1.418	1.420	1.415
53566-37-3	5-Methyl-2-hexyne	CC#CCC(C)C	1.418	1.416	1.428
594-60-5	2,3-Dimethyl-2-butanol	CC(C)C(C)(C)O	1.418	1.413	1.414
13151-34-3	3-Methylane	CCCCCCCC(C)CC	1.418	1.415	1.420
16747-31-2	3,3,4-Trimethylhexane	CCC(C)C(C)(C)CC	1.418	1.413	1.411
627-59-8	5-Methyl-2-hexanol	CC(C)CCC(C)O	1.418	1.417	1.418
15869-92-8	3,4-Dimethyloctane	CCCCC(C)C(C)CC	1.418	1.415	1.414
4588-18-5	2-Methyl-1-octene	CCCCCCC(C)=C	1.418	1.420	1.422
4606-07-9	Ethyl cyclopropanecarboxylate	CCOC(=O)C1CC1	1.419	1.421	1.424
627-09-8	Propargyl acetate	CC(=O)OCC#C	1.419	1.421	1.423
1116-39-8	Triisobutylborane	CC(C)CB(CC(C)C)CC(C)C	1.419	1.430	1.411
2586-89-2	3-Heptyne	CCCC#CCC	1.419	1.419	1.431
5077-67-8	1-Hydroxy-2-butanone	CCC(=O)CO	1.419	1.430	1.416
2210-28-8	Propyl methacrylate	CCCOC(=O)C(C)=C	1.419	1.420	1.422
2100-17-6	4-Pentenal	C=CCCC=O	1.419	1.418	1.420
354-04-1	1,2-Dibromo-1,1,2-trifluoroethane	FC(Br)C(F)(F)Br	1.419	1.414	1.417
7045-71-8	2-Methylundecane	CCCCCCCCCC(C)C	1.419	1.418	1.423
126-71-6	Triisobutyl phosphate	CC(C)CO[P](=O)(OCC(C)C)OCC(C)C	1.419	1.420	1.429
869-29-4	3,3-Diacetoxy-1-propene	CC(=O)OC(OC(C)=O)C=C	1.419	1.420	1.434
815-24-7	Di-tert-butyl ketone	CC(C)(C)C(=O)C(C)(C)C	1.419	1.418	1.422
430-95-5	1,1-Dichloro-2-fluoropropene	CC(F)=C(Cl)Cl	1.420	1.418	1.427
1629-58-9	1-Penten-3-one	CCC(=O)C=C	1.420	1.417	1.414
4525-44-4	Dichloroethylmethylsilane	CC[Si](C)(Cl)Cl	1.420	1.422	1.422
5984-58-7	6-Methyl-2-heptanamine, (±)-	CC(C)CCCC(C)N	1.421	1.424	1.429
2396-78-3	Methyl 3-hexenoate	CCC=CCC(=O)OC	1.424	1.427	1.435
1604-11-1	Dimethyl 2-methylsuccinate	COC(=O)CC(C)C(=O)OC	1.420	1.420	1.419
2313-65-7	3-Methyl-2-hexanol	CCCC(C)C(C)O	1.420	1.422	1.418
31367-46-1	3-Methyl-2-heptanol	CCCCC(C)C(C)O	1.420	1.428	1.423
38870-89-2	Methoxyacetyl chloride	COCC(Cl)=O	1.420	1.419	1.409
4259-00-1	1,1,2-Trimethylcyclopentane	CC1CCCC1(C)C	1.420	1.427	1.429
107-14-2	Chloroacetonitrile	ClCC#N	1.420	1.426	1.406
1615-80-1	1,2-Diethylhydrazine	CCNNCC	1.420	1.440	1.434
5454-28-4	Butyl heptanoate	CCCCCCC(=O)OCCCC	1.420	1.421	1.429
107-11-9	Allylamine	NCC=C	1.421	1.425	1.428
1067-20-5	3,3-Diethylpentane	CCC(CC)(CC)CC	1.421	1.415	1.413
1002-43-3	3-Methylundecane	CCCCCCCCC(C)CC	1.421	1.420	1.423
10574-37-5	2,3-Dimethyl-2-pentene	CCC(C)=C(C)C	1.421	1.416	1.416
112-32-3	Octyl formate	CCCCCCCCOC=O	1.421	1.420	1.425
1185-33-7	2,2-Dimethyl-1-butanol	CCC(C)(C)CO	1.421	1.417	1.418
1759-81-5	4-Methylcyclopentene	CC1CC=CC1	1.421	1.416	1.451
540-73-8	1,2-Dimethylhydrazine	CNNC	1.421	1.436	1.419
624-42-0	6-Methyl-3-heptanone	CCC(=O)CCC(C)C	1.421	1.415	1.415
1120-56-5	Methylenecyclobutane	C=C1CCC1	1.421	1.423	1.423
2531-80-8	Ethyl 2-nitropropanoate	CCOC(=O)C(C)[N+]([O-])=O	1.421	1.430	1.424
1838-73-9	3-Methyl-4-heptanol	CCCC(O)C(C)CC	1.421	1.429	1.423
4984-01-4	3,7-Dimethyl-1-octene	CC(C)CCCC(C)C=C	1.421	1.421	1.425
110-00-9	Furan	o1cccc1	1.421	1.444	1.440
623-78-9	Ethyl ethylcarbamate	CCNC(=O)OCC	1.422	1.429	1.424
1120-62-3	3-Methylcyclopentene	CC1CCC=C1	1.422	1.424	1.451
5451-92-3	Nonyl formate	CCCCCCCCCOC=O	1.422	1.424	1.428
96-34-4	Methyl chloroacetate	COC(=O)CCl	1.422	1.421	1.409
18479-57-7	2,6-Dimethyl-2-octanol	CCC(C)CCCC(C)(C)O	1.434	1.431	1.432	1.422	1.422@25 CRC	1.434@20 CAS (5)
2937-50-0	Allyl chloroformate	ClC(=O)OCC=C	1.422	1.426	1.439
142-60-9	Octyl propanoate	CCCCCCCCOC(=O)CC	1.422	1.422	1.429
16747-33-4	3-Ethyl-2,3-dimethylpentane	CCC(C)(CC)C(C)C	1.422	1.415	1.411
18328-90-0	N-Ethyl-2-methylallylamine	CCNCC(C)=C	1.422	1.424	1.431
513-37-1	1-Chloro-2-methylpropene	CC(C)=CCl	1.422	1.419	1.431
123-83-1	N'-Ethyl-N,N-dimethyl-1,2-ethanediamine	CN(CCNCC)C	1.422	1.424	1.438
16747-38-9	2,3,3,4-Tetramethylpentane	CC(C)C(C)(C)C(C)C	1.422	1.414	1.409
4737-41-1	3-(Chloromethyl)pentane	CCC(CC)CCl	1.422	1.421	1.416
3970-62-5	2,2-Dimethyl-3-pentanol	CCC(O)C(C)(C)C	1.422	1.424	1.420
126-73-8	Tributyl phosphate	CCCCO[P](=O)(OCCCC)OCCCC	1.422	1.426	1.433
598-92-5	1-Chloro-1-nitroethane	CC(Cl)[N+]([O-])=O	1.422	1.431	1.421
4130-08-9	Vinyltriacetoxysilane	CC(=O)O[Si](OC(C)=O)(OC(C)=O)C=C	1.423	1.412	1.441
111768-04-8	2-Methyl-1-hexanol, (±)-	CCCCC(C)CO	1.423	1.424	1.420
1117-59-5	Hexyl pentanoate	CCCCCCOC(=O)CCCC	1.423	1.421	1.429
999-52-0	3-Chloroheptane	CCCCC(Cl)CC	1.423	1.422	1.421
20278-89-1	3,4,5-Trimethylheptane	CCC(C)C(C)C(C)CC	1.423	1.420	1.412
5870-93-9	Heptyl butanoate	CCCCCCCOC(=O)CCC	1.423	1.420	1.429
597-96-6	3-Methyl-3-hexanol	CCCC(C)(O)CC	1.423	1.422	1.423
594-83-2	2,3,3-Trimethyl-2-butanol	CC(C)(C)C(C)(C)O	1.423	1.419	1.423
927-73-1	4-Chloro-1-butene	ClCCC=C	1.423	1.425	1.424
2736-40-5	2-Ethylbutanoyl chloride	CCC(CC)C(Cl)=O	1.423	1.427	1.427
2978-58-7	2-Methyl-3-butyn-2-amine	CC(C)(N)C#C	1.424	1.426	1.451
7154-79-2	2,2,3,3-Tetramethylpentane	CCC(C)(C)C(C)(C)C	1.424	1.413	1.413
762-49-2	1-Bromo-2-fluoroethane	FCCBr	1.424	1.414	1.393
998-95-8	4-Chloroheptane	CCCC(Cl)CCC	1.424	1.422	1.421
107-89-1	3-Hydroxybutanal	CC(O)CC=O	1.424	1.425	1.418
111675-77-5	2-Methyl-1-heptanol, (±)-	CCCCCC(C)CO	1.424	1.429	1.425
44914-03-6	2-Methylbutyl acrylate	CCC(C)COC(=O)C=C	1.424	1.423	1.428
56298-90-9	4-Methyl-2-heptanol	CCCC(C)CC(C)O	1.424	1.426	1.423
10476-95-6	2-Methyl-2-propene-1,1-diol diacetate	CC(=C)C(OC(C)=O)OC(C)=O	1.424	1.431	1.433
2980-71-4	2-Methyl-1-nonene	CCCCCCCC(C)=C	1.424	1.424	1.426
13254-34-7	2,6-Dimethyl-2-heptanol	CC(C)CCCC(C)(C)O	1.424	1.424	1.429
459-73-4	Ethyl 2-aminoacetate	O=C(OCC)CN	1.424	1.424	1.427
13475-79-1	2,4-Dimethyl-3-isopropylpentane	CC(C)C(C(C)C)C(C)C	1.425	1.421	1.410
74778-22-6	4-Octanol	CCCC(O)CCCC	1.425	1.425	1.425
65530-93-0	3-Methyl-1-hexanamine	CCCC(C)CCN	1.425	1.426	1.428
19889-37-3	2-Ethyl-2-methylbutanoic acid	CCC(C)(CC)C(O)=O	1.425	1.424	1.434
625-25-2	2-Methyl-2-heptanol	CCCCCC(C)(C)O	1.425	1.421	1.428
77-81-6	Tabun	CCO[P](=O)(C#N)N(C)C	1.425	1.441	1.444
925-15-5	Dipropyl succinate	CCCOC(=O)CCC(=O)OCCC	1.425	1.423	1.433
1653-40-3	6-Methyl-1-heptanol	CC(C)CCCCCO	1.425	1.427	1.425
600-25-9	1-Chloro-1-nitropropane	CCC(Cl)[N+]([O-])=O	1.425	1.438	1.428
4663-22-3	(1-Methylvinyl)cyclopropane	CC(=C)C1CC1	1.425	1.430	1.426
817-91-4	4-Methyl-1-heptanol	CCCC(C)CCCO	1.425	1.430	1.425
100295-85-0	6-Methyl-3-heptanol, (±)-	CCC(O)CCC(C)C	1.425	1.423	1.423
5451-80-9	Heptyl pentanoate	CCCCCCCOC(=O)CCCC	1.425	1.424	1.431
3010-02-4	(Diethylamino)acetonitrile	CCN(CC)CC#N	1.426	1.425	1.433
2396-83-0	Ethyl 3-hexenoate	CCOC(=O)CC=CCC	1.426	1.427	1.439
1540-28-9	Ethyl 2-acetylpentanoate	CCCC(C(C)=O)C(=O)OCC	1.426	1.428	1.428
3274-29-1	2-Ethylheptanoic acid	CCCCCC(CC)C(O)=O	1.429	1.432	1.438	1.426	1.426@27 CRC	1.429@20 LB (2)
5340-36-3	3-Methyl-3-octanol	CCCCCC(C)(O)CC	1.426	1.432	1.431
626-96-0	4-Oxopentanal	CC(=O)CCC=O	1.426	1.427	1.414
3875-51-2	Isopropylcyclopentane	CC(C)C1CCCC1	1.426	1.430	1.426
5396-24-7	Propyl chloroacetate	CCCOC(=O)CCl	1.426	1.426	1.424
50623-57-9	Butyl nonanoate	CCCCCCCCC(=O)OCCCC	1.426	1.427	1.434
638-37-9	Butanedial	O=CCCC=O	1.426	1.399	1.411
54819-86-2	Butyl 2-chloropropanoate	CCCCOC(=O)C(C)Cl	1.426	1.427	1.431
7493-82-5	Pentyl heptanoate	CCCCCCC(=O)OCCCCC	1.426	1.425	1.431
111767-95-4	5-Methyl-1-heptanol, (±)-	CCC(C)CCCCO	1.427	1.430	1.425
6346-09-4	4,4-Diethoxy-1-butanamine	CCOC(CCCN)OCC	1.428	1.428	1.430
100296-26-2	2-Methyl-3-heptanol, (±)-	CC(C)C(O)CCCC	1.427	1.424	1.423
765-34-4	Oxiranecarboxaldehyde	O=CC1CO1	1.427	1.423	1.401
2040-96-2	Propylcyclopentane	CCCC1CCCC1	1.427	1.428	1.429
110-39-4	Octyl butanoate	CCCCCCCCOC(=O)CCC	1.427	1.424	1.431
115-26-4	Dimefox	CN(C)[P](F)(=O)N(C)C	1.427	1.434	1.427
7145-20-2	2,3-Dimethyl-2-hexene	CCCC(C)=C(C)C	1.427	1.423	1.422
646-14-0	1-Nitrohexane	CCCCCC[N+]([O-])=O	1.424	1.426	1.421	1.427	family	1.424@20 LB (7) 1.426@25 CAS
16747-50-5	1-Ethyl-1-methylcyclopentane	CCC1(C)CCCC1	1.427	1.430	1.432
17312-63-9	5-Butylnonane	CCCCC(CCCC)CCCC	1.427	1.425	1.426
628-61-5	2-Chlorooctane	CCCCCCC(C)Cl	1.427	1.427	1.426
757-58-4	Hexaethyl tetraphosphate	CCO[P](=O)(OCC)O[P](=O)(OCC)O[P](=O)(OCC)O[P](=O)(OCC)OCC	1.427	1.436	1.449
106-74-1	2-Ethoxyethyl acrylate	CCOCCOC(=O)C=C	1.427	1.426	1.426
42569-16-4	3-Penten-2-ol, (±)-	CC=CC(C)O	1.428	1.433	1.439
13984-57-1	Ethyl 5-oxohexanoate	CCOC(=O)CCCC(C)=O	1.428	1.426	1.426
591-62-8	Ethyl N-butylcarbamate	CCCCNC(=O)OCC	1.428	1.434	1.433
7572-29-4	Dichloroacetylene	ClC#CCl	1.428	1.437	1.482
10233-13-3	Isopropyl dodecanoate	CCCCCCCCCCCC(=O)OC(C)C	1.428	1.431	1.436
628-44-4	2-Methyl-2-octanol	CCCCCCC(C)(C)O	1.428	1.426	1.431
998-29-8	Tripropylsilane	CCC[SiH](CCC)CCC	1.428	1.425	1.412
3004-93-1	2-Methyloctanoic acid	CCCCCCC(C)C(O)=O	1.428	1.432	1.438
13475-81-5	2,2,3,3-Tetramethylhexane	CCCC(C)(C)C(C)(C)C	1.428	1.419	1.418
3638-64-0	Nitroethene	[O-][N+](=O)C=C	1.428	1.426	1.409
592-44-9	1,2-Hexadiene	CCCC=C=C	1.428	1.419	1.426
923-99-9	Tripropyl phosphite	CCCOP(OCCC)OCCC	1.428	1.425	1.437
19549-79-2	3,5-Dimethyl-4-heptanol	CCC(C)C(O)C(C)CC	1.428	1.436	1.424
591-96-8	2,3-Pentadiene	CC=C=CC	1.428	1.441	1.432
503-29-7	Azetidine	C1CNC1	1.429	1.433	1.425
595-41-5	2,3-Dimethyl-3-pentanol	CCC(C)(O)C(C)C	1.429	1.424	1.420
61915-27-3	Oxiranemethanol, (±)-	OCC1CO1	1.429	1.434	1.417
10473-14-0	3-Methyl-3-buten-2-ol	CC(O)C(C)=C	1.429	1.427	1.421
5162-48-1	2,2,4-Trimethyl-3-pentanol	CC(C)(C)C(O)C(C)C	1.429	1.430	1.423
539-89-9	Ethyl isobutylcarbamate	CCOC(=O)NCC(C)C	1.429	1.430	1.430
62108-69-4	3-Methylbutyl 2-chloropropanoate	CC(C)CCOC(=O)C(C)Cl	1.429	1.428	1.432
78-99-9	1,1-Dichloropropane	CCC(Cl)Cl	1.429	1.426	1.424
32360-05-7	Octadecyl methacrylate	CCCCCCCCCCCCCCCCCCOC(=O)C(C)=C	1.429	1.453	1.451		deviation	1.45@25 Reaxys
590-66-9	1,1-Dimethylcyclohexane	CC1(C)CCCCC1	1.429	1.432	1.441
62108-66-1	Propyl 3-chloropropanoate	CCCOC(=O)CCCl	1.429	1.429	1.429
1070-32-2	3-Methyl-1-heptanol	CCCCC(C)CCO	1.430	1.429	1.425
62108-68-3	Isobutyl 3-chloropropanoate	CC(C)COC(=O)CCCl	1.430	1.431	1.431
2917-47-7	3-(Trimethylsilyl)-1-propanol	C[Si](C)(C)CCCO	1.430	1.431	1.415
3788-32-7	Isobutylcyclopentane	CC(C)CC1CCCC1	1.430	1.432	1.430
14979-39-6	4-Methyl-3-heptanol	CCCC(C)C(O)CC	1.430	1.429	1.423
288-99-3	1,3,4-Oxadiazole	o1cnnc1	1.430	1.423	1.408
627-05-4	1-Nitrobutane	CCCC[N+]([O-])=O	1.410	1.412	1.407	1.43	family	1.410@20 LB (18) 1.411@20 CAS (3)
16747-45-8	2,2,3,4,4-Pentamethylpentane	CC(C)(C)C(C)C(C)(C)C	1.431	1.420	1.416
78-13-7	Tetra(2-ethylbutyl) silicate	CCC(CC)CO[Si](OCC(CC)CC)(OCC(CC)CC)OCC(CC)CC	1.431	1.429	1.437
1462-12-0	Diethyl ethylidenemalonate	CCOC(=O)C(=CC)C(=O)OCC	1.440	1.451	1.446	1.431	1.431@17 CRC	1.440@20 Reaxys 1.442@17 CAS
6111-88-2	2-Chloro-2,4,4-trimethylpentane	ClC(C)(C)CC(C)(C)C	1.431	1.427	1.428
26186-02-7	1-Tridecyne	CCCCCCCCCCCC#C	1.431	1.440	1.442
626-85-7	Dibutyl sulfite	CCCCO[S](=O)OCCCC	1.431	1.431	1.448
683-50-1	2-Chloropropanal	CC(Cl)C=O	1.431	1.427	1.416
828-00-2	Dimethoxane	CC1CC(OC(C)O1)OC(C)=O	1.431	1.421	1.439
2040-95-1	Butylcyclopentane	CCCCC1CCCC1	1.432	1.436	1.433
693-93-6	4-Methyloxazole	Cc1cocn1	1.432	1.454	1.439
107-21-1	1,2-Ethanediol	O[C:1]CO	1.432	1.443	1.416
61531-45-1	Pentyl nonanoate	CCCCCCCCC(=O)OCCCCC	1.432	1.431	1.436
2344-83-4	(3-Chloropropyl)trimethylsilane	C[Si](C)(C)CCCCl	1.432	1.434	1.416
110-41-8	2-Methylundecanal	CCCCCCCCCC(C)C=O	1.432	1.434	1.433
27387-79-7	Butyl 3-chloropropanoate	CCCCOC(=O)CCCl	1.432	1.434	1.433
1458-99-7	4-Chloro-2-pentene	CC=CC(Cl)C	1.432	1.436	1.438
629-37-8	1-Nitrooctane	CCCCCCCC[N+]([O-])=O	1.432	1.433	1.430
1117-55-1	Hexyl octanoate	CCCCCCCC(=O)OCCCCCC	1.432	1.431	1.436
57129-69-8	Dihydro-5-methyl-2(3H)-furanone, (±)-	CC1CCC(=O)O1	1.433	1.419	1.424
1574-33-0	3-Methyl-3-penten-1-yne	CC=C(C)C#C	1.433	1.437	1.443
60-34-4	Methylhydrazine	CNN	1.433	1.430	1.423
1070-34-4	Ethyl hydrogen succinate	CCOC(=O)CCC(O)=O	1.433	1.430	1.441
14064-10-9	Diethyl chloromalonate	CCOC(=O)C(Cl)C(=O)OCC	1.433	1.435	1.439
123-95-5	Butyl stearate	CCCCCCCCCCCCCCCCCC(=O)OCCCC	1.442	1.445	1.446	1.433	1.433@50 CRC	1.442@28.5 LB (mp 26.6 °C)
6195-92-2	3-Methylcyclopentanone, (±)-	O=C1CC(C)CC1	1.433	1.440	1.432
4694-12-6	2,4,4-Trimethylcyclopentanone	CC1CC(C)(C)CC1=O	1.431	1.443	1.440	1.433	1.433@18 CRC	1.431@20 CAS (3)
111-30-8	Pentanedial	O=CCCCC=O	1.433	1.439	1.419
16491-15-9	1,5-Dimethylcyclopentene	CC1CCC=C1C	1.433	1.435	1.448
35161-71-8	N-Methyl-2-propyn-1-amine	CNCC#C	1.433	1.430	1.436
597-90-0	4-Ethyl-4-heptanol	CCCC(O)(CC)CCC	1.433	1.433	1.431
4609-87-4	1-Nitrodecane	CCCCCCCCCC[N+]([O-])=O	1.439	1.436	1.436	1.434	family	1.439@20 LB (4) 1.439@20 CAS
1679-49-8	Dihydro-4-methyl-2(3H)-furanone	CC1COC(=O)C1	1.434	1.422	1.424
601-76-3	1,1-Dinitropropane	CCC([N+]([O-])=O)[N+]([O-])=O	1.434	1.440	1.432
994-49-0	Hexaethyldisiloxane	CC[Si](CC)(CC)O[Si](CC)(CC)CC	1.434	1.430	1.420
3329-48-4	3,5-Dimethyl-1-hexen-3-ol	CC(C)CC(C)(O)C=C	1.434	1.434	1.440
62108-70-7	3-Methylbutyl 3-chloropropanoate	CC(C)CCOC(=O)CCCl	1.434	1.434	1.434
814-68-6	2-Propenoyl chloride	ClC(=O)C=C	1.434	1.432	1.435
74683-66-2	2-Nonanol, (±)-	CCCCCCCC(C)O	1.435	1.429	1.429
38552-72-6	3-Methyl-5-hepten-2-one	CC(C(C)CC=CC)=O	1.435	1.440	1.437
1115-30-6	Diethyl 2-acetylsuccinate	CCOC(=O)CC(C(C)=O)C(=O)OCC	1.435	1.435	1.439
765-05-9	Decyl vinyl ether	CCCCCCCCCCOC=C	1.435	1.431	1.434
3521-91-3	1-Hepten-4-ol	CCCC(O)CC=C	1.435	1.437	1.436
628-97-7	Ethyl palmitate	CCCCCCCCCCCCCCCC(=O)OCC	1.440	1.441	1.442	1.435	1.435@34 CRC	1.440@20 CAS 1.438@25 LB
3240-09-3	5-Methyl-5-hexen-2-one	CC(=C)CCC(C)=O	1.435	1.429	1.423
1072-21-5	Hexanedial	O=CCCCCC=O	1.435	1.438	1.426
1464-53-5	2,2'-Bioxirane	C1OC1C2CO2	1.435	1.424	1.419
542-88-1	Bis(chloromethyl) ether	ClCOCCl	1.435	1.450	1.420
558-43-0	2-Methyl-1,2-propanediol	CC(C)(O)CO	1.435	1.437	1.435
624-17-9	Diethyl nonanedioate	CCOC(=O)CCCCCCCC(=O)OCC	1.435	1.435	1.439
2306-88-9	Octyl octanoate	CCCCCCCCOC(=O)CCCCCCC	1.435	1.435	1.439
2847-72-5	4-Methyldecane	CCCCCCC(C)CCC	1.418	1.415	1.420	1.435	deviation	1.418@20 LB 1.416@25 CAS
6829-40-9	Diethyl 2-aminomalonate	NC(C(OCC)=O)C(OCC)=O	1.435	1.434	1.446
620-63-3	Glycerol tri-3-methylbutanoate	CC(C)CC(=O)OCC(COC(=O)CC(C)C)OC(=O)CC(C)C	1.435	1.438	1.445
106-79-6	Dimethyl sebacate	COC(=O)CCCCCCCCC(=O)OC	1.438	1.440	1.438	1.436	1.436@28 CRC (mp 26.6 °C)	1.438@20 CAS
541-33-3	1,1-Dichlorobutane	CCCC(Cl)Cl	1.436	1.433	1.430
2456-27-1	Dinonyl ether	CCCCCCCCCOCCCCCCCCC	1.436	1.437	1.437
13403-37-7	Epichlorohydrin	ClCC1CO1	1.436	1.436	1.420
4749-28-4	2-Nitro-1-propene	CC(=C)[N+]([O-])=O	1.436	1.437	1.414
5150-93-6	Butyl hydrogen succinate	CCCCOC(=O)CCC(O)=O	1.436	1.436	1.447
628-83-1	Butyl thiocyanate	CCCCSC#N	1.463	1.460	1.476	1.436	deviation	1.463@20 LB (4) 1.464@21.5 CAS
91890-87-8	Ethyl 2-hydroxy-3-butenoate	CCOC(C(C=C)O)=O	1.436	1.439	1.444
16747-44-7	2,2,3,3,4-Pentamethylpentane	CC(C)(C)C(C)(C)C(C)C	1.436	1.423	1.416
32830-97-0	1-Chloro-3-pentanone	CCC(=O)CCCl	1.436	1.440	1.425
2436-90-0	3,7-Dimethyl-1,6-octadiene	CC(CCC=C(C)C)C=C	1.436	1.443	1.443
1120-72-5	2-Methylcyclopentanone	CC1CCCC1=O	1.436	1.440	1.432
5787-31-5	2-Bromobutane, (±)-	CCC(C)Br	1.437	1.434	1.433
91840-99-2	2-Butanethiol	CCC(C)S	1.437	1.437	1.445
2550-28-9	5-Hexyn-2-one	CC(=O)CCC#C	1.437	1.432	1.431
5171-84-6	3,3,4,4-Tetramethylhexane	CCC(C)(C)C(C)(C)CC	1.437	1.423	1.445
62-75-9	N-Nitrosodimethylamine	CN(C)N=O	1.437	1.433	1.395
151-19-9	3,6-Dimethyl-3-octanol	CCC(C)CCC(C)(O)CC	1.437	1.437	1.432
4288-84-0	1-Chloro-3-(1-methylethoxy)-2-propanol	CC(C)OCC(O)CCl	1.437	1.443	1.435
594-37-6	1,2-Dichloro-2-methylpropane	CC(C)(Cl)CCl	1.437	1.438	1.434
630-17-1	1-Bromo-2,2-dimethylpropane	CC(C)(C)CBr	1.437	1.438	1.441
2426-54-2	2-(Diethylamino)ethyl acrylate	CCN(CC)CCOC(=O)C=C	1.438	1.443	1.449
594-71-8	2-Chloro-2-nitropropane	CC(C)(Cl)[N+]([O-])=O	1.438	1.431	1.432
2902-96-7	2-Nitro-1-propanol	CC(CO)[N+]([O-])=O	1.438	1.445	1.428
674-82-8	Diketene	C=C1CC(=O)O1	1.438	1.436	1.432
71-55-6	1,1,1-Trichloroethane	CC(Cl)(Cl)Cl	1.438	1.441	1.456
10522-26-6	2-Methyl-1-undecanol	CCCCCCCCCC(C)CO	1.438	1.441	1.437
2791-29-9	1,1-Dimethoxyhexadecane	CCCCCCCCCCCCCCCC(OC)OC	1.438	1.440	1.436
4435-18-1	Cyclohexylideneacetonitrile	N#CC=C1CCCCC1	1.483	1.489	1.485	1.438	deviation	1.483@25 Reaxys (6) 1.483@25 CAS
7094-26-0	1,1,2-Trimethylcyclohexane	CC1CCCCC1(C)C	1.438	1.439	1.441
509-14-8	Tetranitromethane	[O-][N+](=O)C([N+]([O-])=O)([N+]([O-])=O)[N+]([O-])=O	1.438	1.511	1.499
598-82-3	DL-Lactic acid	CC(O)C(O)=O	1.439	1.430	1.443
2497-21-4	4-Hexen-3-one	CCC(=O)C=CC	1.439	1.444	1.432
1679-09-0	2-Methyl-2-butanethiol	CCC(C)(C)S	1.439	1.441	1.451
535-15-9	Ethyl dichloroacetate	CCOC(=O)C(Cl)Cl	1.439	1.442	1.442
1119-49-9	N-Butylacetamide	CCCCNC(C)=O	1.439	1.435	1.430
610-89-9	Ethyl 2-acetyl-4-pentenoate	CCOC(=O)C(CC=C)C(C)=O	1.439	1.441	1.441
1000-86-8	2,4-Dimethyl-1,3-pentadiene	CC(C)=CC(C)=C	1.439	1.451	1.433
354-14-3	1,1,2,2-Tetrachloro-1-fluoroethane	FC(Cl)(Cl)C(Cl)Cl	1.439	1.453	1.456
359-28-4	1,1,2-Trichloro-2-fluoroethane	FC(Cl)C(Cl)Cl	1.439	1.438	1.422
609-31-4	2-Nitro-1-butanol	CCC(CO)[N+]([O-])=O	1.439	1.448	1.434
78-89-7	2-Chloro-1-propanol	CC(Cl)CO	1.439	1.436	1.423
60212-29-5	2-Undecyne	CCCCCCCCC#CC	1.439	1.438	1.443
760-79-2	N,N-Dimethylbutanamide	CCCC(=O)N(C)C	1.442	1.433	1.427	1.439	family	1.442@20 LB (3) 1.443@20 CAS
4457-00-5	Hexylcyclopentane	CCCCCCC1CCCC1	1.439	1.442	1.439
52387-50-5	4-Hexen-2-ol	CC(O)CC=CC	1.439	1.435	1.443
2362-10-9	1,3-Bis(chloromethyl)tetramethyldisiloxane	C[Si](C)(CCl)O[Si](C)(C)CCl	1.440	1.436	1.429
91049-43-3	1,2-Pentanediol, (±)-	CCCC(O)CO	1.440	1.444	1.436
37674-63-8	2-Methyl-3-pentenoic acid	CC=CC(C)C(O)=O	1.440	1.448	1.456
105-70-4	Glycerol 1,3-diacetate	CC(=O)OCC(O)COC(C)=O	1.440	1.439	1.440
2512-81-4	1,2-Dimethylpiperidine, (±)-	CC1N(C)CCCC1	1.440	1.442	1.455
1873-25-2	1-Chloro-2-butanol	CCC(O)CCl	1.440	1.443	1.434
922-65-6	1,4-Pentadien-3-ol	OC(C=C)C=C	1.447	1.450	1.449	1.44	1.440@17 CRC	1.447@20 CAS (6)
1114-76-7	N,N-Diethylbutanamide	CCCC(=O)N(CC)CC	1.440	1.439	1.435
1119-60-4	6-Heptenoic acid	OC(=O)CCCCC=C	1.440	1.440	1.451
4254-02-8	Cyclopentanecarbonitrile	N#CC1CCCC1	1.441	1.446	1.440
56688-75-6	3-Methylcyclohexene, (±)-	CC1CCCC=C1	1.441	1.448	1.464
5390-04-5	4-Pentyn-1-ol	OCCCC#C	1.441	1.446	1.442
2049-67-4	Diethyl 2-pentenedioate	CCOC(=O)CC=CC(=O)OCC	1.441	1.448	1.449
100-37-8	2-Diethylaminoethanol	CCN(CC)CCO	1.441	1.436	1.439
2084-19-7	2-Pentanethiol	CCCC(C)S	1.441	1.441	1.448
3524-75-2	Allylcyclopentane	C=CCC1CCCC1	1.441	1.445	1.445
42027-23-6	2,3-Pentanediol	CCC(O)C(C)O	1.441	1.441	1.432
6270-16-2	3-Nitro-2-butanol	CC(O)C(C)[N+]([O-])=O	1.441	1.446	1.430
1330-61-6	Isodecyl acrylate	CC(C)CCCCCCCOC(=O)C=C	1.442	1.440	1.441
96-80-0	N,N-Diisopropylethanolamine	CC(C)N(CCO)C(C)C	1.442	1.442	1.440
5966-51-8	1,3-Bis(dimethylamino)-2-propanol	CN(C)CC(O)CN(C)C	1.442	1.453	1.456
6225-06-5	N,N-Dimethylpentanamide	CCCCC(=O)N(C)C	1.442	1.436	1.431
107-07-3	2-Chloroethanol	OCCCl	1.442	1.443	1.419
1116-24-1	N,N-Dipropylacetamide	CCCN(CCC)C(C)=O	1.442	1.439	1.435
1873-92-3	Allylmethyldichlorosilane	C[Si](Cl)(Cl)CC=C	1.442	1.447	1.443
102-53-4	N,N,N',N'-Tetraethylmethanediamine	CCN(CC)CN(CC)CC	1.442	1.432	1.443
29003-73-4	Butyl dichloroacetate	CCCCOC(=O)C(Cl)Cl	1.442	1.447	1.448
3658-48-8	Bis(2-ethylhexyl) phosphonate	CCC(CCCC)COP(OCC(CC)CCCC)=O	1.442	1.449	1.435
4283-80-1	2-Bromo-2-methylpentane	CCCC(C)(C)Br	1.442	1.442	1.444
80-63-7	Methyl 2-chloroacrylate	COC(=O)C(Cl)=C	1.442	1.441	1.433
5617-42-5	Heptylcyclopentane	CCCCCCCC1CCCC1	1.442	1.446	1.441
107-06-2	1,2-Dichloroethane	ClCCCl	1.442	1.440	1.421
533-32-4	N,N-Diethyl-3-methylbutanamide	CCN(CC)C(=O)CC(C)C	1.442	1.437	1.435
16369-21-4	2-(Propylamino)ethanol	CCCNCCO	1.443	1.440	1.439
3974-99-0	Isopropyl trichloroacetate	CC(C)OC(=O)C(Cl)(Cl)Cl	1.443	1.444	1.466
23580-51-0	3-Methyl-1-octyn-3-ol	CCCCCC(C)(O)C#C	1.440	1.441	1.452	1.443	1.443@10 CRC	1.440@20 LB (3)
4351-54-6	Cyclohexyl formate	O=COC1CCCCC1	1.443	1.449	1.450
54527-68-3	2-Chloroethyl acetoacetate	CC(=O)CC(=O)OCCCl	1.443	1.457	1.440
563-58-6	1,1-Dichloropropene	CC=C(Cl)Cl	1.443	1.441	1.460
4911-55-1	1,3-Pentadiyne	CC#CC#C	1.443	1.438	1.457
120-85-4	1,2,4-Trimethylpiperazine	CC1CN(C)CCN1C	1.443	1.452	1.473
57968-71-5	Diethyl DL-tartrate	CCOC(=O)C(O)C(O)C(=O)OCC	1.444	1.449	1.460
920-46-7	2-Methyl-2-propenoyl chloride	CC(=C)C(Cl)=O	1.444	1.443	1.435
629-70-9	Hexadecyl acetate	CCCCCCCCCCCCCCCCOC(C)=O	1.444	1.442	1.442
3452-07-1	1-Eicosene	CCCCCCCCCCCCCCCCCCC=C	1.447	1.447	1.447	1.444	1.444@30 CRC (mp 28.5 °C)	1.447@20 CAS
542-92-7	1,3-Cyclopentadiene	C1C=CC=C1	1.444	1.442	1.500
694-51-9	1-Fluorocyclohexene	FC1=CCCCC1	1.427	1.418	1.437	1.444	deviation	1.427@20 Reaxys 1.427@20 CAS
3588-30-5	2-Methoxy-1,3-butadiene	COC(=C)C=C	1.444	1.426	1.414
822-28-6	Hexadecyl vinyl ether	CCCCCCCCCCCCCCCCOC=C	1.444	1.445	1.444
623-40-5	2-Pentanone oxime	CCCC(C)=NO	1.445	1.443	1.432
18435-45-5	1-Nonadecene	CCCCCCCCCCCCCCCCCC=C	1.445	1.445	1.446
1795-20-6	Octylcyclopentane	CCCCCCCCC1CCCC1	1.445	1.448	1.443
616-31-9	3-Pentanethiol	CCC(S)CC	1.445	1.445	1.448
765-47-9	1,2-Dimethylcyclopentene	CC1=C(C)CCC1	1.445	1.446	1.447
507-45-9	2,3-Dichloro-2-methylbutane	CC(Cl)C(C)(C)Cl	1.445	1.442	1.435
1679-06-7	2-Hexanethiol	CC(S)CCCC	1.445	1.445	1.450
5973-11-5	1-Bromo-2-methylbutane, DL	CCC(C)CBr	1.445	1.443	1.438
626-95-9	1,4-Pentanediol	CC(O)CCCO	1.445	1.445	1.436
591-11-7	5-Methyl-2(5H)-furanone	CC1OC(=O)C=C1	1.445	1.433	1.463
625-96-7	3-Methylcyclohexanone, (±)-	CC1CCCC(=O)C1	1.446	1.447	1.447
3000-79-1	2-Methylpiperidine, (±)-	CC1CCCCN1	1.446	1.446	1.457
598-03-8	Dipropyl sulfone	CCC[S](=O)(=O)CCC	1.446	1.453	1.424
75-82-1	1,2-Dibromo-1,1-difluoroethane	FC(F)(Br)CBr	1.446	1.444	1.445
101257-71-0	2,2,4-Trimethylpiperidine	CC1CC(C)(C)NCC1	1.446	1.447	1.459
923-26-2	1,2-Propanediol 1-methacrylate	CC(O)COC(=O)C(C)=C	1.446	1.446	1.442
23578-35-0	2,5-Dimethyl-2,5-hexanediamine	CC(C)(N)CCC(C)(C)N	1.446	1.458	1.459
141-91-3	2,6-Dimethylmorpholine	CC1CNCC(C)O1	1.446	1.434	1.451
600-11-3	2,3-Dichloropentane	CCC(Cl)C(C)Cl	1.446	1.446	1.432
106-23-0	3,7-Dimethyl-6-octenal	CC(CCC=C(C)C)CC=O	1.447	1.449	1.442
6139-84-0	4-Chlorobutanal	ClCCCC=O	1.447	1.443	1.424
7058-01-7	sec-Butylcyclohexane	CCC(C)C1CCCCC1	1.447	1.447	1.441
2882-98-6	Nonylcyclopentane	CCCCCCCCCC1CCCC1	1.447	1.449	1.445
4945-48-6	N-Butylpiperidine	CCCCN1CCCCC1	1.447	1.448	1.460
4835-11-4	N,N'-Dibutyl-1,6-hexanediamine	CCCCNCCCCCCNCCCC	1.447	1.450	1.454
2408-37-9	2,2,6-Trimethylcyclohexanone	CC1CCCC(C)(C)C1=O	1.447	1.450	1.451
1674-56-2	1-Amino-2-propanol	CC(O)CN	1.448	1.442	1.435
126-68-1	O,O,O-Triethyl phosphorothioate	CCO[P](=S)(OCC)OCC	1.448	1.478	1.478
2495-25-2	Tridecyl methacrylate	CCCCCCCCCCCCCOC(=O)C(C)=C	1.448	1.448	1.446
615-99-6	Diallyl oxalate	C=CCOC(=O)C(=O)OCC=C	1.448	1.441	1.454
15220-85-6	2-Methyl-1-propene, tetramer	CC(C)CC(C)(C)CC(C)(C)CC(C)(C)C	1.448	1.436	1.440
6628-21-3	Ethyl 2,3-dichloropropanoate	CCOC(=O)C(Cl)CCl	1.448	1.453	1.445
33560-15-5	Isobutyl trichloroacetate	CC(C)COC(=O)C(Cl)(Cl)Cl	1.448	1.445	1.466
1674-33-5	1,2-Dichloropentane	CCCC(Cl)CCl	1.449	1.447	1.435
1193-47-1	2,2-Dimethylcyclohexanone	CC1(C)CCCCC1=O	1.449	1.454	1.452
16409-46-4	Menthol 3-methylbutanoate	CCC(C)C(=O)OC1CC(C)CCC1C(C)C	1.449	1.443	1.450
1795-21-7	Decylcyclopentane	CCCCCCCCCCC1CCCC1	1.449	1.451	1.446
105-36-2	Ethyl bromoacetate	CCOC(=O)CBr	1.449	1.454	1.450
503-66-2	3-Hydroxypropanoic acid	OCCC(O)=O	1.449	1.447	1.449
106-90-1	2,3-Epoxypropyl acrylate	C=CC(=O)OCC1CO1	1.449	1.450	1.443
115-67-3	Paramethadione	CCC1(C)OC(=O)N(C)C1=O	1.449	1.461	1.470
2808-76-6	1,3-Dimethylcyclohexene	CC1CCCC(=C1)C	1.449	1.453	1.460
2230-70-8	2,4,4-Trimethylcyclohexanone	CC1CC(C)(C)CCC1=O	1.449	1.445	1.451
107-75-5	7-Hydroxy-3,7-dimethyloctanal	CC(CCCC(C)(C)O)CC=O	1.449	1.448	1.444
16302-35-5	3,6-Dihydro-4-methyl-2H-pyran	CC1=CCOCC1	1.450	1.442	1.459
25346-33-2	1-Bromo-2-methylpentane	CCCC(C)CBr	1.450	1.446	1.441
998-93-6	4-Bromoheptane	CCCC(Br)CCC	1.450	1.447	1.444
646-05-9	1-Penten-3-yne	CC#CC=C	1.450	1.450	1.443
13475-76-8	11-Butyldocosane	CCCCCCCCCCCC(CCCC)CCCCCCCCCC	1.450	1.447	1.445
102-45-4	N,a-Dimethylcyclopentaneethanamine	CNC(C)CC1CCCC1	1.450	1.457	1.450
1943-16-4	Chlorotrinitromethane	[O-][N+](=O)C(Cl)([N+]([O-])=O)[N+]([O-])=O	1.450	1.487	1.496
13313-91-2	Propyl trichloroacetate	CCCOC(=O)C(Cl)(Cl)Cl	1.450	1.448	1.469
3289-28-9	Ethyl cyclohexanecarboxylate	CCOC(=O)C1CCCCC1	1.442	1.444	1.450	1.45	1.450@15 CRC	1.442@20 LB (6)
1113-68-4	N-Acetyl-N-methylacetamide	CN(C(C)=O)C(C)=O	1.450	1.461	1.434
1604-02-0	1-Propylcyclopentanol	CCCC1(O)CCCC1	1.450	1.460	1.455
107-72-2	Trichloropentylsilane	CCCCC[Si](Cl)(Cl)Cl	1.450	1.442	1.449
5921-54-0	2-Butanone (1-methylpropylidene)hydrazone	CCC(C)=NN=C(C)CC	1.451	1.439	1.438
108-60-1	2,2'-Dichlorodiisopropyl ether	CC(CCl)OC(C)CCl	1.451	1.451	1.440
1569-60-4	6-Methyl-5-hepten-2-ol	CC(O)CCC=C(C)C	1.451	1.446	1.444
766-05-2	Cyclohexanecarbonitrile	N#CC1CCCCC1	1.451	1.456	1.455
626-26-6	Di-sec-butyl sulfide	CCC(C)SC(C)CC	1.451	1.452	1.453
653-37-2	Pentafluorobenzaldehyde	Fc1c(F)c(F)c(C=O)c(F)c1F	1.451	1.441	1.436
96-39-9	1-Methyl-1,3-cyclopentadiene	CC1=CC=CC1	1.451	1.446	1.488
2883-02-5	Nonylcyclohexane	CCCCCCCCCC1CCCCC1	1.452	1.453	1.451
2867-05-2	5-Isopropyl-2-methylbicyclo[3.1.0]hex-2-ene	CC(C)C12CC=C(C)C1C2	1.452	1.465	1.474
3002-24-2	2,4-Hexanedione	CCC(=O)CC(C)=O	1.450	1.436	1.416	1.452	family	1.450@20 LB (4) 1.450@20 CAS
544-02-5	Diisopentyl sulfide	CC(C)CCSCCC(C)C	1.452	1.453	1.455
57392-55-9	Isopentyl trichloroacetate	CC(C)CCOC(=O)C(Cl)(Cl)Cl	1.452	1.449	1.466
112-76-5	Octadecanoyl chloride	CCCCCCCCCCCCCCCCCC(Cl)=O	1.452	1.455	1.452
3156-70-5	1-Nitro-1-propene	CC=C[N+]([O-])=O	1.453	1.459	1.436
3657-07-6	Butyl trichloroacetate	CCCCOC(=O)C(Cl)(Cl)Cl	1.453	1.449	1.469
25346-31-0	3-Bromo-3-methylpentane	CCC(C)(Br)CC	1.453	1.446	1.444
23074-36-4	2-Bromo-1-butene	CCC(Br)=C	1.453	1.452	1.454
110-89-4	Piperidine	C1CCNCC1	1.453	1.453	1.460
4117-15-1	1,10-Undecadiyne	C#CCCCCCCCC#C	1.453	1.455	1.457
79-04-9	Chloroacetyl chloride	ClCC(Cl)=O	1.453	1.454	1.440
3726-45-2	1,2,3,4-Tetramethylcyclohexane	CC1CCC(C)C(C)C1C	1.453	1.441	1.436
557-25-5	Glycerol 1-butanoate	CCCC(=O)OCC(O)CO	1.453	1.452	1.453
926-56-7	4-Methyl-1,3-pentadiene	CC(C)=CC=C	1.450	1.442	1.433	1.453	diene	1.450@20 LB (8) 1.451@20 CAS (8)
627-70-3	Acetone (1-methylethylidene)hydrazone	CC(C)=NN=C(C)C	1.454	1.437	1.431
55944-70-2	7-Chloro-1-heptanol	OCCCCCCCCl	1.454	1.457	1.445
55320-06-4	11-Decylheneicosane	CCCCCCCCCCC(CCCCCCCCCC)CCCCCCCCCC	1.454	1.453	1.449
760-93-0	Methacrylic acid anhydride	CC(=C)C(=O)OC(=O)C(C)=C	1.454	1.454	1.449
106-75-2	Diethylene glycol, bischloroformate	ClC(=O)OCCOCCOC(Cl)=O	1.454	1.455	1.457
1455-21-6	1-Nonanethiol	CCCCCCCCCS	1.455	1.457	1.457
625-36-5	3-Chloropropanoyl chloride	ClCCC(Cl)=O	1.455	1.456	1.445
6378-11-6	Ethyl chlorosulfinate	CCO[S](Cl)=O	1.455	1.449	1.463
79-55-0	1,2,2,6,6-Pentamethylpiperidine	CC1(C)CCCC(C)(C)N1C	1.455	1.451	1.460
3173-53-3	Cyclohexyl isocyanate	O=C=NC1CCCCC1	1.455	1.458	1.465
5432-85-9	4-Isopropylcyclohexanone	CC(C)C1CCC(=O)CC1	1.455	1.456	1.448
1558-25-4	Trichloro(chloromethyl)silane	ClC[Si](Cl)(Cl)Cl	1.456	1.464	1.464
20739-58-6	2-Octyn-1-ol	CCCCCC#CCO	1.456	1.459	1.458
289-65-6	4H-Pyran	C1C=COC=C1	1.456	1.462	1.511
2082-81-7	1,4-Butanediol dimethacrylate	CC(=C)C(=O)OCCCCOC(=O)C(C)=C	1.456	1.456	1.453
1112-48-7	Bromotriethylsilane	CC[Si](Br)(CC)CC	1.456	1.455	1.436
470-67-7	4-Isopropyl-1-methyl-7-oxabicyclo[2,2,1]heptane	CC(C)C12CCC(C)(CC1)O2	1.456	1.453	1.459
286-08-8	Bicyclo[4,1,0]heptane	C1CCC2CC2C1	1.456	1.445	1.459
821-76-1	1,7-Dichloroheptane	ClCCCCCCCCl	1.457	1.458	1.444
823-76-7	1-Cyclohexylethanone	CC(=O)C1CCCCC1	1.451	1.455	1.449	1.457	1.457@16 CRC	1.451@20 LB (6) 1.452@20 CAS (3)
503-38-8	Diphosgene	ClC(=O)OC(Cl)(Cl)Cl	1.457	1.456	1.496
1453-24-3	1-Ethylcyclohexene	CCC1=CCCCC1	1.457	1.451	1.464
13286-92-5	Methyl tert-pentyl sulfide	CC(SC)(C)CC	1.457	1.453	1.455
13679-46-4	2-(Methoxymethyl)furan	COCc1occc1	1.457	1.451	1.450
353-55-9	Dibromochlorofluoromethane	FC(Cl)(Br)Br	1.475	1.482	1.505	1.457	deviation	1.475@20 LB 1.475@20 CAS
124-63-0	Methanesulfonyl chloride	C[S](Cl)(=O)=O	1.457	1.447	1.422
2310-98-7	2-Bromo-2-chloropropane	CC(C)(Cl)Br	1.458	1.457	1.463
51309-10-5	10-Chloro-1-decanol	OCCCCCCCCCCCl	1.458	1.461	1.450
554-70-1	Triethylphosphine	CCP(CC)CC	1.458	1.453	1.430
75-87-6	Trichloroacetaldehyde	ClC(Cl)(Cl)C=O	1.458	1.461	1.480
7779-27-3	1,3,5-Triethylhexahydro-1,3,5-triazine	CCN1CN(CC)CN(CC)C1	1.458	1.454	1.488
126-99-8	2-Chloro-1,3-butadiene	ClC(=C)C=C	1.458	1.444	1.442
3036-66-6	1-Methoxy-1,3-butadiene	COC=CC=C	1.459	1.453	1.432
821-99-8	1,9-Dichlorononane	ClCCCCCCCCCCl	1.459	1.461	1.448
5917-47-5	1-Dodecylpiperidine	CCCCCCCCCCCCN1CCCCC1	1.459	1.458	1.463
17679-92-4	1-Octen-3-yne	CCCCC#CC=C	1.459	1.461	1.452
2623-95-2	2-Bromoanoic acid	CCCCCCCCC(Br)C(O)=O	1.460	1.471	1.474
4074-88-8	Di-2-propenoyldiethyleneglycol	C=CC(=O)OCCOCCOC(=O)C=C	1.460	1.461	1.455
107-74-4	3,7-Dimethyl-1,7-octanediol	CC(CCO)CCCC(C)(C)O	1.460	1.454	1.449
101-40-6	N,a-Dimethylcyclohexaneethanamine	CNC(C)CC1CCCCC1	1.460	1.458	1.458
56-23-5	Tetrachloromethane	ClC(Cl)(Cl)Cl	1.460	1.461	1.488
473-55-2	Pinane	CC1CCC2CC1C2(C)C	1.461	1.450	1.437
767-12-4	3,3-Dimethylcyclohexanol	CC1(C)CCCC(O)C1	1.457	1.454	1.461	1.461	1.461@15 CRC	1.457@20 CAS (3)
3175-23-3	1,2,2-Trichloropropane	CC(Cl)(Cl)CCl	1.461	1.465	1.458
18171-59-0	Chloro(dichloromethyl)dimethylsilane	C[Si](C)(Cl)C(Cl)Cl	1.461	1.462	1.442
76-06-2	Trichloronitromethane	[O-][N+](=O)C(Cl)(Cl)Cl	1.461	1.469	1.491
1003-64-1	Ethylidenecyclohexane	CC=C1CCCCC1	1.462	1.463	1.464
21129-27-1	4-Isopropyl-1-methylcyclohexanol	CC(C)C1CCC(C)(O)CC1	1.462	1.457	1.460
998-40-3	Tributylphosphine	CCCCP(CCCC)CCCC	1.462	1.463	1.445
152-16-9	Schradan	CN(C)[P](=O)(O[P](=O)(N(C)C)N(C)C)N(C)C	1.462	1.471	1.479
1674-10-8	1,2-Dimethylcyclohexene	CC1=C(C)CCCC1	1.462	1.463	1.459
1954-28-5	Etoglucid	C(COCCOCC1CO1)OCCOCC2CO2	1.462	1.462	1.445
3218-02-8	Cyclohexanemethanamine	NCC1CCCCC1	1.463	1.468	1.467
80-56-8	a-Pinene	CC1=CCC2CC1C2(C)C	1.463	1.468	1.459
1112-55-6	Tetravinylsilane	C=C[Si](C=C)(C=C)C=C	1.463	1.467	1.457
598-38-9	2,2-Dichloroethanol	OCC(Cl)Cl	1.463	1.470	1.455
15403-89-1	5-Ethyl-2-norbornene	CCC1CC2CC1C=C2	1.463	1.467	1.481
2525-16-8	3,4,5,6-Tetrahydro-7-methoxy-2H-azepine	COC1=NCCCCC1	1.463	1.470	1.467
3680-02-2	(Methylsulfonyl)ethene	C[S](=O)(=O)C=C	1.464	1.458	1.425
2109-66-2	a-Methyl-4-morpholineethanol	CC(O)CN1CCOCC1	1.464	1.469	1.477
766-07-4	Cyclohexyl hydroperoxide	OOC1CCCCC1	1.465	1.465	1.457
1071-98-3	2-Butynedinitrile	N#CC#CC#N	1.465	1.442	1.477
538-07-8	2-Chloro-N-(2-chloroethyl)-N-ethylethanamine	CCN(CCCl)CCCl	1.465	1.469	1.458
6125-21-9	1,3-Dinitropropane	[O-][N+](=O)CCC[N+]([O-])=O	1.465	1.455	1.436
673-79-0	Diethyl thiodipropionate	CCOC(=O)CCSCCC(=O)OCC	1.466	1.467	1.472
78-53-5	Amiton	O=P(OCC)(OCC)SCCN(CC)CC	1.466	1.465	1.473
1193-81-3	a-Methylcyclohexanemethanol	CC(O)C1CCCCC1	1.466	1.464	1.458
2943-70-6	1,3-Bis(dichloromethyl)tetramethyldisiloxane	C[Si](C)(O[Si](C)(C)C(Cl)Cl)C(Cl)Cl	1.466	1.468	1.452
593-96-4	1-Bromo-1-chloroethane	CC(Cl)Br	1.466	1.465	1.458
1604-01-9	2,3,4,5-Tetrahydro-6-propylpyridine	CCCC1=NCCCC1	1.461	1.462	1.458	1.466	1.466@16 CRC	1.461@20 LB (3) 1.460@20 CAS (2)
1489-57-2	2-Methyl-1,3-cyclohexadiene	CC1=CCCC=C1	1.466	1.481	1.498
139-87-7	N,N-Bis(2-hydroxyethyl)ethylamine	OCCN(CCO)CC	1.466	1.468	1.464
2550-06-3	Trichloro(3-chloropropyl)silane	ClCCC[Si](Cl)(Cl)Cl	1.467	1.469	1.465
293-55-0	Cyclononane	C1CCCCCCCC1	1.467	1.447	1.454
1123-27-9	1-(1-Hydroxycyclohexyl)ethanone	CC(=O)C1(O)CCCCC1	1.467	1.474	1.477
6270-34-4	Isopropyl 2-furancarboxylate	CC(C)OC(=O)c1occc1	1.468	1.468	1.463
539-00-4	1-(2-Piperidinyl)-2-propanone, (±)-	CC(=O)CC1CCCCN1	1.468	1.477	1.471
1515-76-0	1,3-Butadien-1-ol acetate	CC(=O)OC=CC=C	1.469	1.445	1.450
105-59-9	Bis(2-hydroxyethyl)methylamine	CN(CCO)CCO	1.469	1.469	1.463
1868-53-7	Dibromofluoromethane	FC(Br)Br	1.469	1.475	1.468
3068-00-6	1,2,4-Butanetriol	OCCC(O)CO	1.469	1.481	1.466
526-35-2	5-Methyl-3-allyl-2,4-oxazolidinedione	CC1OC(=O)N(CC=C)C1=O	1.469	1.498	1.486
529-16-8	2,3-Dimethyl-2-norbornene	CC1=C(C)C2CCC1C2	1.467	1.486	1.476	1.469	1.469@17 CRC	1.467@20 LB (5)
3008-39-7	1,2-Cycloheptanedione	O=C1CCCCCC1=O	1.469	1.474	1.479
496-10-6	Octahydroindene	C1CCC2CCCC2C1	1.470	1.467	1.467
76-02-8	Trichloroacetyl chloride	ClC(=O)C(Cl)(Cl)Cl	1.470	1.481	1.501
699-17-2	4-(2-Furanyl)-2-butanone	CC(=O)CCc1occc1	1.470	1.470	1.469
598-31-2	Bromoacetone	CC(=O)CBr	1.472	1.472	1.449	1.47	1.47@15 CRC	1.472@20 LB (2)
1558-31-2	Dichloro(dichloromethyl)methylsilane	C[Si](Cl)(Cl)C(Cl)Cl	1.470	1.474	1.462
17699-86-4	1-Methyl-4-vinylcyclohexene	CC1=CCC(C=C)CC1	1.470	1.469	1.478
627-22-5	1-Chloro-1,3-butadiene	ClC=CC=C	1.471	1.465	1.462
539-52-6	3-(4-Methyl-3-pentenyl)furan	CC(C)=CCCc1cocc1	1.471	1.493	1.498
106-02-5	Oxacyclohexadecan-2-one	O=C1CCCCCCCCCCCCCCO1	1.471	1.463	1.465
96-40-2	3-Chlorocyclopentene	ClC1CCC=C1	1.471	1.467	1.479
3244-90-4	Tetrapropyl thiodiphosphate	CCCO[P](=S)(OCCC)O[P](=S)(OCCC)OCCC	1.471	1.504	1.510
1558-24-3	Trichloro(dichloromethyl)silane	ClC(Cl)[Si](Cl)(Cl)Cl	1.471	1.478	1.482
13171-21-6	Phosphamidon	CCN(CC)C(=O)C(Cl)=C(C)O[P](=O)(OC)OC	1.472	1.480	1.469
470-99-5	3,5,5-Trimethyl-2-cyclohexen-1-ol	CC1=CC(O)CC(C)(C)C1	1.472	1.484	1.483
20395-25-9	1,1,3-Trichloropropane	ClCCC(Cl)Cl	1.472	1.473	1.454
2819-48-9	1,2-Dimethylenecyclohexane	C=C1CCCCC1=C	1.477	1.486	1.468	1.472	diene	1.478@20 LB
2351-13-5	1,3-Bis(bromomethyl)tetramethyldisiloxane	C[Si](C)(CBr)O[Si](C)(C)CBr	1.472	1.465	1.460
473-06-3	2,7,7-Trimethylbicyclo[3,1,1]hept-2-en-6-one	CC1=CCC2C(=O)C1C2(C)C	1.472	1.491	1.469
2680-03-7	N,N-Dimethyl-2-propenamide	CN(C)C(=O)C=C	1.473	1.467	1.441
7705-14-8	Dipentene	CC(=C)C1CCC(=CC1)C	1.473	1.472	1.473
4753-75-7	N-Methyl-2-furanmethanamine	CNCc1occc1	1.473	1.475	1.481
491-04-3	6-Isopropyl-3-methyl-2-cyclohexen-1-ol	CC(C)C1CCC(=CC1O)C	1.473	1.472	1.476
4593-16-2	1-Acetyl-3-methylpiperidine	CC1CCCN(C1)C(C)=O	1.473	1.467	1.467
1003-78-7	2,4-Dimethylsulfolane	CC1CC(C)[S](=O)(=O)C1	1.473	1.475	1.446
3554-74-3	1-Methyl-3-piperidinol	CN1CCCC(O)C1	1.474	1.464	1.482
5502-88-5	4-Isopropyl-1-methylcyclohexene	CC(C)C1CCC(=CC1)C	1.474	1.454	1.459
3083-23-6	(Trichloromethyl)oxirane	ClC(Cl)(Cl)C1CO1	1.474	1.473	1.486
4645-15-2	Dicyclohexyl ether	C1CCC(CC1)OC2CCCCC2	1.474	1.472	1.472
3017-96-7	1-Bromo-2-chloropropane	CC(Cl)CBr	1.475	1.477	1.459
1114-71-2	Pebulate	CCCCN(CC)C(=O)SCCC	1.475	1.477	1.479
3689-24-5	Sulfotep	CCO[P](=S)(OCC)O[P](=S)(OCC)OCC	1.475	1.510	1.521
99-84-3	4-Methylene-1-isopropylcyclohexene	CC(C)C1=CCC(=C)CC1	1.475	1.472	1.473
592-57-4	1,3-Cyclohexadiene	C1CC=CC=C1	1.476	1.473	1.510
76-36-8	2,2,3-Trichlorobutanal	CC(Cl)C(Cl)(Cl)C=O	1.476	1.478	1.473
1123-34-8	1-Allylcyclohexanol	OC1(CCCCC1)CC=C	1.476	1.483	1.481
1120-73-6	2-Methyl-2-cyclopenten-1-one	CC1=CCCC1=O	1.478	1.472	1.465	1.476	1.476@15 CRC	1.478@20 CAS (3)
7623-13-4	2,3-Dichloropropanoyl chloride	ClCC(Cl)C(Cl)=O	1.476	1.485	1.469
127-91-3	b-Pinene	CC1(C)C2CCC(=C)C1C2	1.477	1.472	1.451
512-85-6	Ascaridole	CC(C)C12CCC(C)(OO1)C=C2	1.477	1.471	1.474
3350-78-5	3-Methyl-2-butenoyl chloride	CC(C)=CC(Cl)=O	1.477	1.469	1.451
79-01-6	Trichloroethene	ClC=C(Cl)Cl	1.477	1.473	1.493
25790-55-0	4-Chloro-1,2-butadiene	ClCC=C=C	1.478	1.465	1.448
533-60-8	2-Hydroxycyclohexanone	OC1CCCCC1=O	1.479	1.482	1.475
106-87-6	1,2-Epoxy-4-(epoxyethyl)cyclohexane	C1CC2OC2CC1C3CO3	1.479	1.476	1.477
555-10-2	b-Phellandrene	CC(C)C1CCC(=C)C=C1	1.479	1.468	1.474
4445-07-2	Octadecylbenzene	CCCCCCCCCCCCCCCCCCc1ccccc1	1.485	1.480	1.480	1.479	1.479@36 CRC	1.485@20 CAS
113-18-8	Ethchlorvynol	CCC(O)(C=CCl)C#C	1.478	1.495	1.500	1.474	deviation	1.478@25 reaxys 1.479@20 CAS
3017-95-6	2-Bromo-1-chloropropane	CC(Br)CCl	1.480	1.479	1.459
544-77-4	1-Iodohexadecane	CCCCCCCCCCCCCCCCI	1.480	1.482	1.476
930-66-5	1-Chlorocyclohexene	ClC1=CCCCC1	1.480	1.474	1.489
694-05-3	1,2,5,6-Tetrahydropyridine	C1CC=CCN1	1.480	1.487	1.502
2108-92-1	1,1-Dichlorocyclohexane	ClC1(Cl)CCCCC1	1.480	1.486	1.483
64168-11-2	1,3-Bis(1-methyl-4-piperidyl)propane	CN1CCC(CCCC2CCN(C)CC2)CC1	1.480	1.477	1.492
13531-52-7	N-(2-Aminoethyl)-1,3-propanediamine	NCCCNCCN	1.481	1.484	1.481
616-45-5	2-Pyrrolidone	O=C1CCCN1	1.487	1.486	1.462	1.481	1.481@30 CRC (mp 26 °C)	1.486@25 LB (4) 1.487@25 CAS (4) 1.487@20 LB
560-95-2	Bromotrinitromethane	[O-][N+](=O)C(Br)([N+]([O-])=O)[N+]([O-])=O	1.481	1.512	1.532
14752-75-1	Heptaylbenzene	CCCCCCCCCCCCCCCCCc1ccccc1	1.481	1.482	1.481
71563-86-5	Thiolactic acid	CC(S)C(O)=O	1.481	1.481	1.497
1123-09-7	3,5-Dimethyl-2-cyclohexen-1-one	CC1CC(=CC(=O)C1)C	1.481	1.483	1.473
30389-18-5	1-Ethynylcyclohexanamine	NC1(CCCCC1)C#C	1.482	1.487	1.500
2941-64-2	S-Ethyl chlorothioformate	CCSC(Cl)=O	1.482	1.487	1.496
70715-19-4	2-[2-(1-Methylethoxy)ethyl]pyridine	CC(C)OCCc1ccccn1	1.482	1.484	1.487
880-09-1	1,1'-Dipiperidinomethane	C1CCN(CC1)CN2CCCCC2	1.482	1.490	1.506
931-20-4	1-Methyl-2-piperidinone	CN1CCCCC1=O	1.482	1.482	1.471
2233-00-3	3,3,3-Trichloro-1-propene	ClC(Cl)(Cl)C=C	1.483	1.465	1.481
4208-64-4	a-Methyl-2-furanmethanol	CC(O)c1occc1	1.480	1.477	1.481	1.483	1.483@15 CRC	1.480@20 CAS (3)
497-04-1	2-Chloro-1,3-propanediol	OCC(Cl)CO	1.483	1.481	1.461
1121-18-2	2-Methyl-2-cyclohexen-1-one	CC1=CCCCC1=O	1.483	1.480	1.478
1822-74-8	(Methylthio)ethene	CSC=C	1.484	1.469	1.477
74-97-5	Bromochloromethane	ClCBr	1.484	1.478	1.462
82584-73-4	(Bromomethyl)oxirane, (±)-	BrCC1CO1	1.484	1.478	1.463
4065-80-9	2-Methylenecyclohexanol	OC1CCCCC1=C	1.484	1.486	1.477
1781-78-8	Cyclooctyne	C1CCCC#CCC1	1.485	1.483	1.491
1932-04-3	1,2-Dipiperidinoethane	C1CCN(CC1)CCN2CCCCC2	1.485	1.487	1.503
3857-25-8	5-Methyl-2-furanmethanol	Cc1oc(CO)cc1	1.485	1.493	1.490
288-36-8	1H-1,2,3-Triazole	[nH]1nccn1	1.485	1.477	1.493		1.485@25 CRC mp 23 °C	1.493@20 LB
502-99-8	3,7-Dimethyl-1,3,7-octatriene	CC(=C)CCC=C(C)C=C	1.486	1.472	1.456
490-10-8	Nepetalactone	CC1CCC2C1C(=O)OC=C2C	1.486	1.485	1.493
63-75-2	Arecoline	COC(=O)C1=CCCN(C)C1	1.486	1.473	1.490
15932-80-6	5-Methyl-2-(1-methylethylidene)cyclohexanone	CC1CCC(=C(C)C)C(=O)C1	1.487	1.483	1.468
535-86-4	5-Isopropyl-3-methyl-2-cyclohexen-1-one, (±)-	CC(C)C1CC(=CC(=O)C1)C	1.487	1.468	1.469
812-03-3	1,1,1,2-Tetrachloropropane	CC(Cl)C(Cl)(Cl)Cl	1.487	1.479	1.479
605-50-5	Diisopentyl phthalate	CC(C)CCOC(=O)c1ccccc1C(=O)OCCC(C)C	1.487	1.487	1.491
6140-65-4	1-Cyclopentene-1-carboxaldehyde	O=CC1=CCCC1	1.486	1.483	1.471	1.487	1.487@17 CRC	1.486@20 (3) CAS
563-70-2	Bromonitromethane	[O-][N+](=O)CBr	1.488	1.483	1.466
6294-34-4	Bis(2-chloroethyl) 2-chloroethylphosphonate	ClCCO[P](=O)(CCCl)OCCCl	1.488	1.486	1.466
930-55-2	N-Nitrosopyrrolidine	O=NN1CCCC1	1.488	1.485	1.455
103-38-8	Benzyl 3-methylbutanoate	CC(C)CC(=O)OCc1ccccc1	1.488	1.486	1.498
15501-33-4	1-Iodo-2,2-dimethylpropane	CC(C)(C)CI	1.489	1.493	1.488
1653-19-6	2,3-Dichloro-1,3-butadiene	ClC(=C)C(Cl)=C	1.489	1.485	1.467
350-50-5	(Fluoromethyl)benzene	FCc1ccccc1	1.489	1.488	1.488
36049-78-2	2-Iodooctane, (±)-	CCCCCCC(C)I	1.490	1.488	1.480
948-32-3	1,2,4-Triisopropylbenzene	CC(C)c1ccc(C(C)C)c(c1)C(C)C	1.490	1.495	1.486
1647-26-3	(2-Bromoethyl)cyclohexane	BrCCC1CCCCC1	1.490	1.491	1.482
605-45-8	Diisopropyl phthalate	CC(C)OC(=O)c1ccccc1C(=O)OC(C)C	1.490	1.490	1.498
36383-15-0	sec-Butylbenzene, (±)-	CCC(C1=CC=CC=C1)C	1.490	1.494	1.497
14007-64-8	2-(Diethylamino)ethyl 2-phenylbutanoate	CCC(C(=O)OCCN(CC)CC)c1ccccc1	1.491	1.499	1.499
13552-31-3	3-Amino-1,2-propanediol, (±)-	NCC(O)CO	1.491	1.488	1.477
2622-21-1	1-Vinylcyclohexene	C=CC1=CCCCC1	1.492	1.483	1.483
497-20-1	Fulvene	C=C1C=CC=C1	1.492	1.497	1.518
333-41-5	Diazinon	CCO[P](=S)(OCC)Oc1cc(C)nc(n1)C(C)C	1.492	1.525	1.526
5258-50-4	Tetrahydro-3-methyl-2H-thiopyran	CC1CSCCC1	1.492	1.489	1.499
553-60-6	Isopropyl 3-pyridinecarboxylate	CC(C)OC(=O)c1cccnc1	1.493	1.496	1.500
128-50-7	6,6-Dimethylbicyclo[3,1,1]hept-2-ene-2-ethanol	CC1(C)C2CC=C(CCO)C1C2	1.493	1.496	1.478
368-43-4	Benzenesulfonyl fluoride	F[S](=O)(=O)c1ccccc1	1.491	1.510	1.513	1.493	1.493@18 CRC	1.491@20 LB (4)
93-71-0	2-Chloro-N,N-diallylacetamide	ClCC(=O)N(CC=C)CC=C	1.493	1.494	1.482
100-75-4	N-Nitrosopiperidine	O=NN1CCCCC1	1.493	1.489	1.469
676-83-5	Dichloromethylphosphine	CP(Cl)Cl	1.494	1.487	1.468
617-88-9	2-(Chloromethyl)furan	ClCc1occc1	1.494	1.492	1.481
99-48-9	2-Methyl-5-(1-methylvinyl)-2-cyclohexen-1-ol	CC(=C)C1CC=C(C)C(O)C1	1.494	1.507	1.492
2431-50-7	2,3,4-Trichloro-1-butene	ClCC(Cl)C(Cl)=C	1.494	1.498	1.481
4208-49-5	Allyl 2-furancarboxylate	C=CCOC(=O)c1occc1	1.495	1.495	1.485
2444-37-3	(Methylthio)acetic acid	CSCC(O)=O	1.495	1.493	1.506
56103-67-4	4-Methyl-2,6-di-tert-pentylphenol	CCC(C)(C)c1cc(C)cc(c1O)C(C)(C)CC	1.495	1.514	1.503
7119-94-0	N-Nitropiperidine	[O-][N+](=O)N1CCCCC1	1.495	1.493	1.485
539-30-0	Benzyl ethyl ether	CCOCc1ccccc1	1.496	1.494	1.500
121-75-5	Malathion	CCOC(=O)CC(S[P](=S)(OC)OC)C(=O)OCC	1.496	1.503	1.515
36847-51-5	Ethyl 2,4-dibromobutanoate	CCOC(=O)C(Br)CCBr	1.496	1.497	1.493
577-55-9	1,2-Diisopropylbenzene	CC(C)c1ccccc1C(C)C	1.496	1.495	1.491
22029-76-1	4-(2,6,6-Trimethyl-1-cyclohexen-1-yl)-3-buten-2-ol	CC(O)C=CC1=C(C)CCCC1(C)C	1.497	1.513	1.494
10519-06-9	1-Butoxy-4-methylbenzene	CCCCOc1ccc(C)cc1	1.497	1.498	1.496
432-25-7	2,6,6-Trimethyl-1-cyclohexene-1-carboxaldehyde	CC1=C(C=O)C(C)(C)CCC1	1.497	1.489	1.474
1809-05-8	3-Iodopentane	CCC(I)CC	1.497	1.496	1.485
2741-16-4	Phenyl isopropyl ether	CC(C)Oc1ccccc1	1.498	1.492	1.496
24622-72-8	1-[2-(3-Methylbutoxy)-2-phenylethyl]pyrrolidine	CC(CCOC(C1=CC=CC=C1)CN2CCCC2)C	1.498	1.503	1.507
4054-38-0	1,3-Cycloheptadiene	C1CC=CC=CC1	1.498	1.478	1.521
13905-48-1	1-Bromo-3-methylcyclohexane	CC1CCCC(Br)C1	1.498	1.482	1.480
594-38-7	2-Iodo-2-methylbutane	CCC(C)(C)I	1.498	1.493	1.488
42474-21-5	1,2-Dibromoheptane	CCCCCC(Br)CBr	1.499	1.497	1.483
457-87-4	N-Ethyl-a-methylbenzeneethanamine	CC(CC1=CC=CC=C1)NCC	1.499	1.501	1.510
1822-86-2	2-Bromo-1,3-butadiene	C=C(Br)C=C	1.499	1.488	1.480
62168-25-6	1,1-Dibromobutane	CCCC(Br)Br	1.499	1.497	1.489
644-30-4	1-(1,5-Dimethyl-4-hexenyl)-4-methylbenzene	CC(CCC=C(C)C)c1ccc(C)cc1	1.499	1.512	1.503
935-05-7	Benzyl nitrite	O=NOCc1ccccc1	1.499	1.504	1.518
614-45-9	tert-Butyl peroxybenzoate	CC(C)(C)OOC(=O)c1ccccc1	1.499	1.489	1.500
1487-18-9	2-Vinylfuran	C=Cc1occc1	1.499	1.501	1.478
21266-88-6	2,3-Dibromoheptane	CC(Br)C(Br)CCCC	1.499	1.496	1.480
825-51-4	Decahydro-2-naphthol	OC1CCC2CCCCC2C1	1.499	1.494	1.495
79-69-6	a-Irone	CC1CC=C(C)C(C=CC(C)=O)C1(C)C	1.500	1.491	1.485
1192-88-7	1-Cyclohexene-1-carboxaldehyde	O=CC1=CCCCC1	1.501	1.488	1.483
536-59-4	4-(1-Methylvinyl)-1-cyclohexene-1-methanol	CC(=C)C1CCC(=CC1)CO	1.501	1.509	1.495
21266-90-0	3,4-Dibromoheptane	CCC(Br)C(Br)CCC	1.501	1.498	1.480
5743-97-5	Tetradecahydrophenanthrene	C1CCC2C(C1)CCC3CCCCC23	1.501	1.501	1.499
13360-65-1	3-Ethyl-2,5-dimethylpyrazine	CCc1nc(C)cnc1C	1.501	1.490	1.497
622-85-5	Phenyl propyl ether	CCCOc1ccccc1	1.501	1.501	1.500
617-33-4	Ethyl dibromoacetate	CCOC(=O)C(Br)Br	1.498	1.497	1.499	1.502	1.502@13 CRC	1.498@20 LB (3) 1.497@20 CAS (2)
624-20-4	1,2-Dibromohexane	CCCCC(Br)CBr	1.502	1.501	1.485
877-44-1	1,2,4-Triethylbenzene	CCc1ccc(CC)c(CC)c1	1.502	1.497	1.499
135-01-3	o-Diethylbenzene	CCc1ccccc1CC	1.504	1.499	1.503
2050-24-0	1,3-Diethyl-5-methylbenzene	CCc1cc(C)cc(CC)c1	1.503	1.495	1.502
636-41-9	2-Methylpyrrole	Cc1[nH]ccc1	1.502	1.507	1.508	1.504	1.504@16 CRC	1.502@20 LB (7) 1.502@20 CAS (2)
1871-52-9	1,3,5-Cyclooctatriene	C1CC=CC=CC=C1	1.504	1.492	1.551
80-42-2	Propyl benzenesulfonate	CCCO[S](=O)(=O)c1ccccc1	1.504	1.506	1.513
821-08-9	1,5-Hexadien-3-yne	C=CC#CC=C	1.504	1.503	1.470
112-57-2	Tetraethylenepentamine	NCCNCCNCCNCCN	1.504	1.504	1.508
89583-12-0	3,4-Dibromohexane	CCC(Br)C(Br)CC	1.504	1.503	1.482
2983-26-8	1,2-Dibromo-1-ethoxyethane	CCOC(Br)CBr	1.504	1.501	1.486
4753-80-4	Thiepane	C1CCCSCC1	1.514	1.507	1.519	1.504	1.504@18 CRC	1.514@20 LB (4) 1.514@20 CAS
104-45-0	1-Methoxy-4-propylbenzene	CCCc1ccc(OC)cc1	1.505	1.506	1.499
111-97-7	Bis(2-cyanoethyl) sulfide	N#CCCSCCC#N	1.505	1.502	1.496
1462-84-6	2,3,6-Trimethylpyridine	Cc1ccc(C)c(C)n1	1.505	1.498	1.506
622-60-6	1-Ethoxy-4-methylbenzene	CCOc1ccc(C)cc1	1.504	1.507	1.503	1.506	1.506@18 CRC	1.504@20 LB 1.504@20 CAS
127-18-4	Tetrachloroethene	ClC(Cl)=C(Cl)Cl	1.506	1.499	1.514
2050-08-0	Pentyl salicylate	CCCCCOC(=O)c1ccccc1O	1.506	1.512	1.521
919-86-8	Demeton-S-methyl	CCSCCS[P](=O)(OC)OC	1.506	1.507	1.504
274-07-7	1,3,2-Benzodioxaborole	B1Oc2ccccc2O1	1.507	1.531	1.441
3982-67-0	2-Ethyl-1,3,5-trimethylbenzene	CC1=CC(C)=C(CC)C(C)=C1	1.507	1.503	1.505
2057-43-4	2-(3-Pentenyl)pyridine	CC=CCCc1ccccn1	1.508	1.510	1.519
5510-99-6	2,6-Di-sec-butylphenol	CCC(C)c1cccc(C(C)CC)c1O	1.508	1.512	1.505
17851-27-3	1-Ethyl-2,4,5-trimethylbenzene	CCc1cc(C)c(C)cc1C	1.508	1.505	1.505
623-48-3	Ethyl iodoacetate	CCOC(=O)CI	1.504	1.511	1.501	1.508	1.508@13 CRC	1.504@20 LB (4) 1.504@20 CAS (2)
18970-44-0	1-Ethyl-2-isopropylbenzene	CC(C1=CC=CC=C1CC)C	1.508	1.497	1.496
636-53-3	Diethyl isophthalate	CCOC(=O)c1cccc(c1)C(=O)OCC	1.506	1.516	1.509	1.508	1.508@18 CRC	1.506@20 LB (3) 1.506@20 CAS (2)
68-11-1	Thioglycolic acid	OC(=O)CS	1.508	1.497	1.512
777-37-7	1-Chloro-4-nitro-2-(trifluoromethyl)benzene	[O-][N+](=O)c1ccc(Cl)c(c1)C(F)(F)F	1.508	1.498	1.494
822-85-5	2-Bromocyclohexanone	O=C(CCCC1)C1Br	1.509	1.515	1.500
938-16-9	2,2-Dimethyl-1-phenyl-1-propanone	CC(C)(C)C(=O)c1ccccc1	1.509	1.515	1.507
4437-22-3	Difurfuryl ether	C(OCc1occc1)c2occc2	1.509	1.504	1.509
103-55-9	N'-Benzyl-N,N-dimethyl-1,2-ethanediamine	CN(C)CCNCc1ccccc1	1.509	1.511	1.524
1455-20-5	2-Butylthiophene	CCCCc1sccc1	1.509	1.510	1.511
1888-71-7	Hexachloropropene	ClC(Cl)=C(Cl)C(Cl)(Cl)Cl	1.549	1.537	1.543	1.509	deviation	1.549@20 CAS (5) 1.549@20 LB (7) 1.509@20 LB (3)
1560-06-1	2-Butenylbenzene	CC=CCc1ccccc1	1.510	1.517	1.528
311-45-5	Paraoxon	CCO[P](=O)(OCC)Oc1ccc(cc1)[N+]([O-])=O	1.509	1.533	1.510	1.51	1.51@T CRC	1.509@20 CAS (3)
4067-16-7	3,6,9,12-Tetradecazatetradecane-1,14-diamine	NCCNCCNCCNCCNCCN	1.510	1.510	1.514
16714-68-4	1,1,2,2,3-Pentachloropropane	ClCC(Cl)(Cl)C(Cl)Cl	1.510	1.517	1.502
140-57-8	Aramite	CC(COc1ccc(cc1)C(C)(C)C)O[S](=O)OCCCl	1.510	1.503	1.515
638-00-6	2,4-Dimethylthiophene	Cc1scc(C)c1	1.510	1.523	1.528
2870-04-4	2-Ethyl-1,3-dimethylbenzene	CCc1c(C)cccc1C	1.511	1.506	1.506
2621-46-7	1-Chloro-4-isopropylbenzene	CC(C)c1ccc(Cl)cc1	1.512	1.511	1.520
594-34-3	1,2-Dibromo-2-methylpropane	CC(C)(Br)CBr	1.512	1.507	1.493
3972-56-3	1-Chloro-4-tert-butylbenzene	CC(C)(C)c1ccc(Cl)cc1	1.512	1.510	1.518
7148-07-4	N-(1-Cyclopenten-1-yl)pyrrolidine	C1CCN(C1)C2=CCCC2	1.513	1.519	1.504
4279-76-9	Phenoxyacetylene	C#COc1ccccc1	1.513	1.568	1.544
1729-67-5	Methyl 2,3-dibromopropanoate	COC(=O)C(Br)CBr	1.513	1.514	1.499
605-01-6	Pentaethylbenzene	CCc1cc(CC)c(CC)c(CC)c1CC	1.513	1.502	1.494
66325-11-9	1-Hexyl-1,2,3,4-tetrahydronaphthalene	CCCCCCC1=CC2=C(CCCC2)C=C1	1.513	1.514	1.519
621-32-9	1-Ethoxy-3-methylbenzene	CCOc1cccc(C)c1	1.513	1.505	1.503
4912-92-9	1,1-Dimethylindan	CC1(C)CCc2ccccc12	1.514	1.543	1.533
17878-44-3	(4-Bromophenoxy)trimethylsilane	C[Si](C)(C)Oc1ccc(Br)cc1	1.515	1.519	1.516
3101-60-8	[(4-tert-Butylphenoxy)methyl]oxirane	CC(C)(C)c1ccc(OCC2CO2)cc1	1.515	1.516	1.507
290-38-0	1,2,4-Triazine	c1cnncn1	1.515	1.500	1.498
288-39-1	1,2,5-Thiadiazole	s1nccn1	1.515	1.526	1.531
79-70-9	b-Irone	CC1CCC(=C(C=CC(C)=O)C1(C)C)C	1.516	1.515	1.485
70-22-4	1-[4-(1-Pyrrolidinyl)-2-butynyl]-2-pyrrolidinone	O=C1CCCN1CC#CCN2CCCC2	1.516	1.517	1.525
103-79-7	1-Phenyl-2-propanone	CC(=O)Cc1ccccc1	1.517	1.519	1.517
2077-13-6	1-Chloro-2-isopropylbenzene	CC(C)c1ccccc1Cl	1.517	1.518	1.520
1631-82-9	Chloromethylphenylsilane	C[SiH](Cl)C1=CC=CC=C1	1.517	1.515	1.505
3180-09-4	2-Butylphenol	CCCCc1ccccc1O	1.518	1.519	1.526
300-62-9	1-Phenyl-2-propylamine, (±)-	CC(N)Cc1ccccc1	1.518	1.518	1.529
498-67-9	(Dichlorofluoromethyl)benzene	FC(Cl)(Cl)c1ccccc1	1.514	1.517	1.529	1.518	1.518@11 CRC	1.514@20 LB (3) 1.513@20 CAS
940-41-0	Trichloro(2-phenylethyl)silane	Cl[Si](Cl)(Cl)CCc1ccccc1	1.519	1.523	1.528
632-16-6	2,3-Dimethylthiophene	Cc1sccc1C	1.519	1.528	1.528
611-69-8	a-Isopropylbenzenemethanol	CC(C)C(O)c1ccccc1	1.519	1.513	1.516
620-16-6	1-Chloro-3-ethylbenzene	CCc1cccc(Cl)c1	1.520	1.519	1.531
2412-73-9	Cyclohexyl benzoate	O=C(OC1CCCCC1)c2ccccc2	1.520	1.521	1.531
488-23-3	1,2,3,4-Tetramethylbenzene	CC1=C(C)C(C)=C(C)C=C1	1.520	1.510	1.509
632-15-5	3,4-Dimethylthiophene	Cc1cscc1C	1.521	1.526	1.528
15647-08-2	2-Ethylhexyl diphenyl phosphite	CCCCC(CC)COP(Oc1ccccc1)Oc2ccccc2	1.521	1.524	1.537
94-11-1	Isopropyl (2,4-dichlorophenoxy)acetate	CC(C)OC(=O)COc1ccc(Cl)cc1Cl	1.521	1.522	1.527
77-15-6	Ethoheptazine	CCOC(=O)C1(CCCN(C)CC1)c2ccccc2	1.521	1.518	1.535
111-48-8	Bis(2-hydroxyethyl) sulfide	OCCSCCO	1.521	1.525	1.516
825-25-2	2-Cyclopentylidenecyclopentanone	O=C1CCCC1=C2CCCC2	1.517	1.525	1.493	1.522	1.522@18 CRC	1.517@20 CAS (15)
89-96-3	1-Chloro-2-ethylbenzene	CCc1ccccc1Cl	1.522	1.524	1.531
312-40-3	Difluorodiphenylsilane	F[Si](F)(c1ccccc1)c2ccccc2	1.522	1.534	1.531
7335-26-4	Ethyl 2-methoxybenzoate	CCOC(=O)c1ccccc1OC	1.522	1.517	1.506
766-94-9	Phenyl vinyl ether	C=COc1ccccc1	1.522	1.521	1.527
1003-10-7	Dihydro-2(3H)-thiophenone	O=C1CCCS1	1.523	1.525	1.520
13250-46-9	Acetyl isothiocyanate	CC(=O)N=C=S	1.523	1.530	1.550
2328-24-7	a-Methylbenzeneacetic acid, (±)-	CC(C(O)=O)c1ccccc1	1.524	1.525	1.540
2388-14-9	p-Isopropenylisopropylbenzene	CC(C)c1ccc(cc1)C(C)=C	1.524	1.522	1.506
5406-12-2	4-Methylbenzenepropanal	Cc1ccc(CCC=O)cc1	1.525	1.519	1.518
583-05-1	1-Phenyl-1,4-pentanedione	CC(=O)CCC(=O)c1ccccc1	1.525	1.534	1.518
99-79-6	Iophendylate	CCOC(=O)CCCCCCCCC(C)c1ccc(I)cc1	1.525	1.524	1.525
126-15-8	1,5a,6,9,9a,9b-Hexahydro-4a(4H)-dibenzofurancarboxaldehyde	O=CC12CC=CCC1C3CC=CCC3O2	1.525	1.519	1.552
141-10-6	6,10-Dimethyl-3,5,9-undecatrien-2-one	CC(C)=CCCC(C)=CC=CC(C)=O	1.525	1.513	1.478	1.534	deviation	1.527@20 CAS (11) 1.523@20 Reaxys
582-22-9	b-Methylbenzeneethanamine	CC(CN)c1ccccc1	1.526	1.526	1.529
475-03-6	1,2,3,4-Tetrahydro-1,1,6-trimethylnaphthalene	Cc1ccc2c(CCCC2(C)C)c1	1.526	1.523	1.532
494-99-5	1,2-Dimethoxy-4-methylbenzene	COc1ccc(C)cc1OC	1.526	1.526	1.502
13195-80-7	1,1-Dibromo-1-propene	CC=C(Br)Br	1.526	1.523	1.534
21564-91-0	1,2,3,4-Tetrahydro-1,5-dimethylnaphthalene	CC1CCCc2c(C)cccc12	1.526	1.531	1.536
2217-07-4	N,N-Dipropylaniline	CCCN(CCC)c1ccccc1	1.527	1.529	1.506
767-58-8	2,3-Dihydro-1-methyl-1H-indene	CC1CCc2ccccc12	1.527	1.548	1.538
937-33-7	N-tert-Butylaniline	CC(C)(C)Nc1ccccc1	1.527	1.523	1.517
815-58-7	2,3,3-Trichloro-2-propenoyl chloride	ClC(Cl)=C(Cl)C(Cl)=O	1.527	1.524	1.523
14938-35-3	4-Pentylphenol	CCCCCc1ccc(O)cc1	1.527	1.515	1.520
34256-82-1	Acetochlor	CCOCN(C(=O)CCl)c1c(C)cccc1CC	1.527	1.531	1.519
5349-60-0	a-Ethyl-4-methoxybenzenemethanol	CCC(O)c1ccc(OC)cc1	1.528	1.529	1.518
700-88-9	Cyclopentylbenzene	C1CCC(C1)c2ccccc2	1.528	1.530	1.527
116-26-7	Safranal	CC1=C(C=O)C(C)(C)CC=C1	1.528	1.506	1.499
13176-46-0	Ethyl 4-bromoacetoacetate	O=C(OCC)CC(CBr)=O	1.480	1.477	1.465	1.528	deviation	1.480@20 Reaxys (4) 1.479@19 LB 1.483@20 CAS
2207-27-4	1,2,3,4-Tetrachloro-5,5-dimethoxy-1,3-cyclopentadiene	COC1(OC)C(=C(Cl)C(=C1Cl)Cl)Cl	1.528	1.533	1.533
873-49-4	Cyclopropylbenzene	C1CC1c2ccccc2	1.529	1.532	1.536
2039-93-2	2-Phenyl-1-butene	CCC(=C)c1ccccc1	1.529	1.534	1.515
2055-40-5	4-Isopropylstyrene	CC(C)c1ccc(C=C)cc1	1.529	1.527	1.513
934-53-2	(1-Chloro-1-methylethyl)benzene	CC(C)(Cl)c1ccccc1	1.529	1.521	1.520
491-09-8	3-Methyl-6-(1-methylethylidene)-2-cyclohexen-1-one	CC(C)=C1CCC(=CC1=O)C	1.529	1.518	1.492		diene	1.525@20 CAS (3) 1.518@20 Reaxys
120-62-7	Piperonyl sulfoxide	CCCCCCCC[S](=O)C(C)Cc1ccc2OCOc2c1	1.530	1.542	1.521
49763-65-7	4-Pentylbenzoyl chloride	CCCCCc1ccc(cc1)C(Cl)=O	1.530	1.528	1.519
36357-38-7	1-(6-Methyl-3-pyridinyl)ethanone	CC(=O)c1ccc(C)nc1	1.530	1.536	1.516
57-06-7	Allyl isothiocyanate	C=CCN=C=S	1.531	1.537	1.548
74-88-4	Iodomethane	CI	1.531	1.525	1.510
3319-15-1	4-Methoxy-a-methylbenzenemethanol	COc1ccc(cc1)C(C)O	1.531	1.542	1.524
1600-37-9	1,1,2,3,3-Pentachloro-1-propene	ClC(Cl)C(Cl)=C(Cl)Cl	1.531	1.537	1.531
505-60-2	Bis(2-chloroethyl) sulfide	ClCCSCCCl	1.531	1.522	1.499
622-42-4	(Nitromethyl)benzene	[O-][N+](=O)Cc1ccccc1	1.532	1.533	1.538
586-84-5	2-(Methoxymethyl)-5-nitrofuran	COCc1oc(cc1)[N+]([O-])=O	1.533	1.506	1.482
3440-02-6	Dimethyldiphenoxysilane	C[Si](C)(Oc1ccccc1)Oc2ccccc2	1.533	1.525	1.541
21548-32-3	Fosthietan	CCO[P](=O)(OCC)N=C1SCS1	1.535	1.559	1.542
39191-07-6	3-Chloro-N-methylbenzenemethanamine	CNCc1cccc(Cl)c1	1.535	1.541	1.550
7525-62-4	3-Ethylstyrene	CCc1cccc(C=C)c1	1.535	1.534	1.522
1559-81-5	1,2,3,4-Tetrahydro-1-methylnaphthalene	CC1CCCc2ccccc12	1.535	1.530	1.541
950-10-7	Mephosfolan	CCO[P](=O)(OCC)N=C1SCC(C)S1	1.535	1.530	1.532
106-93-4	1,2-Dibromoethane	BrCCBr	1.536	1.533	1.503
1680-51-9	1,2,3,4-Tetrahydro-6-methylnaphthalene	CC1=CC2=C(CCCC2)C=C1	1.536	1.539	1.547
5703-26-4	4-Methoxybenzeneacetaldehyde	COc1ccc(CC=O)cc1	1.536	1.539	1.520
5650-40-8	2-Hydroxy-1-phenyl-1-propanone	CC(O)C(=O)c1ccccc1	1.536	1.543	1.540
1710-98-1	4-tert-Butylbenzoyl chloride	CC(C)(C)c1ccc(cc1)C(Cl)=O	1.536	1.532	1.523
103-71-9	Phenyl isocyanate	O=C=NC1=CC=CC=C1	1.537	1.539	1.552
56-38-2	Parathion	CCO[P](=S)(OCC)Oc1ccc(cc1)[N+]([O-])=O	1.537	1.573	1.561
614-27-7	Methyl benzoylacetate	COC(=O)CC(=O)c1ccccc1	1.537	1.534	1.519
3454-07-7	4-Ethylstyrene	CCc1ccc(C=C)cc1	1.538	1.536	1.522
6852-54-6	N-(Phenylmethylene)ethanamine	CCN=Cc1ccccc1	1.540	1.563	1.524	1.538	1.538@15 CRC	1.540@20 LB (3)
645-56-7	4-Propylphenol	CCCc1ccc(O)cc1	1.523	1.524	1.533	1.538	1.538@25 CRC mp 22 °C	1.523@23 LB 1.522@23 LB 1.523@23 CAS
7564-63-8	2-Ethylstyrene	CCc1ccccc1C=C	1.538	1.536	1.522
94-59-7	Safrole	C=CCc1ccc2OCOc2c1	1.538	1.545	1.555
623-22-3	Propyl 3-(2-furyl)acrylate	CCCOC(=O)C=Cc1occc1	1.539	1.507	1.489
593-66-8	Iodoethene	IC=C	1.539	1.543	1.538
3252-43-5	Dibromoacetonitrile	BrC(Br)C#N	1.539	1.526	1.533
4079-52-1	2-Methoxy-1-phenylethanone	COCC(=O)c1ccccc1	1.539	1.528	1.512
1527-89-5	3-Methoxybenzonitrile	COc1cccc(c1)C#N	1.540	1.540	1.532
607-91-0	Myristicin	COc1cc(CC=C)cc2OCOc12	1.540	1.550	1.543
4393-06-0	a-Vinylbenzenemethanol	OC(C=C)c1ccccc1	1.541	1.540	1.549
6125-24-2	(2-Nitroethyl)benzene	[O-][N+](=O)CCc1ccccc1	1.541	1.526	1.529
3637-01-2	1-(3,4-Dimethylphenyl)ethanone	CC(=O)c1ccc(C)c(C)c1	1.538	1.535	1.518	1.541	1.541@15 CRC	1.538@20 LB (11)
825-94-5	Trichloro(4-chlorophenyl)silane	Clc1ccc(cc1)[Si](Cl)(Cl)Cl	1.542	1.547	1.557
105-13-5	4-Methoxybenzenemethanol	COc1ccc(CO)cc1	1.542	1.552	1.536
2759-28-6	1-Benzylpiperazine	C1CN(CCN1)Cc2ccccc2	1.543	1.544	1.568
36823-84-4	4-(Pentyloxy)benzoyl chloride	CCCCCOc1ccc(cc1)C(Cl)=O	1.543	1.535	1.515
26438-27-7	1-Decylnaphthalene	CCCCCCCCCCC1=C2C=CC=CC2=CC=C1	1.544	1.543	1.527
2809-64-5	1,2,3,4-Tetrahydro-5-methylnaphthalene	CC1=CC=CC2=C1CCCC2	1.544	1.541	1.547
2912-62-1	a-Chlorobenzeneacetyl chloride	ClC(C(Cl)=O)c1ccccc1	1.544	1.558	1.553
501-92-8	4-Allylphenol	Oc1ccc(CC=C)cc1	1.544	1.547	1.557
463-71-8	Carbonothioic dichloride	ClC(Cl)=S	1.544	1.518	1.591
493-08-3	3,4-Dihydro-2H-1-benzopyran	C1COc2ccccc2C1	1.544	1.546	1.558
1556-18-9	Iodocyclopentane	IC1CCCC1	1.545	1.550	1.528
52-53-9	Verapamil	COc1ccc(CCN(C)CCCC(C#N)(C(C)C)c2ccc(OC)c(OC)c2)cc1OC	1.545	1.547	1.526
87-64-9	2-Chloro-6-methylphenol	Cc1cccc(Cl)c1O	1.545	1.554	1.577
939-52-6	4-Chloro-1-phenyl-1-butanone	ClCCCC(=O)c1ccccc1	1.546	1.544	1.527
3019-20-3	(Isopropylthio)benzene	CC(C)Sc1ccccc1	1.546	1.548	1.551
2725-82-8	1-Bromo-3-ethylbenzene	CCc1cccc(Br)c1	1.547	1.547	1.557
70644-46-1	4-(3-Cyclohexen-1-yl)pyridine	C1CC(CC=C1)c2ccncc2	1.547	1.541	1.556
26438-26-6	1-Nonylnaphthalene	CCCCCCCCCc1cccc2ccccc12	1.548	1.543	1.531
26002-80-2	Phenothrin	CC(C)=CC1C(C(=O)OCc2cccc(Oc3ccccc3)c2)C1(C)C	1.548	1.565	1.554
594-42-3	Trichloromethanesulfenyl chloride	ClSC(Cl)(Cl)Cl	1.548	1.536	1.564
2288-18-8	2-Phenyl-1,3-butadiene	C=CC(=C)c1ccccc1	1.549	1.571	1.535
507-02-8	Acetyl iodide	CC(I)=O	1.549	1.534	1.523
24734-68-7	Benzenepropanethiol	SCCCc1ccccc1	1.549	1.552	1.554
4265-25-2	2-Methylbenzofuran	Cc1oc2ccccc2c1	1.550	1.567	1.556
3391-10-4	4-Chloro-α-methylbenzenemethanol	CC(O)c1ccc(Cl)cc1	1.551	1.542	1.555
86-21-5	N,N-Dimethyl-g-phenyl-2-pyridinepropanamine	CN(C)CCC(c1ccccc1)c2ccccn2	1.552	1.561	1.558
4773-83-5	1,2,3-Trimethylindene	CC1=C(C)C(C)C2=C1C=CC=C2	1.552	1.551	1.543
1674-30-2	a-(Chloromethyl)benzenemethanol	OC(CCl)c1ccccc1	1.552	1.550	1.551
622-29-7	N-(Phenylmethylene)methanamine	CN=Cc1ccccc1	1.553	1.578	1.532
1590-08-5	3,4-Dihydro-2-methyl-1(2H)-naphthalenone	CC1CCc2ccccc2C1=O	1.554	1.564	1.553
87-68-3	Hexachloro-1,3-butadiene	ClC(Cl)=C(Cl)C(Cl)=C(Cl)Cl	1.554	1.577	1.558
2103-57-3	2,3,4-Trimethoxybenzaldehyde	COc1ccc(C=O)c(OC)c1OC	1.555	1.558	1.512
3862-12-2	Tris(2,4-dimethylphenyl) phosphate	Cc1ccc(O[P](=O)(Oc2ccc(C)cc2C)Oc3ccc(C)cc3C)c(C)c1	1.555	1.564	1.577
622-63-9	1-(Ethylthio)-4-methylbenzene	CCSc1ccc(C)cc1	1.555	1.557	1.558
5223-59-6	1,2-Diphenylbutane	CCC(Cc1ccccc1)c2ccccc2	1.555	1.563	1.559
874-79-3	(Propylthio)benzene	CCCSc1ccccc1	1.557	1.551	1.555
698-01-1	2-Chloro-N,N-dimethylaniline	CN(C)c1ccccc1Cl	1.558	1.559	1.545
627-32-7	3-Iodo-1-propanol	OCCCI	1.559	1.556	1.531
626-20-0	1-Vinyl-3-methoxybenzene	COC1=CC=CC(C=C)=C1	1.559	1.549	1.523
3439-97-2	Methyltriphenoxysilane	C[Si](OC1=CC=CC=C1)(OC2=CC=CC=C2)OC3=CC=CC=C3	1.560	1.543	1.582
582-33-2	Ethyl 3-aminobenzoate	CCOC(=O)c1cccc(N)c1	1.560	1.559	1.543
54532-97-7	2-Butyl-1,1'-biphenyl	CCCCc1ccccc1c2ccccc2	1.560	1.570	1.563
38300-67-3	1,2,4-Tribromobutane	BrCC(Br)CCBr	1.561	1.572	1.536
1821-36-9	N-Cyclohexylaniline	C1CCC(CC1)Nc2ccccc2	1.561	1.555	1.546
539-86-6	Allicin	C=CCS[S](=O)CC=C	1.561	1.546	1.537
4747-15-3	(2-Methoxyvinyl)benzene	COC=Cc1ccccc1	1.562	1.559	1.530
767-59-9	1-Methyl-1H-indene	CC1C=Cc2ccccc12	1.562	1.588	1.573
4891-38-7	Methyl 3-phenyl-2-propynoate	COC(=O)C#Cc1ccccc1	1.562	1.558	1.547
1484-85-1	1,3-Benzodioxole-5-ethanamine	NCCC1=CC(OCO2)=C2C=C1	1.562	1.562	1.572
767-60-2	3-Methyl-1H-indene	CC1=CCc2ccccc12	1.562	1.574	1.572
3675-68-1	1,1,2-Tribromobutane	CCC(Br)C(Br)Br	1.563	1.556	1.532
15121-84-3	2-Nitrobenzeneethanol	OCCc1ccccc1[N+]([O-])=O	1.564	1.570	1.560
3437-89-6	3-(Phenylmethylene)-2-pentanone	CCC(=Cc1ccccc1)C(C)=O	1.565	1.562	1.524
2876-53-1	1-Hexylnaphthalene	CCCCCCC1=C2C=CC=CC2=CC=C1	1.565	1.566	1.546
77-47-4	Hexachloro-1,3-cyclopentadiene	ClC1=C(Cl)C(Cl)(Cl)C(=C1Cl)Cl	1.566	1.593	1.590
683-68-1	1,2-Dibromo-1,2-dichloroethane	ClC(Br)C(Cl)Br	1.566	1.565	1.540
75-81-0	1,2-Dibromo-1,1-dichloroethane	ClC(Cl)(Br)CBr	1.566	1.557	1.549
104-28-9	Cinoxate	CCOCCOC(=O)C=Cc1ccc(OC)cc1	1.567	1.541	1.511
14476-30-3	1,2,2-Tribromopropane	CC(Br)(Br)CBr	1.567	1.569	1.549
136-80-1	2-[(2-Methylphenyl)amino]ethanol	Cc1ccccc1NCCO	1.568	1.571	1.552
3675-69-2	1,2,2-Tribromobutane	CCC(Br)(Br)CBr	1.568	1.558	1.539
632-05-3	1,2,3-Tribromobutane	CC(Br)C(Br)CBr	1.568	1.569	1.532
16262-48-9	p-Isopropenylstyrene	C=C(C1=CC=C(C=C)C=C1)C	1.568	1.571	1.531
3600-24-6	Diethyltrisulfide	CCSSSCC	1.566	1.549	1.576	1.569	1.569@13 CRC	1.566@20 LB (6) 1.566@20 CAS (4)
1120-87-2	4-Bromopyridine	Brc1ccncc1	1.569	1.564	1.581
6380-23-0	1,2-Dimethoxy-4-vinylbenzene	COc1ccc(C=C)cc1OC	1.571	1.558	1.516
620-83-7	1-Benzyl-4-methylbenzene	Cc1ccc(Cc2ccccc2)cc1	1.571	1.569	1.582
52562-19-3	2-(1-Methylvinyl)aniline	CC(=C)c1ccccc1N	1.572	1.601	1.554
86-89-5	1-Pentylnaphthalene	CCCCCC1=C2C=CC=CC2=CC=C1	1.573	1.571	1.552
594-51-4	2,3-Dibromo-2-methylbutane	CC(Br)C(C)(C)Br	1.510	1.503	1.486	1.573	deviation	1.51@20 Reaxys (6) 1.509@20 CAS (5)
31879-05-7	2-(3-Phenoxyphenyl)propanoic acid, (±)-	CC(C(O)=O)c1cccc(Oc2ccccc2)c1	1.574	1.573	1.592
2216-12-8	1-Nitro-2-phenoxybenzene	[O-][N+](=O)c1ccccc1Oc2ccccc2	1.575	1.608	1.609
612-00-0	1,1-Diphenylethane	CC(c1ccccc1)c2ccccc2	1.576	1.582	1.576
108-57-6	m-Divinylbenzene	C=Cc1cccc(C=C)c1	1.576	1.576	1.543
91-81-6	N-Benzyl-N',N'-dimethyl-N-2-pyridinyl-1,2-ethanediamine	CN(CCN(C1=NC=CC=C1)CC2=CC=CC=C2)C	1.576	1.573	1.567
713-36-0	1-Benzyl-2-methylbenzene	Cc1ccccc1Cc2ccccc2	1.576	1.575	1.582
91-14-5	o-Divinylbenzene	C=Cc1ccccc1C=C	1.577	1.580	1.543
28467-92-7	2-(Phenylmethylene)butanal	CCC(C=O)=Cc1ccccc1	1.578	1.583	1.533
1134-62-9	2-Butylnaphthalene	CCCCc1ccc2ccccc2c1	1.578	1.551	1.560
146-54-3	Triflupromazine	CN(C)CCCN1c2ccccc2Sc3ccc(cc13)C(F)(F)F	1.578	1.581	1.586
483-78-3	1,6-Dimethyl-4-isopropylnaphthalene	CC(C)c1ccc(C)c2ccc(C)cc12	1.579	1.577	1.554
14602-62-1	1,1,2-Tribromopropane	CC(Br)C(Br)Br	1.579	1.569	1.541
464-10-8	Tribromonitromethane	[O-][N+](=O)C(Br)(Br)Br	1.579	1.563	1.600
1123-84-8	2,5-Dichlorostyrene	Clc1ccc(Cl)c(C=C)c1	1.580	1.579	1.573
1441-87-8	2-Hydroxybenzoyl chloride	Oc1ccccc1C(Cl)=O	1.581	1.579	1.590
4096-21-3	1-Phenylpyrrolidine	C1CCN(C1)c2ccccc2	1.581	1.573	1.551
1634-09-9	1-Butylnaphthalene	CCCCc1cccc2ccccc12	1.582	1.577	1.560
586-39-0	1-Vinyl-3-nitrobenzene	[O-][N+](=O)c1cccc(C=C)c1	1.584	1.582	1.556
551-01-9	Plasmocid	COC1=CC(NCCCN(CC)CC)=C2N=CC=CC2=C1	1.586	1.593	1.549
254-04-6	2H-1-Benzopyran	C1Oc2ccccc2C=C1	1.587	1.582	1.599
2219-66-1	1,4-Dibromo-2-butyne	BrCC#CCBr	1.588	1.583	1.544
98-81-7	(1-Bromovinyl)benzene	BrC(=C)c1ccccc1	1.588	1.596	1.574
108-98-5	Benzenethiol	Sc1ccccc1	1.589	1.586	1.599
89-75-8	2,4-Dichlorobenzoyl chloride	ClC(=O)c1ccc(Cl)cc1Cl	1.590	1.584	1.590
91-79-2	Thenyldiamine	CN(C)CCN(Cc1cscc1)c2ccccn2	1.592	1.569	1.577
91-80-5	Methapyrilene	CN(C)CCN(Cc1sccc1)c2ccccn2	1.592	1.575	1.577
17113-33-6	2-Phenylfuran	C1(C2=CC=CC=C2)=CC=CO1	1.592	1.580	1.571
2765-18-6	1-Propylnaphthalene	CCCc1cccc2ccccc12	1.592	1.587	1.569
5328-01-8	1-Ethoxynaphthalene	CCOc1cccc2ccccc12	1.595	1.593	1.573
4829-04-3	1,3-Dithiolane	C1CSCS1	1.598	1.602	1.596
1122-42-5	2-Iodo-1,4-dimethylbenzene	Cc1ccc(C)c(I)c1	1.599	1.600	1.601
3256-88-0	2-Methyl-5-phenylpyridine	Cc1ccc(cn1)c2ccccc2	1.606	1.608	1.593
2579-22-8	3-Phenyl-2-propynal	O=CC#Cc1ccccc1	1.605	1.595	1.570	1.608	1.608@12 CRC	1.605@20 CAS (2)
575-37-1	1,7-Dimethylnaphthalene	Cc1ccc2cccc(C)c2c1	1.608	1.608	1.584
610-17-3	N,N-Dimethyl-2-nitroaniline	CN(C)c1ccccc1[N+]([O-])=O	1.610	1.578	1.546
618-31-5	(Dibromomethyl)benzene	BrC(Br)c1ccccc1	1.615	1.614	1.603
525-06-4	Diphenylketene	O=C=C(c1ccccc1)c2ccccc2	1.615	1.626	1.611
613-89-8	2-Amino-1-phenylethanone	O=C(CN)C1=CC=CC=C1	1.616	1.561	1.557
575-43-9	1,6-Dimethylnaphthalene	Cc1ccc2c(C)cccc2c1	1.607	1.606	1.584	1.617	family	1.607@20 LB (7) 1.608@20 CAS (2)
539-80-0	2,4,6-Cycloheptatrien-1-one	O=C1C=CC=CC=C1	1.615	1.550	1.556	1.617	deviation	1.614@20 Reaxys (4) 1.615@20 LB (4) 1.618@20 CAS (2)
2051-61-8	3-Chlorobiphenyl	Clc1cccc(c1)c2ccccc2	1.618	1.617	1.618
7661-55-4	5-Methylquinoline	Cc1cccc2ncccc12	1.622	1.620	1.594
14452-30-3	1-(3-Iodophenyl)ethanone	CC(=O)c1cccc(I)c1	1.622	1.624	1.612
581-50-0	2,3'-Bipyridine	c1ccc(nc1)c2cccnc2	1.622	1.624	1.604
3699-01-2	1-Methyl-4-(phenylthio)benzene	Cc1ccc(Sc2ccccc2)cc1	1.623	1.618	1.632
85-97-2	3-Chloro-[1,1'-biphenyl]-2-ol	Oc1c(Cl)cccc1c2ccccc2	1.624	1.628	1.646
2052-07-5	2-Bromobiphenyl	Brc1ccccc1c2ccccc2	1.625	1.633	1.639
75-15-0	Carbon disulfide	S=C=S	1.628	1.624	1.752
495-45-4	1,3-Diphenyl-2-buten-1-one	CC(=CC(=O)c1ccccc1)c2ccccc2	1.634	1.618	1.591
557-68-6	Bromoiodomethane	BrCI	1.641	1.617	1.587
551-09-7	N-1-Naphthyl-1,2-ethanediamine	NCCNC1=C(C=CC=C2)C2=CC=C1	1.665	1.652	1.619
529-36-2	1-Naphthalenethiol	SC1=CC=CC2=CC=CC=C12	1.680	1.697	1.662
90-14-2	1-Iodonaphthalene	Ic1cccc2ccccc12	1.703	1.702	1.686
75-11-6	Diiodomethane	ICI	1.741	1.703	1.652
594-08-1	Trithiocarbonic acid	SC(S)=S	1.823	1.694	1.729

## Sheet: CRC-259 discarded
Table S10. CAS RN, Names, SMILES, experimental refractive index (RI) values for the 259 compounds discarded from the CRC set
CAS RN	NAMES	SMILES	RI	left out for	measured RI@T
2207-03-6	trans-1,3-Dimethylcyclohexane	C[C@H]1CCC[C@H](C)C1	1.428	in TCI app	-
2244-07-7	Undecanenitrile	CCCCCCCCCCC#N	1.429	in TCI app	-
2459-09-8	Methyl 4-pyridinecarboxylate	COC(=O)c1ccncc1	1.514	in TCI app	-
2459-10-1	Trimethyl 1,2,4-benzenetricarboxylate	COC(=O)c1ccc(C(=O)OC)c(c1)C(=O)OC	1.523	in TCI app	-
2622-08-4	Tris(o-tolyl) phosphite	Cc1ccccc1OP(Oc2ccccc2C)Oc3ccccc3C	1.574	in TCI app	-
2690-08-6	Dioctyl sulfide	CCCCCCCCSCCCCCCCC	1.461	in TCI app	-
3128-06-1	5-Oxohexanoic acid	CC(=O)CCCC(O)=O	1.445	in TCI app	-
3288-04-8	2-Methoxyphenyl isothiocyanate	COc1ccccc1N=C=S	1.646	in TCI app	-
3452-09-3	1-Nonyne	CCCCCCCC#C	1.422	in TCI app	-
3852-09-3	Methyl 3-methoxypropanoate	COCCC(=O)OC	1.403	in TCI app	-
4016-11-9	(Ethoxymethyl)oxirane	CCOCC1CO1	1.432	in TCI app	-
4169-04-4	2-Phenoxy-1-propanol	CC(CO)Oc1ccccc1	1.476	in TCI app	-
4313-03-5	trans,trans-2,4-Heptadienal	CC/C=C/C=C/C=O	1.532	in TCI app	-
4454-05-1	3,4-Dihydro-2-methoxy-2H-pyran	COC1CCC=CO1	1.442	in TCI app	-
4553-07-5	Ethyl 2-cyano-2-phenylacetate	CCOC(=O)C(C#N)c1ccccc1	1.501	in TCI app	-
4744-08-5	1,1-Diethoxypropane	CCOC(CC)OCC	1.392	in TCI app	-
4860-03-1	1-Chlorohexadecane	CCCCCCCCCCCCCCCCCl	1.450	in TCI app	-
4885-02-3	1,1-Dichloromethyl methyl ether	COC(Cl)Cl	1.430	in TCI app	-
5332-06-9	4-Bromobutanenitrile	BrCCCC#N	1.482	in TCI app	-
5911-04-6	3-Methylnonane	CCCCCCC(C)CC	1.413	in TCI app	-
6094-02-6	2-Methyl-1-hexene	CCCCC(C)=C	1.404	in TCI app	-
7642-04-8	cis-2-Octene	CCCCC\C=C\C	1.415	in TCI app	-
109-17-1	Tetraethylene glycol dimethacrylate	CC(=C)C(=O)OCCOCCOCCOCCOC(=O)C(C)=C	1.461	in TCI app	-
33966-50-6	sec-Butylamine	CCC(C)N	1.393	(2R) in TCI app	-
34713-94-5	2-Methyl-1-butanol, (±)-	CCC(C)CO	1.409	(2S) in TCI app	-
20281-86-1	2-Hexanol	CCCCC(C)O	1.414	in TCI app	-
4128-31-8	2-Octanol	CCCCCCC(C)O	1.420	(2R) in TCI app	-
52390-72-4	2-Heptanol, (±)-	CCCCCC(C)O	1.421	in TCI app	-
60251-57-2	2-Bromooctane, (±)-	CCCCCCC(C)Br	1.444	in TCI app	-
53152-98-0	3-Methylpiperidine, (±)-	CC1CCCNC1	1.447	in TCI app	-
24965-84-2	2-Methylcyclohexanone, (±)-	CC1CCCCC1=O	1.448	in TCI app	-
615-39-4	trans-2-Methylcyclohexanol, (±)-	CC1CCCCC1O	1.462	in TCI app	-
52152-71-3	2-Iodobutane, (±)-	CCC(C)I	1.499	in TCI app	-
18492-37-0	(±)-Fenchone	CC1(C)C2CCC(C)(C2)C1=O	1.470	(1R,4S) in TCI app	-
6091-52-7	6-Isopropyl-3-methyl-2-cyclohexen-1-one, (±)-	CC(C)C1CCC(=CC1=O)C	1.485	in TCI app	-
55156-16-6	3-Methyl-2-pentanone, (±)-	CC(C(C)CC)=O	1.400	in TCI app	-
22083-74-5	3-(1-Methyl-2-pyrrolidinyl)pyridine, (±)-	CN1CCCC1c2cccnc2	1.529	(2S) in TCI app	-
4219-24-3	3-Hexenoic acid	CC\C=C/CC(O)=O	1.494	(E) in TCI app	-
16409-44-2	Geranyl acetate	CC(=O)OCC=C(C)CCC=C(C)C	1.462	(E) in TCI app	-
74742-10-2	2-Decanol	CC(O)CCCCCCCC	1.433	in TCI app	-
10424-38-1	1,2-Propanediamine, (±)-	CC(N)CN	1.446	in TCI app	-
26171-83-5	1,2-Butanediol, (±)-	CCC(O)CO	1.438	(2R) in TCI app	-
13054-87-0	2-Amino-1-butanol, (±)-	CCC(N)CO	1.449	(2R) in TCI app	-
625-68-3	3-Chlorobutanoic acid	CC(Cl)CC(O)=O	1.422	in TCI app	-
2155-30-8	Methyl lactate, (±)-	COC(=O)C(C)O	1.414	(2R) in TCI app	-
22160-39-0	2-Methylpentanoic acid, (±)-	CCCC(C)C(O)=O	1.413	in TCI app	-
22160-40-3	3-Methylpentanoic acid, (±)-	CCC(C)CC(O)=O	1.416	in TCI app	-
504-03-0	2,6-Dimethylpiperidine	CC(CCC1)NC1C	1.438	(2R,6S) in TCI app	-
1117-61-9	(3R)-3,7-dimethyloct-6-en-1-ol	CC(CCC=C(C)C)CCO	1.456	(S) in TCI app	-
5503-12-8	4-(1-Methylvinyl)-1-cyclohexene-1-carboxaldehyde, (R)-	C=C(C1CC=C(CC1)C=O)C	1.506	(S) in TCI app	-
107-93-7	trans-2-Butenoic acid	C/C=C/C(O)=O	1.425	mp 71.3 °C	1.425@77 CRC LB
80-59-1	trans-2-Methyl-2-butenoic acid	C\C=C(/C)C(O)=O	1.433	mp 63.5 °C	1.433@76 CRC 1.428@100 LB
565-63-9	cis-2-Methyl-2-butenoic acid	C/C=C(/C)C(O)=O	1.443	mp 45.5 °C	1.443@47 CRC 1.420@100 LB
544-73-0	trans,trans,trans-9,11,13-Octadecatrienoic acid	CCCC\C=C\C=C\C=C\CCCCCCCC(O)=O	1.500	mp 71.5 °C	1.5@80 CRC 1.500@74 LB
506-23-0	cis,trans,trans-9,11,13-Octadecatrienoic acid	CCCC\C=C\C=C\C=C/CCCCCCCC(O)=O	1.511	mp 49 °C	1.511@50 CRC LB
624-49-7	Dimethyl fumarate	COC(=O)\C=C\C(=O)OC	1.406	mp 101.7 °C	1.406@110 CRC LB
112-79-8	trans-9-Octadecenoic acid	CCCCCCCC/C=C/CCCCCCCC(=O)O	1.450	mp 44 °C	1.45@45 CRC LB
506-33-2	trans-13-Docosenoic acid	CCCCCCCC/C=C/CCCCCCCCCCCC(O)=O	1.435	mp 61.9 °C	1.435@100 CRC 1.446@58 LB
764-42-1	trans-2-Butenedinitrile	N#C\C=C\C#N	1.435	mp 96 °C	1.435@111 CRC LB
693-72-1	trans-11-Octadecenoic acid	CCCCCC/C=C/CCCCCCCCCC(O)=O	1.450	mp 43 °C	1.45@60 CRC 1.447@50 LB
593-39-5	cis-6-Octadecenoic acid	CCCCCCCCCCC\C=C/CCCCC(O)=O	1.453	mp 30 °C	1.453@40 CRC
17082-09-6	trans-3-Phenyl-2-propenoyl chloride	C(=C/C(Cl)=O)\C1=CC=CC=C1	1.614	mp 37.5 °C	1.614@42 CRC
17082-12-1	trans-Azobenzene	N(=N/C1=CC=CC=C1)\C2=CC=CC=C2	1.627	mp 67.9 °C	1.627@78 CRC 1.627@78 656 nm LB
481-20-9	Cholestane, (5b)	CC(C)CCC[C@@H](C)[C@H]1CC[C@H]2[C@@H]3CC[C@@H]4CCCC[C@]4(C)[C@H]3CC[C@]12C	1.488	mp 72 °C	1.488@88 CRC LB
481-21-0	Cholestane, (5a)	CC(C)CCC[C@@H](C)[C@H]1CC[C@H]2[C@@H]3CC[C@H]4CCCC[C@]4(C)[C@H]3CC[C@]12C	1.489	mp 78.6 °C	1.489@88 CRC LB
5794-04-7	Camphene, (-)	CC1(C)[C@@]2(C[C@](C1=C)(CC2)[H])[H]	1.456	mp 52 °C	1.456@54 CRC 1.462@40 LB
485-43-8	Iridomyrmecin	C[C@H]1[C@@]2([C@@]([C@@H](C)CC2)(COC1=O)[H])[H]	1.461	mp 61 °C	1.461@65 CRC
577-27-5	Ledol	C[C@@H]1CC[C@H]2[C@@H]1[C@H]3[C@@H](CC[C@@]2(C)O)C3(C)C	1.467	mp 105 °C	1.467@110 CRC
489-86-1	Guaiol	C[C@H]1CC[C@H](CC2=C1CC[C@@H]2C)C(C)(C)O	1.472	mp 91 °C	1.472@100 CRC
120-29-6	Tropine	CN1[C@]2(C[C@H](O)C[C@@]1(CC2)[H])[H]	1.481	mp 63 °C	1.481@100 CRC
77-53-2	Cedrol	C[C@@H]1CC[C@H]2C(C)(C)[C@H]3C[C@@]12CC[C@@]3(C)O	1.482	mp 86 °C	1.482@90 CRC
545-47-1	Lup-20(29)-en-3-ol, (3b)	CC(=C)[C@@H]1CC[C@]2(C)CCC3(C)[C@H](CC[C@@H]4[C@@]5(C)CC[C@H](O)C(C)(C)[C@@H]5CC[C@@]34C)[C@@H]12	1.491	mp 216 °C	1.491@218 LB CRC
50-36-2	Cocaine	O=C([C@@H]([C@@H]1OC(C2=CC=CC=C2)=O)[C@@H](CC[C@H]3C1)N3C)OC	1.502	mp 98 °C	1.502@98 CRC
5986-55-0	Patchouli alcohol	C[C@H]1CCC2(O)C(C)(C)C3CC[C@@]2(C)C1C3	1.503	mp 56 °C	1.503@65 CRC
537-26-8	Tropacocaine	O(C(=O)C1=CC=CC=C1)[C@H]2C[C@]3(N(C)[C@@](C2)(CC3)[H])[H]	1.508	mp 49 °C	1.508@100 CRC LB
76-15-3	Chloropentafluoroethane	FC(F)(F)C(F)(F)Cl	1.268	bp -39.2 °C	1.268@–42 CRC LB
685-63-2	1,1,2,3,4,4-Hexafluoro-1,3-butadiene	FC(F)=C(F)C(F)=C(F)F	1.378	bp 5.4 °C	1.378@–20 CRC LB
553-90-2	Dimethyl oxalate	COC(=O)C(=O)OC	1.379	mp 51 °C	1.379@82 CRC 1.391@57 LB
75-19-4	Cyclopropane	C1CC1	1.380	bp -31 °C	1.38@–42 CRC 1.371@–42 LB
541-35-5	Butanamide	CCCC(N)=O	1.409	mp 116 °C	1.409@130 CRC 1.413@120 LB
543-28-2	Isobutyl carbamate	CC(C)COC(N)=O	1.410	mp 67 °C	1.41@76 CRC
598-55-0	Methyl carbamate	COC(N)=O	1.413	mp 55.4 °C	1.413@56 CRC 1.411@55 LB
51-79-6	Ethyl carbamate	CCOC(N)=O	1.414	mp 48.3 °C	1.414@51 CRC 1.414@52 LB
109-77-3	Malononitrile	N#CCC#N	1.415	mp 31.8 °C	1.415@34 CRC LB
96-49-1	Ethylene carbonate	O=C1OCCO1	1.415	mp 36.3 °C	1.415@50 CRC 1.418@40 LB
110-61-2	Succinonitrile	N#CCCC#N	1.417	mp 58 °C	1.417@60 CRC LB
79-05-0	Propanamide	CCC(N)=O	1.418	mp 79.9 °C	1.418@110 CRC 1.416@110 LB
143-07-7	Dodecanoic acid	CCCCCCCCCCCC(O)=O	1.418	mp 43.8 °C	1.418@82 CRC 1.432@45 LB
626-97-1	Pentanamide	CCCCC(N)=O	1.418	mp 104 °C	1.418@110 CRC LB
110-94-1	Pentanedioic acid	OC(=O)CCCC(O)=O	1.419	mp 97.9 °C	1.419@106 CRC LB
628-02-4	Hexanamide	CCCCCC(N)=O	1.420	mp 101 °C	1.42@110 CRC LB
590-19-2	1,2-Butadiene	CC=C=C	1.421	bp 11 °C	1.421@1 CRC LB
111-20-6	Decanedioic acid	OC(=O)CCCCCCCCC(O)=O	1.422	mp 131 °C	1.422@133 CRC 1.42@133 656 nm LB
506-30-9	Eicosanoic acid	CCCCCCCCCCCCCCCCCCCC(O)=O	1.425	mp 75.1 °C	1.425@100 CRC 1.435@75 LB
1002-84-2	Pentadecanoic acid	CCCCCCCCCCCCCCC(O)=O	1.425	mp 52.5 °C	1.425@80 CRC 1.435@55 LB
112-85-6	Docosanoic acid	CCCCCCCCCCCCCCCCCCCCCC(O)=O	1.427	mp 80.6 °C	1.427@100 CRC 1.432@86 LB
630-04-6	Hentriacontane	CCCCCCCCCCCCCCCCCCCCCCCCCCCCCCC	1.428	mp 68 °C	1.428@90 CRC 1.435@70 LB
36653-82-4	1-Hexadecanol	CCCCCCCCCCCCCCCCO	1.428	mp 49.3 °C	1.439@50 CRC LB
540-09-0	12-Tricosanone	CCCCCCCCCCCC(=O)CCCCCCCCCCC	1.428	mp 69 °C	1.428@80 CRC
646-31-1	Tetracosane	CCCCCCCCCCCCCCCCCCCCCCCC	1.428	mp 50.3 °C	1.428@70 CRC 1.430@65 LB
638-53-9	Tridecanoic acid	CCCCCCCCCCCCC(O)=O	1.429	mp 41.9 °C	1.429@60 CRC 1.433@50 LB
1120-16-7	Doanamide	CCCCCCCCCCCC(N)=O	1.429	mp 101 °C	1.429@110 CRC LB
557-59-5	Tetracosanoic acid	CCCCCCCCCCCCCCCCCCCCCCCC(O)=O	1.429	mp 82 °C	1.429@100 CRC
334-48-5	Decanoic acid	CCCCCCCCCC(O)=O	1.429	mp 31.4 °C	1.429@40 CRC 1.435@34 LB
645-66-9	Dodecanoic anhydride	CCCCCCCCCCCC(=O)OC(=O)CCCCCCCCCCC	1.429	mp 41.8 °C	1.429@70 CRC LB
112-37-8	Undecanoic acid	CCCCCCCCCCC(O)=O	1.429	mp 28.5 °C	1.429@45 CRC 1.432@40 LB
14167-59-0	Tetratriacontane	CCCCCCCCCCCCCCCCCCCCCCCCCCCCCCCCCC	1.430	mp 72.8 °C	1.43@90 CRC 1.435@75 LB
508-32-7	Tricyclene	CC1(C)C2CC3C(C2)C13C	1.430	mp 67.5 °C	1.43@80 CRC
57-11-4	Stearic acid	CCCCCCCCCCCCCCCCCC(O)=O	1.430	mp 69.3 °C	1.43@80 CRC 1.433@70 LB
506-46-7	Hexacosanoic acid	CCCCCCCCCCCCCCCCCCCCCCCCCC(O)=O	1.430	mp 87.7 °C	1.43@100 CRC
123-99-9	Nonanedioic acid	OC(=O)CCCCCCCC(O)=O	1.430	mp 106.5 °C	1.43@111 CRC 1.428@107 656 nm LB
506-48-9	Octacosanoic acid	CCCCCCCCCCCCCCCCCCCCCCCCCCCC(O)=O	1.431	mp 90.9 °C	1.431@100 CRC LB
1120-28-1	Methyl eicosanoate	CCCCCCCCCCCCCCCCCCCC(=O)OC	1.432	mp 46.3 °C	1.432@60 CRC 1.435@50 LB
506-50-3	Triacontanoic acid	CCCCCCCCCCCCCCCCCCCCCCCCCCCCCC(O)=O	1.432	mp 93.6 °C	1.432@100 CRC
1454-84-8	1-Nonadecanol	CCCCCCCCCCCCCCCCCCCO	1.433	mp 61.4 °C	1.433@75 CRC LB
630-02-4	Octacosane	CCCCCCCCCCCCCCCCCCCCCCCCCCCC	1.433	mp 61.3 °C	1.433@70 CRC 1.435@63 LB
626-29-9	Tetradecanoic anhydride	CCCCCCCCCCCCCC(=O)OC(=O)CCCCCCCCCCCCC	1.434	mp 53.4 °C	1.434@70 CRC 1.435@70 LB
929-77-1	Methyl docosanoate	CCCCCCCCCCCCCCCCCCCCCC(=O)OC	1.434	mp 53.2 °C	1.434@60 CRC LB
6382-13-4	Pentyl stearate	CCCCCOC(CCCCCCCCCCCCCCCCC)=O	1.434	mp 29.2 °C	1.434@50 CRC LB
593-49-7	Heptacosane	CCCCCCCCCCCCCCCCCCCCCCCCCCC	1.435	mp 58.8 °C	1.435@65 CRC 1.434@65 LB
638-68-6	Triacontane	CCCCCCCCCCCCCCCCCCCCCCCCCCCCCC	1.435	mp 65.9 °C	1.435@70 CRC LB
630-01-3	Hexacosane	CCCCCCCCCCCCCCCCCCCCCCCCCC	1.436	mp 56.1 °C	1.436@60 CRC LB
638-08-4	Stearic acid anhydride	CCCCCCCCCCCCCCCCCC(=O)OC(=O)CCCCCCCCCCCCCCCCC	1.436	mp 72 °C	1.436@80 CRC 1.437@73 LB
623-65-4	Hexadecanoic anhydride	CCCCCCCCCCCCCCCC(=O)OC(=O)CCCCCCCCCCCCCCC	1.436	mp 64 °C	1.436@68 CRC LB
112-61-8	Methyl stearate	CCCCCCCCCCCCCCCCCC(=O)OC	1.437	mp 38.7 °C	1.437@40 CRC 1.436@40 LB
555-44-2	Glycerol tripalmitate	CCCCCCCCCCCCCCCC(=O)OCC(COC(=O)CCCCCCCCCCCCCCC)OC(=O)CCCCCCCCCCCCCCC	1.438	mp 66 °C	1.438@80 CRC 1.443@60 LB
638-65-3	Octadecanenitrile	CCCCCCCCCCCCCCCCCC#N	1.439	mp 42 °C	1.439@45 CRC 1.44@40 LB
630-06-8	Hexatriacontane	CCCCCCCCCCCCCCCCCCCCCCCCCCCCCCCCCCCC	1.440	mp 75.8 °C	1.44@80 CRC 1.436@77 LB
540-10-3	Hexadecyl hexadecanoate	CCCCCCCCCCCCCCCCOC(=O)CCCCCCCCCCCCCCC	1.440	mp 43.9 °C	1.44@70 CRC 1.443@60 LB
1190-63-2	Hexadecyl stearate	CCCCCCCCCCCCCCCCCC(=O)OCCCCCCCCCCCCCCCC	1.441	mp 56.8 °C	1.441@70 CRC LB
420-04-2	Cyanamide	NC#N	1.442	mp 45.6 °C	1.442@48 CRC 1.448@45 LB
555-45-3	Glycerol tritetradecanoate	CCCCCCCCCCCCCC(=O)OCC(COC(=O)CCCCCCCCCCCCC)OC(=O)CCCCCCCCCCCCC	1.443	mp 57 °C	1.443@60 CRC LB
1191-04-4	2-Hexenoic acid	CCCC=CC(O)=O	1.446	mp 36.5 °C	1.446@40 CRC
110-85-0	Piperazine	C1CNCCN1	1.446	mp 111 °C	1.446@113 CRC
4164-28-7	N-Methyl-N-nitromethanamine	CN(C)[N+]([O-])=O	1.446	mp 56 °C	1.446@72 CRC LB
4727-17-7	Cyclopentadecanol	OC1CCCCCCCCCCCCCC1	1.456	mp 80.5 °C	1.456@98 CRC
1072-91-9	1,3,5-Trimethyl-1H-pyrazole	Cn1nc(C)cc1C	1.459	mp 37 °C	1.459@57 CRC
532-24-1	8-Methyl-8-azabicyclo[3,2,1]octan-3-one	CN1C2CCC1CC(=O)C2	1.460	mp 43 °C	1.46@100 CRC 1.462@100 LB
76-03-9	Trichloroacetic acid	OC(=O)C(Cl)(Cl)Cl	1.460	mp 59.1 °C	1.46@61 CRC 1.464@75 LB
598-57-2	N-Nitromethanamine	NC[N+]([O-])=O	1.462	mp 38 °C	1.462@49 CRC LB
544-63-8	Tetradecanoic acid	CCCCCCCCCCCCCC(O)=O	1.472	mp 54.2 °C	1.472@70 CRC 1.433@55 LB
604-88-6	Hexaethylbenzene	CCc1c(CC)c(CC)c(CC)c(CC)c1CC	1.474	mp 129 °C	1.474@130 CRC 656 nm LB
552-70-5	9-Methyl-9-azabicyclo[3,3,1]nonan-3-one	CN1C2CCCC1CC(=O)C2	1.476	mp 54 °C	1.476@100 CRC LB
98-54-4	4-tert-Butylphenol	CC(C)(C)c1ccc(O)cc1	1.479	mp 100 °C	1.479@114 CRC 656 nm LB
95-93-2	1,2,4,5-Tetramethylbenzene	Cc1cc(C)c(C)cc1C	1.479	mp 79.2 °C	1.479@81 CRC 1.483@86 LB
288-32-4	Imidazole	[nH]1ccnc1	1.480	mp 89.5 °C	1.48@101 CRC 1.484@95 LB
79-08-3	Bromoacetic acid	OC(=O)CBr	1.480	mp 50 °C	1.48@50 CRC LB
128-37-0	2,6-Di-tert-butyl-4-methylphenol	Cc1cc(c(O)c(c1)C(C)(C)C)C(C)(C)C	1.486	mp 70.1 °C	1.486@75 CRC 1.489@75 LB
506-25-2	Isanic acid	C=CCCCCC#CC#CCCCCCCCC(O)=O	1.492	mp 39.5 °C	1.492@50 CRC
1194-02-1	4-Fluorobenzonitrile	Fc1ccc(cc1)C#N	1.493	mp 34.8 °C	1.493@55 CRC LB
290-37-9	Pyrazine	C1=CN=CC=N1	1.495	mp 52.3 °C	1.495@61 CRC LB
2409-55-4	2-tert-Butyl-4-methylphenol	Cc1ccc(O)c(c1)C(C)(C)C	1.497	mp 52.3 °C	1.497@75 CRC LB
122-42-9	Isopropyl phenylcarbamate	CC(C)OC(=O)Nc1ccccc1	1.499	mp 85 °C	1.499@91 CRC
2243-35-8	2-(Acetyloxy)-1-phenylethanone	CC(=O)OCC(=O)c1ccccc1	1.504	mp 49 °C	1.504@65 CRC 1.508@65 LB
65-85-0	Benzoic acid	OC(=O)c1ccccc1	1.504	mp 122.3 °C	1.504@132 CRC 1.5@139 LB
94-13-3	Propyl 4-hydroxybenzoate	CCCOC(=O)c1ccc(O)cc1	1.505	mp 96.1 °C	1.505@102 CRC 1.51@101 LB
100-17-4	4-Nitroanisole	COc1ccc(cc1)[N+]([O-])=O	1.507	mp 54 °C	1.507@60 CRC 1.570@60 LB
118-90-1	o-Toluic acid	Cc1ccccc1C(O)=O	1.512	mp 103.4 °C	1.512@115 CRC 1.512@115 656 nm LB
2050-69-3	1,2-Dichloronaphthalene	Clc1ccc2ccccc2c1Cl	1.534	mp 36 °C	1.534@49 CRC 1.634@49 LB
121-71-1	1-(3-Hydroxyphenyl)ethanone	CC(=O)c1cccc(O)c1	1.535	mp 94 °C	1.535@109 CRC 1.535@109 656 nm LB
87-41-2	1(3H)-Isobenzofuranone	O=C1OCc2ccccc12	1.536	mp 75 °C	1.536@99 CRC
1079-71-6	1,2,3,4,5,6,7,8-Octahydroanthracene	C1CCc2cc3CCCCc3cc2C1	1.537	mp 72.2 °C	1.537@80 CRC LB
611-20-1	2-Hydroxybenzonitrile	Oc1ccccc1C#N	1.537	mp 98 °C	1.537@100 CRC 1.544@100 LB
121-73-3	1-Chloro-3-nitrobenzene	[O-][N+](=O)c1cccc(Cl)c1	1.537	mp 43.6 °C	1.537@80 CRC 1.556@50 LB
100-00-5	1-Chloro-4-nitrobenzene	[O-][N+](=O)c1ccc(Cl)cc1	1.538	mp 82.2 °C	1.538@100 CRC 1.545@100 588 nm LB
83-42-1	1-Chloro-2-methyl-3-nitrobenzene	Cc1c(Cl)cccc1[N+]([O-])=O	1.538	mp 37.8 °C	1.538@69 CRC LB
615-13-4	1,3-Dihydro-2H-inden-2-one	O=C1Cc2ccccc2C1	1.538	mp 58 °C	1.538@67 CRC LB
95-48-7	o-Cresol	CC1=C(O)C=CC=C1	1.539	mp 31 °C	1.539@35 CRC 1.537@40 LB
108-95-2	Phenol	Oc1ccccc1	1.541	mp 40.9 °C	1.541@41 CRC 1.541@40 LB
452-86-8	4-Methyl-1,2-benzenediol	Cc1ccc(O)c(O)c1	1.543	mp 65 °C	1.543@74 CRC 1.537@74 LB
552-41-0	1-(2-Hydroxy-4-methoxyphenyl)ethanone	COc1ccc(C(C)=O)c(O)c1	1.545	mp 52.5 °C	1.545@81 CRC 1.543@81 LB
100-06-1	4-Acetylanisole	COc1ccc(cc1)C(C)=O	1.547	mp 38.2 °C	1.547@41 CRC LB
121-86-8	2-Chloro-1-methyl-4-nitrobenzene	Cc1ccc(cc1Cl)[N+]([O-])=O	1.547	mp 66.5 °C	1.547@69 CRC LB
613-84-3	2-Hydroxy-5-methylbenzaldehyde	Cc1ccc(O)c(C=O)c1	1.547	mp 55.1 °C	1.547@59 CRC
103-29-7	1,2-Diphenylethane	C(Cc1ccccc1)c2ccccc2	1.548	mp 51.2 °C	1.548@60 CRC LB
611-06-3	2,4-Dichloro-1-nitrobenzene	[O-][N+](=O)c1ccc(Cl)cc1Cl	1.551	mp 33 °C	1.551@70 CRC 1.557@78 LB
106-39-8	1-Bromo-4-chlorobenzene	Clc1ccc(Br)cc1	1.553	mp 64.8 °C	1.553@70 CRC LB
106-49-0	4-Methylaniline	Cc1ccc(N)cc1	1.553	mp 43.3 °C	1.553@45 CRC LB
106-47-8	4-Chloroaniline	Nc1ccc(Cl)cc1	1.555	mp 70.4 °C	1.555@87 CRC 1.558@100 656 nm LB
104-88-1	4-Chlorobenzaldehyde	Clc1ccc(C=O)cc1	1.555	mp 47 °C	1.555@61 CRC LB
612-23-7	1-(Chloromethyl)-2-nitrobenzene	[O-][N+](=O)c1ccccc1CCl	1.556	mp 47.7 °C	1.556@62 CRC
104-94-9	4-Methoxyaniline	COc1ccc(N)cc1	1.556	mp 57.8 °C	1.556@60 CRC 1.556@67 LB
108-43-0	3-Chlorophenol	Oc1cccc(Cl)c1	1.557	mp 32.5 °C	1.557@40 CRC LB
619-23-8	1-(Chloromethyl)-3-nitrobenzene	[O-][N+](=O)c1cccc(CCl)c1	1.558	mp 46 °C	1.558@62 CRC
99-93-4	1-(4-Hydroxyphenyl)ethanone	CC(=O)c1ccc(O)cc1	1.558	mp 108.2 °C	1.558@109 CRC 1.558@109 656 nm LB
87-66-1	1,2,3-Benzenetriol	Oc1cccc(O)c1O	1.561	mp 125.5 °C	1.561@134 CRC LB
86-26-0	2-Methoxy-1,1'-biphenyl	COc1ccccc1c2ccccc2	1.564	mp 29 °C	1.564@99 CRC 1.564@99 656 nm LB
706-78-5	Octachlorocyclopentene	ClC1=C(Cl)C(Cl)(Cl)C(Cl)(Cl)C1(Cl)Cl	1.566	mp 40 °C	1.566@50 CRC 1.569@41 LB
93-91-4	1-Phenyl-1,3-butanedione	CC(=O)CC(=O)c1ccccc1	1.568	mp 60 °C	1.568@78 CRC LB
99-63-8	1,3-Benzenedicarbonyl dichloride	ClC(=O)c1cccc(c1)C(Cl)=O	1.570	mp 43.5 °C	1.57@47 CRC LB
123-08-0	4-Hydroxybenzaldehyde	Oc1ccc(C=O)cc1	1.571	mp 116 °C	1.571@130 CRC LB
88-75-5	2-Nitrophenol	Oc1ccccc1[N+]([O-])=O	1.572	mp 44.9 °C	1.572@50 CRC LB
119-33-5	4-Methyl-2-nitrophenol	Cc1ccc(O)c(c1)[N+]([O-])=O	1.574	mp 36.5 °C	1.574@40 CRC 1.576@39 LB
613-37-6	4-Methoxy-1,1'-biphenyl	COc1ccc(cc1)c2ccccc2	1.574	mp 90 °C	1.574@100 CRC 1.574@100 656 nm LB
623-15-4	4-(2-Furanyl)-3-buten-2-one	CC(=O)C=Cc1occc1	1.579	mp 39.5 °C	1.579@45 CRC
519-73-3	Triphenylmethane	c1ccc(cc1)C(c2ccccc2)c3ccccc3	1.584	mp 92 °C	1.584@99 CRC 1.585@100 588 nm LB
97-00-7	1-Chloro-2,4-dinitrobenzene	[O-][N+](=O)c1ccc(Cl)c(c1)[N+]([O-])=O	1.586	mp 50.2 °C	1.586@60 CRC 1.588@55 LB
92-52-4	Biphenyl	c1ccc(cc1)c2ccccc2	1.588	mp 68.9 °C	1.588@77 CRC 1.587@75 LB
101-68-8	4,4'-Diphenylmethane diisocyanate	O=C=Nc1ccc(Cc2ccc(cc2)N=C=O)cc1	1.591	mp 40.4 °C	1.591@50 CRC
558-13-4	Tetrabromomethane	BrC(Br)(Br)Br	1.594	mp 90 °C	1.594@100 CRC 1.594@99 656 nm LB
538-51-2	N-(Phenylmethylene)aniline	c1ccc(cc1)C=Nc2ccccc2	1.600	mp 56 °C	1.6@100 CRC 1.610@99 588 nm LB
91-57-6	2-Methylnaphthalene	Cc1ccc2ccccc2c1	1.602	mp 34.6 °C	1.602@40 CRC 1.603@40 LB
83-32-9	Acenaphthene	C1Cc2cccc3cccc1c23	1.605	mp 93 °C	1.605@95 CRC 1.605@99 LB
91-73-6	N-Phenyl-N-benzylbenzenemethanamine	C(N(Cc1ccccc1)c2ccccc2)c3ccccc3	1.607	mp 69 °C	1.607@80 CRC 1.606@80 LB
132-64-9	Dibenzofuran	o1c2ccccc2c3ccccc13	1.608	mp 82.2 °C	1.608@99 CRC LB
2050-73-9	1,7-Dichloronaphthalene	Clc1ccc2cccc(Cl)c2c1	1.609	mp 63.5 °C	1.609@100 CRC LB
2523-37-7	9-Methyl-9H-fluorene	CC1c2ccccc2c3ccccc13	1.610	mp 45 °C	1.61@66 CRC LB
612-57-7	6-Chloroquinoline	Clc1ccc2ncccc2c1	1.611	mp 45.9 °C	1.611@56 CRC 1.619@56 LB
66-99-9	2-Naphthalenecarboxaldehyde	O=Cc1ccc2ccccc2c1	1.621	mp 62 °C	1.621@99 CRC LB
90-15-3	1-Naphthol	Oc1cccc2ccccc12	1.622	mp 95.1 °C	1.622@99 CRC 1.621@99 LB
1825-31-6	1,4-Dichloronaphthalene	Clc1ccc(Cl)c2ccccc12	1.623	mp 67.5 °C	1.623@76 CRC LB
91-19-0	Quinoxaline	c1ccc2nccnc2c1	1.623	mp 32.5 °C	1.623@48 CRC
92-71-7	2,5-Diphenyloxazole	o1c(cnc1c2ccccc2)c3ccccc3	1.623	mp 71 °C	1.623@100 CRC 1.630@99 588 nm LB
2050-74-0	1,8-Dichloronaphthalene	Clc1cccc2cccc(Cl)c12	1.624	mp 89 °C	1.624@100 CRC LB
58-72-0	1,1,2-Triphenylethene	c1ccc(cc1)C=C(c2ccccc2)c3ccccc3	1.629	mp 67.8 °C	1.629@78 CRC 1.640@78 588 nm LB
486-25-9	9H-Fluoren-9-one	O=C1c2ccccc2c3ccccc13	1.631	mp 84 °C	1.631@99 CRC 1.637@99 LB
603-35-0	Triphenylphosphine	c1ccc(cc1)P(c2ccccc2)c3ccccc3	1.636	mp 80 °C	1.636@80 CRC
95-15-8	Benzo[b]thiophene	s1ccc2ccccc12	1.637	mp 31.3 °C	1.637@37 CRC
580-13-2	2-Bromonaphthalene	Brc1ccc2ccccc2c1	1.638	mp 58 °C	1.638@60 CRC LB
86-28-2	9-Ethyl-9H-carbazole	CCn1c2ccccc2c3ccccc13	1.639	mp 67 °C	1.639@80 CRC LB
2436-85-3	N,N-Dimethyl-2-naphthylamine	CN(C)c1ccc2ccccc2c1	1.644	mp 41.5 °C	1.644@53 CRC LB
612-55-5	2-Iodonaphthalene	Ic1ccc2ccccc2c1	1.666	mp 54.3 °C	1.666@99 CRC LB
610-48-0	1-Methylanthracene	Cc1cccc2cc3ccccc3cc12	1.680	mp 85.5 °C	1.68@99 CRC LB
479-27-6	1,8-Naphthalenediamine	Nc1cccc2cccc(N)c12	1.683	mp 66.7 °C	1.683@99 CRC LB
4985-70-0	1-Chloroanthracene	Clc1cccc2cc3ccccc3cc12	1.696	mp 83.5 °C	1.696@100 CRC LB
779-02-2	9-Methylanthracene	Cc1c2ccccc2cc3ccccc13	1.696	mp 81.7 °C	1.696@99 CRC LB
624-64-6	trans-2-Butene	C\C=C\C	1.385	bp 0.9 °C	1.385@–25 CRC 1.353@20 LB
590-18-1	cis-2-Butene	C\C=C/C	1.393	bp 3.7 °C	1.383@–25 CRC 1.363@20 LB
109-95-5	Ethyl nitrite	CCON=O	1.342	bp 17.5 °C	1.342@10 CRC LB
540-67-0	Ethyl methyl ether	CCOC	1.342	bp 6 °C	1.342@4 CRC 1.381@20 LB
463-82-1	Neopentane	CC(C)(C)C	1.348	bp 9.5 °C	1.348@6 CRC 1.342@20 LB
75-28-5	2-methylpropane	CC(C)C	1.352	bp -11.7 °C	1.352@–25 CRC 1.321@20 CRC
75-21-8	Oxirane	C1CO1	1.360	bp 10.4 °C	1.36@7 CRC LB
107-25-5	Methyl vinyl ether	COC=C	1.373	bp 6 °C	1.373@0 CRC 1.359@20 LB
74-99-7	Propyne	CC#C	1.386	bp -23.2 °C	1.386@–40 CRC 1.34@20 LB
115-11-7	Isobutene	CC(C)=C	1.393	bp -7 °C	1.393@–25 CRC 1.348@20 LB
689-97-4	1-Buten-3-yne	C=CC#C	1.416	bp 6 °C	1.416@1 CRC 1.442@20 LB
460-12-8	1,3-Butadiyne	C#CC#C	1.419	bp 10 °C	1.419@5 CRC 1.42@5 LB
106-99-0	1,3-Butadiene	C=CC=C	1.429	bp -4.6 °C	1.429@–25 CRC 1.394@20 LB
504-64-3	Carbon suboxide	O=C=C=C=O	1.454	bp 6.8 °C	1.454@0 CRC
374-07-2	1,1-Dichloro-1,2,2,2-tetrafluoroethane	FC(F)(F)C(F)(Cl)Cl	1.309	bp 3 °C	1.309@0 CRC
76-14-2	1,2-Dichloro-1,1,2,2-tetrafluoroethane	FC(F)(Cl)C(F)(F)Cl	1.309	bp 3.6 °C	1.309@0 CRC 1.291@20 LB
75-88-7	2-Chloro-1,1,1-trifluoroethane	FC(F)(F)CCl	1.309	bp 6 °C	1.309@0 CRC LB
697-11-0	Hexafluorocyclobutene	FC1=C(F)C(F)(F)C1(F)F	1.298	bp 2 °C	1.298@–20 CRC LB
2314-97-8	Trifluoroiodomethane	FC(F)(F)I	1.379	bp -21.8 °C	1.379@–32 CRC 1.371@–30 LB
75-50-3	Trimethylamine	CN(C)C	1.363	bp 2.8 °C	1.363@0 CRC LB
115-07-1	Propene	CC=C	1.357	bp -47.6 °C	1.357@–70 CRC 1.378@20 LB
75-37-6	1,1-Difluoroethane	CC(F)F	1.301	bp -24.1 °C	1.301@–72 CRC 1.244@20 LB
1755-01-7	Dicyclopentadiene	[C@@]12([C@]([C@@]3(C[C@]1(C=C3)[H])[H])(C=CC2)[H])[H]	1.505	mp 32 °C	1.505@35 CRC 1.508@20 LB
3810-26-2	3-Phenyl-2-cyclopenten-1-one	O=C1CCC(=C1)c2ccccc2	1.544	mp 82 °C	1.544@20 CRC
1896-62-4	trans-4-Phenyl-3-buten-2-one	CC(=O)\C=C\c1ccccc1	1.584	mp 41 °C	1.584@45 CRC 1.578@45 LB
2636-26-2	Ciafos	CO[P](=S)(OC)Oc1ccc(cc1)C#N	1.540	mp 15 °C	1.540@32 CRC
555-43-1	Glycerol tristearate	CCCCCCCCCCCCCCCCCC(=O)OCC(COC(=O)CCCCCCCCCCCCCCCCC)OC(=O)CCCCCCCCCCCCCCCCC	1.440	mp 55 °C	1.44@80 CRC 1.441@70 LB
109-57-9	Allylthiourea	NC(=S)NCC=C	1.594	mp 77 °C	1.594@78 CRC
111-61-5	Ethyl stearate	CCCCCCCCCCCCCCCCCC(=O)OCC	1.435	mp 32.9 °C	1.435@40 CRC 1.438@35 LB
538-24-9	Glycerol trilaurate	CCCCCCCCCCCC(=O)OCC(COC(=O)CCCCCCCCCCC)OC(=O)CCCCCCCCCCC	1.440	mp 45 °C	1.44@60 CRC LB
384-04-3	1,1,2,4,4-Pentafluoro-3-(trifluoromethyl)-1,3-butadiene	FC(C(C(F)=C(F)F)=C(F)F)(F)F	1.300	bp 39 °C	1.3@0 CRC
1717-00-6	1,1-Dichloro-1-fluoroethane	CC(F)(Cl)Cl	1.360	bp 32.1 °C	1.36@10 CRC LB
79-35-6	1,1-Dichloro-2,2-difluoroethene	FC(F)=C(Cl)Cl	1.383	bp 19 °C	1.383@–20 CRC 1.418@25 LB
