# Supplementary material for: Fast and Accurate Prediction of Refractive Index of Organic Liquids with Graph Machines
Source: Molecules. 2023 Sep 26;28(19):6805. doi: 10.3390/molecules28196805 (PMC10574377; doi:10.3390/molecules28196805)
Supplement: Supplementary file 1 [file molecules-28-06805-s001.zip › RI3516A-3515T-SI.xlsx]

## Sheet: Training-3516
Table S1. CAS RN, Names, MF, SMILES, experimental (RI) and graph-machine-estimated (RI GM24) refractive index values for training set of 3616 compounds
Data are extracted from Bouteloup's paper [20]
CAS RN	NAMES	MF	SMILES	RI	RI GM24
627-20-3	(Z)-pent-2-ene	C5H10	CC/C=C\C	1.382	1.388
674-76-0	(E)-4-methylpent-2-ene	C6H12	C/C=C/C(C)C	1.389	1.390
4050-45-7	(E)-hex-2-ene	C6H12	CCC/C=C/C	1.393	1.392
13269-52-8	(E)-hex-3-ene	C6H12	CC/C=C/CC	1.394	1.395
7688-21-3	(Z)-hex-2-ene	C6H12	CCC/C=C\C	1.398	1.398
922-62-3	(Z)-3-methylpent-2-ene	C6H12	CC/C(C)=C\C	1.402	1.406
6443-92-1	(Z)-hept-2-ene	C7H14	CCCC/C=C\C	1.406	1.407
14919-01-8	(E)-oct-3-ene	C8H16	CCCC/C=C/CC	1.413	1.411
14850-23-8	(E)-oct-4-ene	C8H16	CCC/C=C/CCC	1.412	1.411
13389-42-9	(E)-oct-2-ene	C8H16	CCCCC/C=C/C	1.413	1.414
4914-92-5	(E)-3,4-dimethylpent-2-ene	C7H14	C/C=C(C(C)C)\C	1.411	1.414
7642-04-8	(Z)-oct-2-ene	C8H16	CCCCC/C=C\C	1.416	1.416
2004-70-8	(3E)-penta-1,3-diene	C5H8	C/C=C/C=C	1.430	1.431
5953-76-4	methyl (Z)-2-methylbut-2-enoate	C6H10O2	C/C=C(C(OC)=O)/C	1.433	1.432
1574-41-0	(3Z)-penta-1,3-diene	C5H8	C/C=C\C=C	1.436	1.435
6622-76-0	methyl (E)-2-methylbut-2-enoate	C6H10O2	C/C=C(C(OC)=O)\C	1.437	1.437
61692-84-0	2-methylpropyl (E)-2-methylbut-2-enoate	C9H16O2	C/C=C(C(OCC(C)C)=O)\C	1.437	1.438
623-91-6	diethyl (E)-but-2-enedioate	C8H12O4	CCOC(=O)/C=C/C(=O)OCC	1.440	1.444
141-05-9	diethyl (Z)-but-2-enedioate	C8H12O4	CCOC(=O)/C=C\C(=O)OCC	1.441	1.440
105-75-9	dibutyl (E)-but-2-enedioate	C12H20O4	CCCCOC(=O)/C=C/C(=O)OCCCC	1.447	1.447
31502-14-4	(E)-non-2-en-1-ol	C9H18O	CCCCCC/C=C/CO	1.448	1.449
156-59-2	(Z)-1,2-dichloroethene	C2H2Cl2	Cl\C=C/Cl	1.449	1.449
6198-58-9	methyl (E)-octadec-11-enoate	C19H36O2	CCCCCC/C=C/CCCCCCCCCC(=O)OC	1.452	1.452
105-87-3	[(2E)-3,7-dimethylocta-2,6-dienyl] acetate	C12H20O2	CC(C)=CCC/C(C)=C/COC(C)=O	1.458	1.459
2566-97-4	methyl (9E,12E)-octadeca-9,12-dienoate	C19H34O2	CCCCC/C=C/C/C=C/CCCCCCCC(=O)OC	1.460	1.460
141-12-8	[(2Z)-3,7-dimethylocta-2,6-dienyl] acetate	C12H20O2	CC(C)=CCC/C(C)=C\COC(C)=O	1.461	1.462
94487-74-8	[(Z)-2-methylbut-2-enoyl] (Z)-2-methylbut-2-enoate	C10H14O3	C/C=C(C)\C(OC(/C(C)=C\C)=O)=O	1.474	1.472
14316-68-8	[(E)-2-methylbut-2-enoyl] (E)-2-methylbut-2-enoate	C10H14O3	C/C=C(C)/C(OC(/C(C)=C/C)=O)=O	1.482	1.480
110-57-6	(E)-1,4-dichlorobut-2-ene	C4H6Cl2	ClC/C=C/CCl	1.488	1.488
1476-11-5	(Z)-1,4-dichlorobut-2-ene	C4H6Cl2	ClC/C=C\CCl	1.490	1.488
766-90-5	[(Z)-prop-1-enyl]benzene	C9H10	C/C=C\C1=CC=CC=C1	1.543	1.544
6876-23-9	trans-(1R,2R)-1,2-dimethylcyclohexane	C8H16	C[C@@H]1CCCC[C@H]1C	1.427	1.432
624-29-3	cis-1,4-Dimethylcyclohexane	C8H16	C[C@H]1CC[C@@H](C)CC1	1.429	1.429
2207-03-6	(1R,3R)-1,3-dimethylcyclohexane	C8H16	C[C@@H]1CCC[C@H](C1)C	1.431	1.429
17351-22-3	diethyl (1R,2R)-cyclohexane-1,2-dicarboxylate	C12H20O4	CCOC(=O)[C@@H]1CCCC[C@H]1C(=O)OCC	1.448	1.451
7731-29-5	trans-4-Methylcyclohexanol	C7H14O	C[C@H]1CC[C@H](O)CC1	1.456	1.458
24965-94-4	trans-(1R,3R)-3-methylcyclohexan-1-ol	C7H14O	O[C@H]1C[C@H](C)CCC1	1.459	1.458
19043-02-8	trans-(1R,2R)-2-methylcyclohexan-1-ol	C7H14O	C[C@@H]1CCCC[C@H]1O	1.461	1.461
4841-85-4	diethyl (1R,2S)-cyclohex-4-ene-1,2-dicarboxylate	C12H18O4	CCOC(=O)[C@@H]1CC=CC[C@@H]1C(=O)OCC	1.463	1.463
5655-61-8	[(1S,2R,4S)-1,7,7-trimethyl-2-bicyclo[2.2.1]heptanyl] acetate	C12H20O2	CC(=O)O[C@@H]1C[C@@H]2CC[C@]1(C2(C)C)C	1.464	1.464
17673-68-6	dimethyl (1R,2R)-cyclohex-4-ene-1,2-dicarboxylate	C10H14O4	COC(=O)[C@@H]1CC=CC[C@H]1C(=O)OC	1.467	1.469
4841-84-3	dimethyl (1S,2R)-cyclohex-4-ene-1,2-dicarboxylate	C10H14O4	COC(=O)[C@@H]1CC=CC[C@@H]1C(=O)OC	1.472	1.470
493-01-6	cis-Decalin	C10H18	[C@@H]12[C@H](CCCC2)CCCC1	1.481	1.475
26883-70-5	(1S,3S)-cyclohexane-1,3-diamine	C6H14N2	C1C[C@@H](C[C@H](C1)N)N	1.495	1.495
10029-09-1	cis-1,4-Cyclohexanedimethanamine	C8H18N2	NC[C@H]1CC[C@@H](CN)CC1	1.496	1.496
14686-14-7	(E)-hept-3-ene	C7H14	CCC/C=C/CC	1.404	1.404
7319-00-8	(4E)-hexa-1,4-diene	C6H10	C/C=C/CC=C	1.410	1.412
2211-69-0	(Z)-2-chlorobut-2-ene	C4H7Cl	C/C(Cl)=C/C	1.419	1.406
627-26-9	trans-Crotononitrile	C4H5N	C/C=C/C#N	1.421	1.423
10405-84-2	(Z)-non-4-ene	C9H18	CCCC/C=C\CCC	1.421	1.421
55364-28-8	trimethyl-[(E)-3,3,3-trifluoroprop-1-enyl]silane	C6H11F3Si	C[Si](C)(C)/C=C/C(F)(F)F	1.363	1.362
67746-30-9	(E)-1,1-diethoxyhex-2-ene	C10H20O2	CCC/C=C/C(OCC)OCC	1.421	1.419
79218-15-8	tert-butyl (E)-but-2-enoate	C8H14O2	C/C=C/C(=O)OC(C)(C)C	1.425	1.424
7433-78-5	(Z)-dec-5-ene	C10H20	CCCC/C=C\CCCC	1.425	1.426
623-70-1	ethyl (E)-but-2-enoate	C6H10O2	CCOC(=O)/C=C/C	1.426	1.430
10371-45-6	butan-2-yl (E)-but-2-enoate	C8H14O2	CCC(C)OC(=O)/C=C/C	1.429	1.429
6068-62-8	(E)-1,1,4,4-tetramethoxybut-2-ene	C8H16O4	COC(/C=C/C(OC)OC)OC	1.429	1.428
41519-23-7	[(Z)-hex-3-enyl] 2-methylpropanoate	C10H18O2	CC/C=C\CCOC(=O)C(C)C	1.430	1.428
53398-83-7	[(E)-hex-2-enyl] butanoate	C10H18O2	CCC/C=C/COC(=O)CCC	1.431	1.432
35154-45-1	[(Z)-hex-3-enyl] 3-methylbutanoate	C11H20O2	CC/C=C\CCOC(=O)CC(C)C	1.432	1.432
68698-59-9	[(E)-hex-2-enyl] 3-methylbutanoate	C11H20O2	CCC/C=C/COC(=O)CC(C)C	1.432	1.432
56922-74-8	[(E)-hex-2-enyl] pentanoate	C11H20O2	CCCCC(=O)OC/C=C/CCC	1.434	1.435
7283-70-7	dipropan-2-yl (E)-but-2-enedioate	C10H16O4	CC(C)OC(=O)/C=C/C(=O)OC(C)C	1.435	1.435
1576-95-0	(Z)-pent-2-en-1-ol	C5H10O	CC/C=C\CO	1.437	1.437
10482-55-0	3-methylbutyl (Z)-2-methylbut-2-enoate	C10H18O2	C/C=C(C(OCCC(C)C)=O)/C	1.438	1.439
1577-18-0	(E)-hex-3-enoic acid	C6H10O2	CC/C=C/CC(=O)O	1.439	1.440
928-96-1	(Z)-hex-3-en-1-ol	C6H12O	CC/C=C\CCO	1.441	1.442
624-48-6	dimethyl (Z)-but-2-enedioate	C6H8O4	COC(=O)/C=C\C(=O)OC	1.442	1.446
7367-81-9	methyl (E)-oct-2-enoate	C9H16O2	CCCCC/C=C/C(=O)OC	1.442	1.439
928-91-6	(Z)-hex-4-en-1-ol	C6H12O	C/C=C\CCCO	1.443	1.442
57042-08-7	diethyl (E)-hex-3-enedioate	C10H16O4	CCOC(=O)C/C=C/CC(=O)OCC	1.444	1.442
62614-70-4	(Z)-6-chlorohex-2-ene	C6H11Cl	C/C=C\CCCCl	1.444	1.444
6191-71-5	(Z)-hept-4-en-1-ol	C7H14O	CC/C=C\CCCO	1.445	1.446
4093-49-6	(E)-4,4-dimethoxybut-2-enal	C6H10O3	COC(/C=C/C=O)OC	1.446	1.449
6728-26-3	(E)-hex-2-enal	C6H10O	CCC/C=C/C=O	1.446	1.448
20125-84-2	(Z)-oct-3-en-1-ol	C8H16O	CCCC/C=C\CCO	1.447	1.449
497-03-0	(E)-2-methylbut-2-enal	C5H8O	C/C=C(C=O)\C	1.447	1.448
56219-10-4	ethyl (Z)-hexadec-9-enoate	C18H34O2	CCCCCC/C=C\CCCCCCCC(=O)OCC	1.448	1.449
25126-93-6	dimethyl (E)-hex-3-enedioate	C8H12O4	COC(=O)C/C=C/CC(=O)OC	1.449	1.447
111-62-6	ethyl (Z)-octadec-9-enoate	C20H38O2	CCCCCCCC/C=C\CCCCCCCC(=O)OCC	1.450	1.451
1120-25-8	methyl (Z)-hexadec-9-enoate	C17H32O2	CCCCCC/C=C\CCCCCCCC(=O)OC	1.450	1.449
13991-37-2	(E)-pent-2-enoic acid	C5H8O2	CC/C=C/C(=O)O	1.452	1.452
69064-37-5	(E)-dodec-2-en-1-ol	C12H24O	CCCCCCCCC/C=C/CO	1.454	1.455
65405-80-3	[(Z)-hex-3-enyl] (E)-but-2-enoate	C10H16O2	CC/C=C\CCOC(=O)/C=C/C	1.455	1.457
3913-81-3	(E)-dec-2-enal	C10H18O	CCCCCCC/C=C/C=O	1.455	1.458
140-03-4	methyl (Z,12R)-12-acetyloxyoctadec-9-enoate	C21H38O4	CCCCCC[C@H](C/C=C\CCCCCCCC(=O)OC)OC(=O)C	1.456	1.457
1120-34-9	methyl (Z)-docos-13-enoate	C23H44O2	CCCCCCCC/C=C\CCCCCCCCCCCC(=O)OC	1.457	1.456
105-86-2	[(2E)-3,7-dimethylocta-2,6-dienyl] formate	C11H18O2	CC(C)=CCC/C(C)=C/COC=O	1.457	1.461
3990-03-2	(Z)-4-ethoxy-4-oxobut-2-enoic acid	C6H8O4	CCOC(=O)/C=C\C(=O)O	1.459	1.463
16957-70-3	(E)-2-methylpent-2-enoic acid	C6H10O2	CC/C=C(C)/C(O)=O	1.459	1.455
1871-67-6	(E)-oct-2-enoic acid	C8H14O2	CCCCC/C=C/C(=O)O	1.459	1.459
151-13-3	butyl (Z,12R)-12-hydroxyoctadec-9-enoate	C22H42O3	CCCCCC[C@H](C/C=C\CCCCCCCC(=O)OCCCC)O	1.460	1.461
544-35-4	ethyl (9Z,12Z)-octadeca-9,12-dienoate	C20H36O2	CCCCC/C=C\C/C=C\CCCCCCCC(=O)OCC	1.460	1.460
112-77-6	(Z)-octadec-9-enoyl chloride	C18H33ClO	CCCCCCCC/C=C\CCCCCCCC(=O)Cl	1.461	1.462
143-28-2	(Z)-octadec-9-en-1-ol	C18H36O	CCCCCCCC/C=C\CCCCCCCCO	1.461	1.460
16507-61-2	(Z)-1-chlorooctadec-9-ene	C18H35Cl	CCCCCCCC/C=C\CCCCCCCCCl	1.461	1.460
334-49-6	(E)-dec-2-enoic acid	C10H18O2	CCCCCCC/C=C/C(=O)O	1.463	1.460
3052-50-4	(Z)-4-methoxy-4-oxobut-2-enoic acid	C5H6O4	COC(=O)/C=C\C(=O)O	1.464	1.462
999-21-3	bis(prop-2-enyl) (Z)-but-2-enedioate	C10H12O4	C=CCOC(=O)/C=C\C(=O)OCC=C	1.469	1.470
506-43-4	(9Z,12Z)-octadeca-9,12-dien-1-ol	C18H34O	CCCCC/C=C\C/C=C\CCCCCCCCO	1.469	1.470
60-33-3	(9Z,12Z)-octadeca-9,12-dienoic acid	C18H32O2	CCCCC/C=C\C/C=C\CCCCCCCC(=O)O	1.470	1.469
35660-94-7	(E)-2-methylbut-2-enoyl chloride	C5H7ClO	C/C=C(C(Cl)=O)\C	1.471	1.467
141-22-0	(Z,12R)-12-hydroxyoctadec-9-enoic acid	C18H34O3	CCCCCC[C@H](C/C=C\CCCCCCCC(=O)O)O	1.472	1.470
13282-67-2	(Z)-N-[2-(diethylamino)ethyl]octadec-9-enamide	C24H48N2O	CCCCCCCC/C=C\CCCCCCCC(=O)NCCN(CC)CC	1.473	1.470
557-48-2	(2E,6Z)-nona-2,6-dienal	C9H14O	CC/C=C\CC/C=C/C=O	1.474	1.477
3788-94-1	ethyl (2E)-2-(ethoxymethylidene)-3-oxobutanoate	C9H14O4	CCO/C=C(C(OCC)=O)\C(C)=O	1.475	1.474
463-40-1	(9Z,12Z,15Z)-octadeca-9,12,15-trienoic acid	C18H30O2	CC/C=C\C/C=C\C/C=C\CCCCCCCC(=O)O	1.477	1.479
537-40-6	2,3-bis[[(9Z,12Z)-octadeca-9,12-dienoyl]oxy]propyl (9Z,12Z)-octadeca-9,12-dienoate	C57H98O6	CCCCC/C=C\C/C=C\CCCCCCCC(=O)OCC(OC(=O)CCCCCCC/C=C\C/C=C\CCCCC)COC(=O)CCCCCCC/C=C\C/C=C\CCCCC	1.480	1.481
111-02-4	(6E,10E,14E,18E)-2,6,10,15,19,23-hexamethyltetracosa-2,6,10,14,18,22-hexaene	C30H50	CC(C)=CCC/C(C)=C/CC/C(C)=C/CC/C=C(C)/CC/C=C(C)/CCC=C(C)C	1.496	1.497
10417-94-4	(5Z,8Z,11Z,14Z,17Z)-icosa-5,8,11,14,17-pentaenoic acid	C20H30O2	CC/C=C\C/C=C\C/C=C\C/C=C\C/C=C\CCCC(=O)O	1.499	1.498
488-10-8	3-methyl-2-[(Z)-pent-2-enyl]cyclopent-2-en-1-one	C11H16O	CC/C=C\CC1=C(CCC1=O)C	1.499	1.497
42436-07-7	[(Z)-hex-3-enyl] 2-phenylacetate	C14H18O2	CC/C=C\CCOC(=O)CC1=CC=CC=C1	1.501	1.502
6753-98-6	(1E,4E,8E)-2,6,6,9-tetramethylcycloundeca-1,4,8-triene	C15H24	C/C1=C\CC(C)(C)/C=C/C/C(C)=C/CC1	1.502	1.499
706-31-0	trans,trans,cis-1,5,9-Cyclododecatriene	C12H18	C1=C\CC/C=C/CC/C=C/CC/1	1.508	1.506
25152-85-6	[(Z)-hex-3-enyl] benzoate	C13H16O2	CC/C=C\CCOC(=O)C1=CC=CC=C1	1.509	1.509
41873-74-9	(4-methylphenyl) (E)-but-2-enoate	C11H12O2	C/C=C/C(=O)OC1=CC=C(C=C1)C	1.517	1.520
25152-84-5	(2E,4E)-deca-2,4-dienal	C10H16O	CCCCC/C=C/C=C/C=O	1.517	1.514
31930-36-6	ethyl (Z)-3-iodoprop-2-enoate	C5H7IO2	CCOC(=O)/C=C\I	1.534	1.534
4313-03-5	(2E,4E)-hepta-2,4-dienal	C7H10O	CC/C=C/C=C/C=O	1.535	1.534
142-83-6	(2E,4E)-hexa-2,4-dienal	C6H8O	C/C=C/C=C/C=O	1.542	1.540
15121-89-8	ethyl (E)-4-oxo-4-phenylbut-2-enoate	C12H12O3	CCOC(=O)/C=C/C(=O)C1=CC=CC=C1	1.544	1.544
4180-23-8	1-methoxy-4-[(E)-prop-1-enyl]benzene	C10H12O	C/C=C/C1=CC=C(C=C1)OC	1.561	1.562
1885-38-7	cinnamonitrile	C9H7N	N#C/C=C/c1ccccc1	1.603	1.600
14371-10-9	(E)-3-phenylprop-2-enal	C9H8O	C1=CC=C(C=C1)/C=C/C=O	1.622	1.622
645-49-8	(Z)-stilbene	C14H12	C1=CC=C(C=C1)/C=C\C2=CC=CC=C2	1.622	1.623
37031-29-1	dimethyl (4R,5R)-2,2-dimethyl-1,3-dioxolane-4,5-dicarboxylate	C9H14O6	CC1(O[C@H]([C@@H](O1)C(=O)OC)C(=O)OC)C	1.440	1.438
2623-23-6	[(1R,2S,5R)-5-methyl-2-propan-2-ylcyclohexyl] acetate	C12H22O2	C[C@@H]1CC[C@H]([C@@H](C1)OC(=O)C)C(C)C	1.446	1.448
7787-20-4	(1R,4S)-1,3,3-trimethylbicyclo[2.2.1]heptan-2-one	C10H16O	C[C@@]12CC[C@@H](C1)C(C2=O)(C)C	1.462	1.465
767291-67-8	(1S,2S)-1-N,2-N-bis(3,3-dimethylbutyl)-1-N,2-N-dimethylcyclohexane-1,2-diamine	C20H42N2	CC(C)(C)CCN(C)[C@H]1CCCC[C@@H]1N(C)CCC(C)(C)C	1.466	1.468
5718-75-2	(1R,4R,5R)-4,7,7-trimethyl-6-thiabicyclo[3.2.1]octane	C10H18S	C[C@@H]1CC[C@@H]2C[C@H]1SC2(C)C	1.518	1.514
492-08-0	(1R,2S,9R,10R)-7,15-diazatetracyclo[7.7.1.02,7.010,15]heptadecane	C15H26N2	C1CCN2C[C@H]3C[C@@H]([C@H]2C1)CN4[C@H]3CCCC4	1.528	1.526
19781-62-5	trans-4-Ethylcyclohexanol	C8H16O	O[C@@H]1CC[C@@H](CC)CC1	1.462	1.462
15890-36-5	trans-4-(1-Methylethyl)cyclohexanol	C9H18O	O[C@H]1CC[C@H](C(C)C)CC1	1.466	1.465
10340-00-8	[(1R,3S)-cis-3-(aminomethyl)cyclohexyl]methanamine	C8H18N2	C1C[C@H](C[C@H](C1)CN)CN	1.492	1.495
5854-78-4	tert-butyl (2S,3R)-2-amino-3-[(2-methylpropan-2-yl)oxy]butanoate	C12H25NO3	C[C@H]([C@@H](C(=O)OC(C)(C)C)N)OC(C)(C)C	1.434	1.433
120219-17-2	methyl (2S,3S)-2-isocyanato-3-methylpentanoate	C8H13NO3	CC[C@H](C)[C@@H](C(=O)OC)N=C=O	1.434	1.434
766-17-6	(2R,6S)-2,6-dimethylpiperidine	C7H15N	C[C@@H]1CCC[C@@H](N1)C	1.439	1.440
6069-98-3	cis-1-methyl-4-propan-2-ylcyclohexane	C10H20	C[C@H]1CC[C@H](CC1)C(C)C	1.444	1.441
32653-34-2	(2S,3S)-2-chloro-3-methylpentanoic acid	C6H11ClO2	CC[C@H](C)[C@@H](C(=O)O)Cl	1.449	1.451
32175-00-1	trans-1-isocyanato-4-methylcyclohexane	C8H13NO	N(=C=O)[C@H]1CC[C@H](C)CC1	1.451	1.453
124655-09-0	tert-butyl 2-[(4R,6S)-6-(hydroxymethyl)-2,2-dimethyl-1,3-dioxan-4-yl]acetate	C13H24O5	CC1(O[C@H](C[C@H](O1)CO)CC(=O)OC(C)(C)C)C	1.452	1.453
125995-13-3	tert-butyl 2-[(4R,6R)-6-(2-aminoethyl)-2,2-dimethyl-1,3-dioxan-4-yl]acetate	C14H27NO4	CC1(O[C@@H](C[C@@H](O1)CC(=O)OC(C)(C)C)CCN)C	1.454	1.454
3618-04-0	ethyl trans-4-hydroxycyclohexane-1-carboxylate	C9H16O3	C(OCC)(=O)[C@H]1CC[C@H](O)CC1	1.465	1.465
15356-62-4	2-[(1R,2S,5R)-5-methyl-2-propan-2-ylcyclohexyl]oxyacetyl chloride	C12H21ClO2	C[C@@H]1CC[C@H]([C@@H](C1)OCC(=O)Cl)C(C)C	1.470	1.469
67579-81-1	(1R,2R)-1-N,2-N-dimethylcyclohexane-1,2-diamine	C8H18N2	CN[C@@H]1CCCC[C@H]1NC	1.472	1.473
5888-33-5	[(1R,2R,4R)-1,7,7-trimethyl-2-bicyclo[2.2.1]heptanyl] prop-2-enoate	C13H20O2	C[C@@]12CC[C@@H](C1(C)C)C[C@H]2OC(=O)C=C	1.477	1.476
18172-67-3	(1S,5S)-6,6-dimethyl-2-methylidenebicyclo[3.1.1]heptane	C10H16	CC1([C@H]2CCC(=C)[C@@H]1C2)C	1.478	1.478
166021-01-8	(2R,3R,4R)-2-[tri(propan-2-yl)silyloxymethyl]-3,4-dihydro-2H-pyran-3,4-diol	C15H30O4Si	CC(C)[Si](C(C)C)(C(C)C)OC[C@@H]1[C@@H]([C@@H](C=CO1)O)O	1.489	1.490
515-69-5	(R)-6-methyl-2-((R)-4-methylcyclohex-3-en-1-yl)hept-5-en-2-ol	C15H26O	CC(C)=CCC[C@@](O)([C@@H]1CCC(C)=CC1)C	1.496	1.496
3883-43-0	(2S,3S)-2,3-dichloro-1,4-dioxane	C4H6Cl2O2	C1CO[C@H]([C@@H](O1)Cl)Cl	1.498	1.495
37112-31-5	(1S,5R)-6,8-dioxabicyclo[3.2.1]oct-2-en-4-one	C6H6O3	C1[C@@H]2C=CC(=O)[C@H](O1)O2	1.508	1.508
52075-14-6	(4S,5S)-4-(methoxymethyl)-2-methyl-5-phenyl-4,5-dihydro-1,3-oxazole	C12H15NO2	CC1=N[C@H]([C@@H](O1)C2=CC=CC=C2)COC	1.515	1.515
207129-36-0	[(2R,5R)-5-ethenyl-1-azabicyclo[2.2.2]octan-2-yl]methanol	C10H17NO	C=C[C@H]1CN2CCC1C[C@@H]2CO	1.517	1.517
631-71-0	ethyl (1R,4aR,4bR,10aR)-1,4a-dimethyl-7-propan-2-yl-2,3,4,4b,5,6,10,10a-octahydrophenanthrene-1-carboxylate	C22H34O2	CCOC(=O)[C@@]1(CCC[C@]2([C@H]1CC=C3[C@@H]2CCC(=C3)C(C)C)C)C	1.528	1.526
65253-04-5	(1R,2S,5R)-5-methyl-2-(2-phenylpropan-2-yl)cyclohexan-1-ol	C16H24O	C[C@@H]1CC[C@H]([C@@H](C1)O)C(C)(C)C2=CC=CC=C2	1.531	1.536
10236-16-5	[(E,7R,11R)-3,7,11,15-tetramethylhexadec-2-enyl] acetate	C22H42O2	C[C@@H](CCC[C@@H](C)CCC/C(=C/COC(=O)C)/C)CCCC(C)C	1.456	1.455
5938-38-5	[(1R)-1-[(3R,4S)-3,4-dihydroxyoxolan-2-yl]-2-hydroxyethyl] (Z)-octadec-9-enoate	C24H44O6	CCCCCCCC/C=C\CCCCCCCC(=O)OC[C@H]([C@@H]1[C@@H]([C@H](CO1)O)O)O	1.478	1.481
13250-12-9	(2R)-butan-2-amine	C4H11N	CC[C@@H](C)N	1.393	1.395
4984-22-9	(2R)-1-methoxypropan-2-ol	C4H10O2	C[C@H](COC)O	1.403	1.403
64491-70-9	(2R)-2-(methoxymethyl)oxirane	C4H8O2	COC[C@H]1CO1	1.405	1.404
17392-83-5	methyl (2R)-2-hydroxypropanoate	C4H8O3	C[C@H](C(=O)OC)O	1.413	1.413
80657-57-4	methyl (2S)-3-hydroxy-2-methylpropanoate	C5H10O3	C[C@@H](CO)C(=O)OC	1.425	1.427
5978-70-1	(2R)-octan-2-ol	C8H18O	CCCCCC[C@@H](C)O	1.426	1.425
60456-26-0	[(2R)-oxiran-2-yl]methyl butanoate	C7H12O3	CCCC(=O)OC[C@H]1CO1	1.428	1.428
57044-25-4	[(2R)-oxiran-2-yl]methanol	C3H6O2	C1[C@H](O1)CO	1.433	1.435
691-84-9	diethyl (2S)-2-hydroxybutanedioate	C8H14O5	CCOC(=O)C[C@@H](C(=O)OCC)O	1.435	1.435
185836-34-4	(4R)-4-(methoxymethyl)-1,3-dioxolan-2-one	C5H8O4	COC[C@@H]1COC(=O)O1	1.437	1.438
40348-66-1	(2R)-butane-1,2-diol	C4H10O2	CC[C@H](CO)O	1.438	1.441
51594-55-9	(2R)-2-(chloromethyl)oxirane	C3H5ClO	C1[C@@H](O1)CCl	1.438	1.437
70005-89-9	2-[(4R)-2,2-dimethyl-1,3-dioxolan-4-yl]ethanol	C7H14O3	CC1(OC[C@H](O1)CCO)C	1.439	1.444
32653-32-0	(2S)-2-chlorobutanoic acid	C4H7ClO2	CC[C@@H](C(=O)O)Cl	1.440	1.440
617-55-0	dimethyl (2S)-2-hydroxybutanedioate	C6H10O5	COC(=O)C[C@@H](C(=O)OC)O	1.440	1.439
5817-26-5	ethyl (2S)-pyrrolidine-2-carboxylate	C7H13NO2	CCOC(=O)[C@@H]1CCCN1	1.450	1.453
86087-23-2	(3S)-oxolan-3-ol	C4H8O2	C1COC[C@H]1O	1.451	1.453
5856-63-3	(2R)-2-aminobutan-1-ol	C4H11NO	CC[C@H](CO)N	1.452	1.445
25137-01-3	ethyl (3R)-piperidine-3-carboxylate	C8H15NO2	CCOC(=O)[C@@H]1CCCNC1	1.459	1.458
10531-50-7	(1R)-2,2,2-trifluoro-1-phenylethanol	C8H7F3O	C1=CC=C(C=C1)[C@H](C(F)(F)F)O	1.460	1.458
17430-98-7	(1S)-1-cyclohexylethanamine	C8H17N	C[C@@H](C1CCCCC1)N	1.462	1.466
59983-39-0	(2S)-2-(methoxymethyl)pyrrolidin-1-amine	C6H14N2O	COC[C@@H]1CCCN1N	1.464	1.468
77877-19-1	(4S)-3-propanoyl-4-propan-2-yl-1,3-oxazolidin-2-one	C9H15NO3	CCC(=O)N1[C@H](COC1=O)C(C)C	1.465	1.468
104641-60-3	(3R)-1-methylpyrrolidin-3-ol	C5H11NO	CN1CC[C@H](C1)O	1.465	1.464
22795-99-9	[(2S)-1-ethylpyrrolidin-2-yl]methanamine	C7H16N2	CCN1CCC[C@H]1CN	1.466	1.468
119020-01-8	tert-butyl (2S)-2-(aminomethyl)pyrrolidine-1-carboxylate	C10H20N2O2	CC(C)(C)OC(=O)N1CCC[C@H]1CN	1.469	1.470
39637-99-5	(2R)-3,3,3-trifluoro-2-methoxy-2-phenylpropanoyl chloride	C10H8ClF3O2	CO[C@@](C1=CC=CC=C1)(C(=O)Cl)C(F)(F)F	1.470	1.469
381670-30-0	(3R)-N-ethylpyrrolidin-3-amine	C6H14N2	CCN[C@@H]1CCNC1	1.472	1.471
139015-33-1	(3R)-N-methylpyrrolidin-3-amine	C5H12N2	CN[C@@H]1CCNC1	1.476	1.476
20126-76-5	(1R)-4-methyl-1-propan-2-ylcyclohex-3-en-1-ol	C10H18O	CC1=CC[C@](CC1)(C(C)C)O	1.479	1.480
60827-45-4	(2S)-3-chloropropane-1,2-diol	C3H7ClO2	C([C@@H](CCl)O)O	1.480	1.481
68832-13-3	[(2R)-pyrrolidin-2-yl]methanol	C5H11NO	C1C[C@@H](NC1)CO	1.485	1.482
60419-23-0	1-[[(2R)-pyrrolidin-2-yl]methyl]pyrrolidine	C9H18N2	C1CCN(C1)C[C@H]2CCCN2	1.487	1.486
116183-82-5	(3R)-pyrrolidin-3-amine	C4H10N2	C1CNC[C@@H]1N	1.488	1.487
100243-39-8	(3S)-pyrrolidin-3-ol	C4H9NO	C1CNC[C@H]1O	1.489	1.484
17279-31-1	(1S)-N,N-dimethyl-1-phenylethanamine	C10H15N	C[C@@H](C1=CC=CC=C1)N(C)C	1.503	1.504
1565-74-8	(1R)-1-phenylpropan-1-ol	C9H12O	CC[C@H](C1=CC=CC=C1)O	1.520	1.520
17596-79-1	(2S)-2-phenylpropan-1-amine	C9H13N	C[C@H](CN)C1=CC=CC=C1	1.525	1.526
86990-91-2	(2R)-4-phenylmethoxybutane-1,2-diol	C11H16O3	C1=CC=C(C=C1)COCC[C@H](CO)O	1.526	1.525
3886-69-9	(1R)-1-phenylethanamine	C8H11N	C[C@H](C1=CC=CC=C1)N	1.527	1.528
81096-93-7	(3R)-4-phenylmethoxybutane-1,3-diol	C11H16O3	C1=CC=C(C=C1)COC[C@@H](CCO)O	1.528	1.526
71031-03-3	(2S)-2-(phenoxymethyl)oxirane	C9H10O2	C1[C@H](O1)COC2=CC=CC=C2	1.531	1.530
22038-86-4	(1R)-1-(4-methoxyphenyl)ethanamine	C9H13NO	C[C@H](C1=CC=C(C=C1)OC)N	1.533	1.532
114715-39-8	(3R)-1-benzylpyrrolidin-3-amine	C11H16N2	C1CN(C[C@@H]1N)CC2=CC=CC=C2	1.544	1.546
86505-44-4	(3R)-3-phenylcyclopentan-1-one	C11H12O	C1CC(=O)C[C@@H]1C2=CC=CC=C2	1.547	1.544
73671-79-1	1-[(1S)-1-isocyanatoethyl]naphthalene	C13H11NO	C[C@@H](C1=CC=CC2=CC=CC=C21)N=C=O	1.604	1.604
3886-70-2	(1R)-1-naphthalen-1-ylethanamine	C12H13N	C[C@H](C1=CC=CC2=CC=CC=C21)N	1.623	1.620
1565-80-6	(2S)-2-methylbutan-1-ol	C5H12O	CC[C@H](C)CO	1.410	1.408
36394-75-9	[(2S)-1-chloro-1-oxopropan-2-yl] acetate	C5H7ClO3	C[C@@H](C(=O)Cl)OC(=O)C	1.421	1.426
7540-51-4	(3S)-3,7-dimethyloct-6-en-1-ol	C10H20O	C[C@@H](CCC=C(C)C)CCO	1.456	1.456
169749-99-9	(3S)-1-benzyl-N-methylpyrrolidin-3-amine	C12H18N2	CN[C@H]1CCN(C1)CC2=CC=CC=C2	1.533	1.539
30293-82-4	methyl (2S)-2-isocyanatopropanoate	C5H7NO3	C[C@@H](C(=O)OC)N=C=O	1.418	1.416
52373-72-5	methyl (4R)-2,2-dimethyl-1,3-dioxolane-4-carboxylate	C7H12O4	CC1(OC[C@@H](O1)C(=O)OC)C	1.425	1.426
1767-46-0	(4S)-4-methylhexan-1-ol	C7H16O	CC[C@H](C)CCCO	1.426	1.424
10171-92-3	dimethyl (2S)-2-methylpentanedioate	C8H14O4	C[C@@H](CCC(=O)OC)C(=O)OC	1.426	1.427
123237-62-7	tert-butyl-dimethyl-[[(2S)-oxiran-2-yl]methoxy]silane	C9H20O2Si	CC(C)(C)[Si](C)(C)OC[C@@H]1CO1	1.431	1.432
39570-63-3	methyl (2S)-2-isocyanato-4-methylpentanoate	C8H13NO3	CC(C)C[C@@H](C(=O)OC)N=C=O	1.431	1.429
63038-26-6	methyl (2S)-2-amino-3,3-dimethylbutanoate	C7H15NO2	CC(C)(C)[C@@H](C(=O)OC)N	1.432	1.432
110453-78-6	(6S)-6-methyloctan-1-ol	C9H20O	CC[C@H](C)CCCCCO	1.434	1.434
14590-53-5	(1S)-2,2-dimethylcyclopropane-1-carboxylic acid	C6H10O2	CC1(C[C@@H]1C(=O)O)C	1.441	1.445
108149-60-6	3-O-tert-butyl 4-O-methyl (4S)-2,2-dimethyl-1,3-oxazolidine-3,4-dicarboxylate	C12H21NO5	CC1(N([C@@H](CO1)C(=O)OC)C(=O)OC(C)(C)C)C	1.443	1.447
112211-88-8	(2S)-3-methyl-2-(propan-2-ylamino)butan-1-ol	C8H19NO	CC(C)[C@@H](CO)NC(C)C	1.443	1.442
141942-85-0	ethyl (3R)-4-cyano-3-hydroxybutanoate	C7H11NO3	CCOC(=O)C[C@@H](CC#N)O	1.448	1.450
57416-04-3	(R)-2,3-dihydroxypropyl acetate	C5H10O4	O[C@H](CO)COC(C)=O	1.450	1.451
88767-98-0	ethyl (2R)-4-phenyl-2-(trifluoromethylsulfonyloxy)butanoate	C13H15F3O5S	CCOC(=O)[C@@H](CCC1=CC=CC=C1)OS(=O)(=O)C(F)(F)F	1.454	1.452
151223-12-0	2-[(4S)-2,2-di(propan-2-yl)-1,3-dioxolan-4-yl]ethanol	C11H22O3	CC(C)C1(OC[C@@H](O1)CCO)C(C)C	1.456	1.452
7331-52-4	(4S)-4-hydroxyoxolan-2-one	C4H6O3	C1[C@@H](COC1=O)O	1.464	1.463
84367-31-7	(3R)-4-chloro-3-hydroxybutanenitrile	C4H6ClNO	C(C#N)[C@H](CCl)O	1.474	1.474
121817-71-8	(2R)-2-(methoxymethyl)pyrrolidine-1-carbaldehyde	C7H13NO2	COC[C@H]1CCCN1C=O	1.476	1.474
69500-64-7	[(2S)-pyrrolidin-2-yl]methanamine	C5H12N2	C1C[C@H](NC1)CN	1.481	1.484
87655-21-8	(3S)-3-hydroxy-2,2-dimethylcyclohexan-1-one	C8H14O2	CC1([C@H](CCCC1=O)O)C	1.481	1.479
90315-82-5	ethyl (2R)-2-hydroxy-4-phenylbutanoate	C12H16O3	CCOC(=O)[C@@H](CCC1=CC=CC=C1)O	1.504	1.504
18031-40-8	(4S)-4-prop-1-en-2-ylcyclohexene-1-carbaldehyde	C10H14O	CC(=C)[C@H]1CCC(=CC1)C=O	1.508	1.514
56777-24-3	benzyl (2S)-2-hydroxypropanoate	C10H12O3	C[C@@H](C(=O)OCC1=CC=CC=C1)O	1.513	1.512
29169-64-0	[(1R)-2-chloro-2-oxo-1-phenylethyl] formate	C9H7ClO3	C1=CC=C(C=C1)[C@H](C(=O)Cl)OC=O	1.522	1.525
54-11-5	3-[(2S)-1-methylpyrrolidin-2-yl]pyridine	C10H14N2	CN1CCC[C@H]1C2=CN=CC=C2	1.525	1.529
56552-80-8	(2R)-3-phenylmethoxypropane-1,2-diol	C10H14O3	C1=CC=C(C=C1)COC[C@@H](CO)O	1.533	1.529
157528-56-8	(3R)-1-benzylpyrrolidine-3-carbonitrile	C12H14N2	C1CN(C[C@@H]1C#N)CC2=CC=CC=C2	1.536	1.536
32345-60-1	methyl (2S)-2-(2-chlorophenyl)-2-hydroxyacetate	C9H9ClO3	COC(=O)[C@H](C1=CC=CC=C1Cl)O	1.542	1.540
426-65-3	ethyl 2,2,3,3,3-pentafluoropropanoate	C5H5F5O2	CCOC(=O)C(C(F)(F)F)(F)F	1.300	1.303
753-90-2	2,2,2-trifluoroethanamine	C2H4F3N	C(C(F)(F)F)N	1.301	1.304
356-27-4	ethyl 2,2,3,3,4,4,4-heptafluorobutanoate	C6H5F7O2	CCOC(=O)C(C(C(F)(F)F)(F)F)(F)F	1.303	1.302
355-34-0	2,2,3,3,4,4,5,5,6,6,6-undecafluorohexan-1-amine	C6H4F11N	C(C(C(C(C(C(F)(F)F)(F)F)(F)F)(F)F)(F)F)N	1.303	1.302
376-27-2	methyl 2,2,3,3,4,4,5,5,6,6,7,7,8,8,8-pentadecafluorooctanoate	C9H3F15O2	COC(=O)C(C(C(C(C(C(C(F)(F)F)(F)F)(F)F)(F)F)(F)F)(F)F)(F)F	1.304	1.304
424-36-2	ethyl 2,2,3,3,4,4,5,5,5-nonafluoropentanoate	C7H5F9O2	CCOC(=O)C(C(C(C(F)(F)F)(F)F)(F)F)(F)F	1.305	1.307
51502-45-5	methyl 2,2,3,3,4,4,5,5,6,6,7,7,8,8,9,9,9-heptadecafluorononanoate	C10H3F17O2	COC(=O)C(C(C(C(C(C(C(C(F)(F)F)(F)F)(F)F)(F)F)(F)F)(F)F)(F)F)(F)F	1.307	1.305
32042-38-9	2,2,2-trifluoroethyl formate	C3H3F3O2	C(C(F)(F)F)OC=O	1.307	1.306
79963-95-4	2,2,2-trifluoroethyl 1,1,2,2,3,3,4,4,4-nonafluorobutane-1-sulfonate	C6H2F12O3S	C(C(F)(F)F)OS(=O)(=O)C(C(C(C(F)(F)F)(F)F)(F)F)(F)F	1.308	1.308
30377-52-7	ethyl 2,2,3,3,4,4,5,5,6,6,7,7,8,8,9,9,9-heptadecafluorononanoate	C11H5F17O2	CCOC(=O)C(C(C(C(C(C(C(C(F)(F)F)(F)F)(F)F)(F)F)(F)F)(F)F)(F)F)(F)F	1.310	1.310
915-76-4	2,4,6-tris(1,1,2,2,3,3,3-heptafluoropropyl)-1,3,5-triazine	C12F21N3	C1(=NC(=NC(=N1)C(C(C(F)(F)F)(F)F)(F)F)C(C(C(F)(F)F)(F)F)(F)F)C(C(C(F)(F)F)(F)F)(F)F	1.311	1.312
382-31-0	2,2,3,4,4,4-hexafluorobutan-1-ol	C4H4F6O	C(C(C(C(F)(F)F)F)(F)F)O	1.313	1.314
1513-87-7	bis(2,2,2-trifluoroethyl) carbonate	C5H4F6O3	C(C(F)(F)F)OC(=O)OCC(F)(F)F	1.314	1.312
647-25-6	1,8-dichloro-1,1,2,2,3,3,4,4,5,5,6,6,7,7,8,8-hexadecafluorooctane	C8Cl2F16	C(C(C(C(C(F)(F)Cl)(F)F)(F)F)(F)F)(C(C(C(F)(F)Cl)(F)F)(F)F)(F)F	1.314	1.314
2043-47-2	3,3,4,4,5,5,6,6,6-nonafluorohexan-1-ol	C6H5F9O	C(CO)C(C(C(C(F)(F)F)(F)F)(F)F)(F)F	1.315	1.314
647-42-7	3,3,4,4,5,5,6,6,7,7,8,8,8-tridecafluorooctan-1-ol	C8H5F13O	C(CO)C(C(C(C(C(C(F)(F)F)(F)F)(F)F)(F)F)(F)F)(F)F	1.316	1.316
2160-89-6	1,1,1,3,3,3-hexafluoropropan-2-yl prop-2-enoate	C6H4F6O2	C=CC(=O)OC(C(F)(F)F)C(F)(F)F	1.320	1.320
406-95-1	2,2,2-trifluoroethyl acetate	C4H5F3O2	CC(=O)OCC(F)(F)F	1.320	1.320
76-37-9	2,2,3,3-tetrafluoropropan-1-ol	C3H4F4O	C(C(C(F)F)(F)F)O	1.321	1.322
358-23-6	trifluoromethylsulfonyl trifluoromethanesulfonate	C2F6O5S2	C(F)(F)(F)S(=O)(=O)OS(=O)(=O)C(F)(F)F	1.322	1.324
2795-50-8	ethyl 2,2,3,3,4,4,5,5-octafluoropentanoate	C7H6F8O2	CCOC(=O)C(C(C(C(F)F)(F)F)(F)F)(F)F	1.324	1.325
756-09-2	2,2,3,3-tetrafluoropropanoic acid	C3H2F4O2	C(C(C(=O)O)(F)F)(F)F	1.324	1.321
124898-13-1	trimethyl(1,1,2,2,2-pentafluoroethyl)silane	C5H9F5Si	C[Si](C)(C)C(C(F)(F)F)(F)F	1.325	1.327
333-27-7	methyl trifluoromethanesulfonate	C2H3F3O3S	COS(=O)(=O)C(F)(F)F	1.326	1.329
431-46-9	2,2,2-trifluoro-1-methoxyethanol	C3H5F3O2	COC(C(F)(F)F)O	1.328	1.323
67-56-1	methanol	CH4O	CO	1.329	1.327
423-39-2	1,1,1,2,2,3,3,4,4-nonafluoro-4-iodobutane	C4F9I	C(C(C(F)(F)I)(F)F)(C(F)(F)F)(F)F	1.329	1.333
1493-13-6	trifluoromethanesulfonic acid	CHF3O3S	C(F)(F)(F)S(=O)(=O)O	1.329	1.329
307-98-2	2,2,3,3,4,4,5,5,6,6,7,7,8,8,8-pentadecafluorooctyl prop-2-enoate	C11H5F15O2	C=CC(=O)OCC(C(C(C(C(C(C(F)(F)F)(F)F)(F)F)(F)F)(F)F)(F)F)(F)F	1.329	1.330
335-58-0	1,1,1,2,2,3,3,4,4,5,5,6,6,7,7-pentadecafluoro-7-iodoheptane	C7F15I	C(C(C(C(F)(F)F)(F)F)(F)F)(C(C(C(F)(F)I)(F)F)(F)F)(F)F	1.329	1.329
677-69-0	1,1,1,2,3,3,3-heptafluoro-2-iodopropane	C3F7I	C(C(F)(F)F)(C(F)(F)F)(F)I	1.330	1.333
18830-44-9	methyl 3,3,3-trifluoropropanoate	C4H5F3O2	COC(=O)CC(F)(F)F	1.330	1.326
3063-94-3	1,1,1,3,3,3-hexafluoropropan-2-yl 2-methylprop-2-enoate	C7H6F6O2	CC(=C)C(=O)OC(C(F)(F)F)C(F)(F)F	1.331	1.333
81290-20-2	trimethyl(trifluoromethyl)silane	C4H9F3Si	C[Si](C)(C)C(F)(F)F	1.331	1.330
13089-11-7	methyl 3,3,3-trifluoro-2-oxopropanoate	C4H3F3O3	COC(=O)C(=O)C(F)(F)F	1.332	1.334
425-87-6	2-chloro-1,1,2-trifluoro-1-methoxyethane	C3H4ClF3O	COC(C(F)Cl)(F)F	1.334	1.336
646-97-9	1,1,1-trifluoro-2-(trifluoromethyl)pent-4-en-2-ol	C6H6F6O	C=CCC(C(F)(F)F)(C(F)(F)F)O	1.334	1.339
507-52-8	1,1,1-trifluoro-2-methylpropan-2-ol	C4H7F3O	CC(C)(C(F)(F)F)O	1.335	1.329
433-53-4	methyl 2,2-difluoroacetate	C3H4F2O2	COC(=O)C(F)F	1.335	1.334
27905-45-9	3,3,4,4,5,5,6,6,7,7,8,8,9,9,10,10,10-heptadecafluorodecyl prop-2-enoate	C13H7F17O2	C=CC(=O)OCCC(C(C(C(C(C(C(C(F)(F)F)(F)F)(F)F)(F)F)(F)F)(F)F)(F)F)(F)F	1.336	1.339
127589-63-3	methyl 3-chloro-2,2,3,3-tetrafluoropropanoate	C4H3ClF4O2	COC(=O)C(C(F)(F)Cl)(F)F	1.337	1.336
383-67-5	prop-2-enyl 2,2,2-trifluoroacetate	C5H5F3O2	C=CCOC(=O)C(F)(F)F	1.337	1.340
85877-79-8	trimethoxy(3,3,4,4,5,5,6,6,6-nonafluorohexyl)silane	C9H13F9O3Si	CO[Si](CCC(C(C(C(F)(F)F)(F)F)(F)F)(F)F)(OC)OC	1.338	1.340
335-08-0	3,3,3-trifluoro-2-hydroxy-2-methylpropanenitrile	C4H4F3NO	CC(C#N)(C(F)(F)F)O	1.339	1.342
17527-29-6	3,3,4,4,5,5,6,6,7,7,8,8,8-tridecafluorooctyl prop-2-enoate	C11H7F13O2	C=CC(=O)OCCC(C(C(C(C(C(F)(F)F)(F)F)(F)F)(F)F)(F)F)(F)F	1.339	1.343
13081-18-0	ethyl 3,3,3-trifluoro-2-oxopropanoate	C5H5F3O3	CCOC(=O)C(=O)C(F)(F)F	1.340	1.344
661-82-5	3-chloro-2,2,3,3-tetrafluoropropanoic acid	C3HClF4O2	C(=O)(C(C(F)(F)Cl)(F)F)O	1.341	1.340
101947-16-4	triethoxy(3,3,4,4,5,5,6,6,7,7,8,8,9,9,10,10,10-heptadecafluorodecyl)silane	C16H19F17O3Si	CCO[Si](CCC(C(C(C(C(C(C(C(F)(F)F)(F)F)(F)F)(F)F)(F)F)(F)F)(F)F)(F)F)(OCC)OCC	1.341	1.338
1429188-77-1	6,6,7,7,8,8,8-heptafluoro-5,5-bis(trifluoromethyl)octa-1,3-diene	C10H5F13	C=CC=CC(C(C(C(F)(F)F)(F)F)(F)F)(C(F)(F)F)C(F)(F)F	1.342	1.339
433-27-2	1-ethoxy-2,2,2-trifluoroethanol	C4H7F3O2	CCOC(C(F)(F)F)O	1.342	1.340
430-67-1	2,2-difluoroethanamine	C2H5F2N	C(C(F)F)N	1.343	1.340
461-18-7	4,4,4-trifluorobutan-1-ol	C4H7F3O	C(CC(F)(F)F)CO	1.343	1.342
381-73-7	2,2-difluoroacetic acid	C2H2F2O2	C(C(=O)O)(F)F	1.344	1.343
52591-27-2	3,3,4,4,5,5,6,6,6-nonafluorohexyl prop-2-enoate	C9H7F9O2	C=CC(=O)OCCC(C(C(C(F)(F)F)(F)F)(F)F)(F)F	1.344	1.344
75-05-8	acetonitrile	C2H3N	CC#N	1.345	1.353
51851-37-7	triethoxy(3,3,4,4,5,5,6,6,7,7,8,8,8-tridecafluorooctyl)silane	C14H19F13O3Si	CCO[Si](CCC(C(C(C(C(C(F)(F)F)(F)F)(F)F)(F)F)(F)F)(F)F)(OCC)OCC	1.345	1.345
310-71-4	2-chloro-1-ethoxy-1,1,2-trifluoroethane	C4H6ClF3O	CCOC(C(F)Cl)(F)F	1.345	1.346
918-22-9	1,6-dibromo-1,1,2,2,3,3,4,4,5,5,6,6-dodecafluorohexane	C6Br2F12	C(C(C(C(F)(F)Br)(F)F)(F)F)(C(C(F)(F)Br)(F)F)(F)F	1.345	1.347
454-31-9	ethyl 2,2-difluoroacetate	C4H6F2O2	CCOC(=O)C(F)F	1.347	1.344
3107-98-0	dimethyl 2,2,3,3,4,4,5,5-octafluorohexanedioate	C8H6F8O4	COC(=O)C(C(C(C(C(=O)OC)(F)F)(F)F)(F)F)(F)F	1.347	1.349
45115-53-5	2,2,3,3,3-pentafluoropropyl 2-methylprop-2-enoate	C7H7F5O2	CC(=C)C(=O)OCC(C(F)(F)F)(F)F	1.348	1.351
376-84-1	2,2,3,3,4,4,5,5-octafluoropentyl prop-2-enoate	C8H6F8O2	C=CC(=O)OCC(C(C(C(F)F)(F)F)(F)F)(F)F	1.349	1.350
212563-43-4	1,1,1,2,2,3,3,4,4,5,5,6,6-tridecafluoro-7-iodoheptane	C7H2F13I	C(C(C(C(C(C(C(F)(F)F)(F)F)(F)F)(F)F)(F)F)(F)F)I	1.349	1.349
78560-44-8	trichloro(3,3,4,4,5,5,6,6,7,7,8,8,9,9,10,10,10-heptadecafluorodecyl)silane	C10H4Cl3F17Si	C(C[Si](Cl)(Cl)Cl)C(C(C(C(C(C(C(C(F)(F)F)(F)F)(F)F)(F)F)(F)F)(F)F)(F)F)(F)F	1.349	1.345
102390-98-7	triethoxy(3,3,4,4,5,5,6,6,6-nonafluorohexyl)silane	C12H19F9O3Si	CCO[Si](CCC(C(C(C(F)(F)F)(F)F)(F)F)(F)F)(OCC)OCC	1.349	1.345
66137-74-4	1,1,2,2-tetrafluoro-2-(1,1,2,2-tetrafluoro-2-iodoethoxy)ethanesulfonyl fluoride	C4F9IO3S	C(C(F)(F)S(=O)(=O)F)(OC(C(F)(F)I)(F)F)(F)F	1.349	1.352
2261-99-6	2,2,3,3,4,4,5,5,6,6,7,7-dodecafluoroheptyl 2-methylprop-2-enoate	C11H8F12O2	CC(=C)C(=O)OCC(C(C(C(C(C(F)F)(F)F)(F)F)(F)F)(F)F)(F)F	1.350	1.352
371-26-6	ethyl 4,4,4-trifluorobutanoate	C6H9F3O2	CCOC(=O)CCC(F)(F)F	1.352	1.351
54052-90-3	2,2,3,4,4,4-hexafluorobutyl prop-2-enoate	C7H6F6O2	C=CC(=O)OCC(C(C(F)(F)F)F)(F)F	1.352	1.352
1799-84-4	3,3,4,4,5,5,6,6,6-nonafluorohexyl 2-methylprop-2-enoate	C10H9F9O2	CC(=C)C(=O)OCCC(C(C(C(F)(F)F)(F)F)(F)F)(F)F	1.352	1.351
1550-44-3	2,2-difluoroethyl acetate	C4H6F2O2	CC(=O)OCC(F)F	1.354	1.352
1514-82-5	2-bromo-3,3,3-trifluoroprop-1-ene	C3H2BrF3	C=C(C(F)(F)F)Br	1.355	1.359
18599-22-9	4-bromo-3,3,4,4-tetrafluorobut-1-ene	C4H3BrF4	C=CC(C(F)(F)Br)(F)F	1.355	1.358
429-60-7	trimethoxy(3,3,3-trifluoropropyl)silane	C6H13F3O3Si	CO[Si](CCC(F)(F)F)(OC)OC	1.355	1.360
356-36-5	dimethyl 2,2,3,3-tetrafluorobutanedioate	C6H6F4O4	COC(=O)C(C(C(=O)OC)(F)F)(F)F	1.358	1.357
109-66-0	pentane	C5H12	CCCCC	1.358	1.358
67-64-1	propan-2-one	C3H6O	CC(=O)C	1.359	1.366
16881-77-9	Methyl dimethoxysilane	C3H10O2Si	CO[SiH](C)OC	1.360	1.360
27607-77-8	trimethylsilyl trifluoromethanesulfonate	C4H9F3O3SSi	C[Si](C)(C)OS(=O)(=O)C(F)(F)F	1.360	1.360
2043-57-4	1,1,1,2,2,3,3,4,4,5,5,6,6-tridecafluoro-8-iodooctane	C8H4F13I	C(CI)C(C(C(C(C(C(F)(F)F)(F)F)(F)F)(F)F)(F)F)(F)F	1.360	1.362
355-69-1	1,1,2,2,3,3,4,4,5,5,6-undecafluoro-6-iodocyclohexane	C6F11I	C1(C(C(C(C(C1(F)F)(F)F)(F)I)(F)F)(F)F)(F)F	1.360	1.356
424-40-8	diethyl 2,2,3,3,4,4-hexafluoropentanedioate	C9H10F6O4	CCOC(=O)C(C(C(C(=O)OCC)(F)F)(F)F)(F)F	1.361	1.363
79-20-9	methyl acetate	C3H6O2	CC(=O)OC	1.361	1.368
358-60-1	triethoxy(fluoro)silane	C6H15FO3Si	CCO[Si](OCC)(OCC)F	1.361	1.358
1717-59-5	2,2-difluoro-2-fluorosulfonylacetic acid	C2HF3O4S	C(=O)(C(F)(F)S(=O)(=O)F)O	1.362	1.365
352-87-4	2,2,2-trifluoroethyl 2-methylprop-2-enoate	C6H7F3O2	CC(=C)C(=O)OCC(F)(F)F	1.363	1.363
625-54-7	2-ethoxypropane	C5H12O	CCOC(C)C	1.363	1.366
107-12-0	propanenitrile	C3H5N	CCC#N	1.366	1.366
958032-89-8	1-but-3-enoxy-2,3,3,4,4,5,5-heptafluorocyclopentene	C9H7F7O	C=CCCOC1=C(C(C(C1(F)F)(F)F)(F)F)F	1.368	1.369
625-55-8	propan-2-yl formate	C4H8O2	CC(C)OC=O	1.368	1.372
88738-78-7	methyl 2-[bis(2,2,2-trifluoroethoxy)phosphoryl]acetate	C7H9F6O5P	COC(=O)CP(=O)(OCC(F)(F)F)OCC(F)(F)F	1.369	1.370
1634-04-4	2-methoxy-2-methylpropane	C5H12O	CC(C)(C)OC	1.370	1.369
75-83-2	2,2-dimethylbutane	C6H14	CCC(C)(C)C	1.370	1.372
3277-26-7	1,1,3,3-Tetramethyl disiloxane	C4H14OSi2	C[SiH](C)O[SiH](C)C	1.370	1.369
1112-39-6	dimethoxy(dimethyl)silane	C4H12O2Si	CO[Si](C)(C)OC	1.371	1.373
1185-55-3	trimethoxy(methyl)silane	C4H12O3Si	CO[Si](C)(OC)OC	1.371	1.369
141-78-6	ethyl acetate	C4H8O2	CCOC(=O)C	1.372	1.375
542-56-3	2-methylpropyl nitrite	C4H9NO2	CC(C)CON=O	1.372	1.373
109-67-1	pent-1-ene	C5H10	CCCC=C	1.372	1.377
598-56-1	N,N-dimethylethanamine	C4H11N	CCN(C)C	1.373	1.377
654-53-5	1,2,3,4-tetrafluoro-5-(trifluoromethyl)benzene	C7HF7	C1=C(C(=C(C(=C1F)F)F)F)C(F)(F)F	1.373	1.375
78-82-0	2-methylpropanenitrile	C4H7N	CC(C)C#N	1.374	1.370
917-92-0	3,3-dimethylbut-1-yne	C6H10	CC(C)(C)C#C	1.375	1.385
431-35-6	3-bromo-1,1,1-trifluoropropan-2-one	C3H2BrF3O	C(C(=O)C(F)(F)F)Br	1.375	1.382
2031-62-1	Methyl(diethoxy)silane	C5H14O2Si	CCO[SiH](C)OCC	1.375	1.376
624-78-2	N-methylethanamine	C3H9N	CCNC	1.375	1.376
75-31-0	propan-2-amine	C3H9N	CC(C)N	1.375	1.380
637-92-3	2-ethoxy-2-methylpropane	C6H14O	CCOC(C)(C)C	1.376	1.376
5419-55-6	tripropan-2-yl borate	C9H21BO3	B(OC(C)C)(OC(C)C)OC(C)C	1.377	1.381
109-92-2	ethenoxyethane	C4H8O	CCOC=C	1.377	1.378
110-74-7	propyl formate	C4H8O2	CCCOC=O	1.377	1.380
75-64-9	2-methylpropan-2-amine	C4H11N	CC(C)(C)N	1.377	1.386
96-14-0	3-methylpentane	C6H14	CCC(C)CC	1.377	1.375
544-16-1	butyl nitrite	C4H9NO2	CCCCON=O	1.377	1.380
64035-64-9	trimethylsilylmethyl trifluoromethanesulfonate	C5H11F3O3SSi	C[Si](C)(C)COS(=O)(=O)C(F)(F)F	1.377	1.377
2679-87-0	2-ethoxybutane	C6H14O	CCC(C)OCC	1.378	1.380
392-56-3	1,2,3,4,5,6-hexafluorobenzene	C6F6	C1(=C(C(=C(C(=C1F)F)F)F)F)F	1.378	1.375
107-46-0	trimethyl(trimethylsilyloxy)silane	C6H18OSi2	C[Si](C)(C)O[Si](C)(C)C	1.378	1.383
67-63-0	propan-2-ol	C3H8O	CC(C)O	1.378	1.379
75-29-6	2-chloropropane	C3H7Cl	CC(C)Cl	1.378	1.378
630-18-2	2,2-dimethylpropanenitrile	C5H9N	CC(C)(C)C#N	1.378	1.377
563-46-2	2-methylbut-1-ene	C5H10	CCC(=C)C	1.379	1.380
433-19-2	1,4-bis(trifluoromethyl)benzene	C8H4F6	C1=CC(=CC=C1C(F)(F)F)C(F)(F)F	1.379	1.379
402-31-3	1,3-bis(trifluoromethyl)benzene	C8H4F6	C1=CC(=CC(=C1)C(F)(F)F)C(F)(F)F	1.379	1.379
123-72-8	butanal	C4H8O	CCCC=O	1.380	1.382
78-93-3	butan-2-one	C4H8O	CCC(=O)C	1.380	1.379
175230-50-9	propan-2-yl 4,4,4-trifluoro-3-oxobutanoate	C7H9F3O3	CC(C)OC(=O)CC(=O)C(F)(F)F	1.380	1.376
420-90-6	3-bromo-3,3-difluoroprop-1-ene	C3H3BrF2	C=CC(F)(F)Br	1.380	1.381
110-71-4	1,2-dimethoxyethane	C4H10O2	COCCOC	1.380	1.377
24589-78-4	2,2,2-trifluoro-N-methyl-N-trimethylsilylacetamide	C6H12F3NOSi	CN(C(=O)C(F)(F)F)[Si](C)(C)C	1.380	1.382
1189-93-1	1,1,3,3,5,5-Hexamethyltrisiloxane	C6H20O2Si3	C[SiH](C)O[Si](C)(C)O[SiH](C)C	1.381	1.383
75-52-5	nitromethane	CH3NO2	C[N+](=O)[O-]	1.382	1.384
78-62-6	diethoxy(dimethyl)silane	C6H16O2Si	CCO[Si](C)(C)OCC	1.382	1.384
116-11-0	2-methoxyprop-1-ene	C4H8O	CC(=C)OC	1.382	1.380
691-37-2	4-methylpent-1-ene	C6H12	CC(C)CC=C	1.383	1.385
1066-35-9	chlorodimethylsilane	C2H7ClSi	C[SiH](Cl)C	1.383	1.380
2031-67-6	triethoxy(methyl)silane	C7H18O3Si	CCO[Si](C)(OCC)OCC	1.383	1.384
547-63-7	methyl 2-methylpropanoate	C5H10O2	CC(C)C(=O)OC	1.384	1.382
67899-41-6	1,2,3,4,5-pentafluoro-6-(1,1,2,3,3-pentafluoroprop-2-enyl)benzene	C9F10	C1(=C(C(=C(C(=C1F)F)F)F)F)C(C(=C(F)F)F)(F)F	1.384	1.383
109-74-0	butanenitrile	C4H7N	CCCC#N	1.384	1.379
675-62-7	dichloro-methyl-(3,3,3-trifluoropropyl)silane	C4H7Cl2F3Si	C[Si](CCC(F)(F)F)(Cl)Cl	1.384	1.381
105-37-3	ethyl propanoate	C5H10O2	CCC(=O)OCC	1.384	1.383
1992-48-9	tetrapropan-2-yl silicate	C12H28O4Si	CC(C)O[Si](OC(C)C)(OC(C)C)OC(C)C	1.385	1.385
7778-85-0	1,2-dimethoxypropane	C5H12O2	CC(COC)OC	1.385	1.385
540-88-5	tert-butyl acetate	C6H12O2	CC(=O)OC(C)(C)C	1.386	1.385
507-20-0	2-chloro-2-methylpropane	C4H9Cl	CC(C)(C)Cl	1.386	1.385
637-78-5	propan-2-yl propanoate	C6H12O2	CCC(=O)OC(C)C	1.386	1.386
69739-34-0	[tert-butyl(dimethyl)silyl] trifluoromethanesulfonate	C7H15F3O3SSi	CC(C)(C)[Si](C)(C)OS(=O)(=O)C(F)(F)F	1.386	1.387
627-19-0	pent-1-yne	C5H8	CCCC#C	1.387	1.387
79-09-4	propanoic acid	C3H6O2	CCC(=O)O	1.387	1.395
791-22-0	2-[2,2,3,3,4,4,5,5-octafluoro-6-(oxiran-2-yl)hexyl]oxirane	C10H10F8O2	C1C(O1)CC(C(C(C(CC2CO2)(F)F)(F)F)(F)F)(F)F	1.387	1.383
557-31-3	3-ethoxyprop-1-ene	C5H10O	CCOCC=C	1.388	1.389
142-82-5	heptane	C7H16	CCCCCCC	1.388	1.385
592-41-6	hex-1-ene	C6H12	CCCCC=C	1.388	1.389
367-57-7	1,1,1-trifluoropentane-2,4-dione	C5H5F3O2	CC(=O)CC(=O)C(F)(F)F	1.388	1.365
802-93-7	1,1,1,3,3,3-hexafluoro-2-[3-(1,1,1,3,3,3-hexafluoro-2-hydroxypropan-2-yl)phenyl]propan-2-ol	C12H6F12O2	C1=CC(=CC(=C1)C(C(F)(F)F)(C(F)(F)F)O)C(C(F)(F)F)(C(F)(F)F)O	1.388	1.388
617-50-5	propan-2-yl 2-methylpropanoate	C7H14O2	CC(C)C(=O)OC(C)C	1.388	1.390
590-86-3	3-methylbutanal	C5H10O	CC(C)CC=O	1.388	1.387
1445-45-0	1,1,1-trimethoxyethane	C5H12O3	CC(OC)(OC)OC	1.389	1.385
107-10-8	propan-1-amine	C3H9N	CCCN	1.389	1.394
865-52-1	tetramethylgermane	C4H12Ge	C[Ge](C)(C)C	1.389	1.397
126-84-1	2,2-diethoxypropane	C7H16O2	CCOC(C)(C)OCC	1.389	1.390
110-05-4	2-tert-butylperoxy-2-methylpropane	C8H18O2	CC(C)(C)OOC(C)(C)C	1.389	1.384
589-34-4	3-methylhexane	C7H16	CCCC(C)CC	1.389	1.387
6213-94-1	ethenoxy(trimethyl)silane	C5H12OSi	C[Si](C)(C)OC=C	1.389	1.388
463-04-7	pentyl nitrite	C5H11NO2	CCCCCON=O	1.390	1.388
4667-99-6	chloro(triethoxy)silane	C6H15ClO3Si	CCO[Si](OCC)(OCC)Cl	1.390	1.391
563-78-0	2,3-dimethylbut-1-ene	C6H12	CC(C)C(=C)C	1.390	1.392
628-55-7	2-methyl-1-(2-methylpropoxy)propane	C8H18O	CC(C)COCC(C)C	1.390	1.392
141-62-8	[dimethyl(trimethylsilyloxy)silyl]oxy-dimethyl-trimethylsilyloxysilane	C10H30O3Si4	C[Si](C)(C)O[Si](C)(C)O[Si](C)(C)O[Si](C)(C)C	1.390	1.391
18936-17-9	2-methylbutanenitrile	C5H9N	CCC(C)C#N	1.390	1.388
4744-08-5	1,1-diethoxypropane	C7H16O2	CCC(OCC)OCC	1.390	1.390
60129-85-3	(2,3,4,5,6-pentafluorophenyl) trifluoromethanesulfonate	C7F8O3S	C1(=C(C(=C(C(=C1F)F)F)F)F)OS(=O)(=O)C(F)(F)F	1.390	1.390
464-06-2	2,2,3-trimethylbutane	C7H16	CC(C)C(C)(C)C	1.390	1.387
1066-54-2	ethynyl(trimethyl)silane	C5H10Si	C[Si](C)(C)C#C	1.390	1.393
14704-14-4	methoxymethyl(trimethyl)silane	C5H14OSi	COC[Si](C)(C)C	1.391	1.391
1067-25-0	trimethoxy(propyl)silane	C6H16O3Si	CCC[Si](OC)(OC)OC	1.391	1.391
919-94-8	2-ethoxy-2-methylbutane	C7H16O	CCC(C)(C)OCC	1.391	1.392
32137-19-2	1,2-difluoro-4-(trifluoromethyl)benzene	C7H3F5	C1=CC(=C(C=C1C(F)(F)F)F)F	1.391	1.391
96-17-3	2-methylbutanal	C5H10O	CCC(C)C=O	1.391	1.392
363-72-4	1,2,3,4,5-pentafluorobenzene	C6HF5	C1=C(C(=C(C(=C1F)F)F)F)F	1.391	1.391
754-05-2	ethenyl(trimethyl)silane	C5H12Si	C[Si](C)(C)C=C	1.391	1.393
565-59-3	2,3-dimethylpentane	C7H16	CCC(C)C(C)C	1.392	1.389
96-22-0	pentan-3-one	C5H10O	CCC(=O)CC	1.392	1.391
540-84-1	2,2,4-trimethylpentane	C8H18	CC(C)CC(C)(C)C	1.392	1.394
763-29-1	2-methylpent-1-ene	C6H12	CCCC(=C)C	1.392	1.393
627-35-0	N-methylpropan-1-amine	C4H11N	CCCNC	1.392	1.393
629-14-1	1,2-diethoxyethane	C6H14O2	CCOCCOCC	1.393	1.391
1077-01-6	1-fluoro-3-(trifluoromethoxy)benzene	C7H4F4O	C1=CC(=CC(=C1)F)OC(F)(F)F	1.393	1.395
1481-36-3	fluorocyclopentane	C5H9F	C1CCC(C1)F	1.393	1.391
1741-41-9	1,1-diethoxy-2-methylpropane	C8H18O2	CCOC(C(C)C)OCC	1.393	1.397
503-30-0	oxetane	C3H6O	C1COC1	1.393	1.394
657-36-3	4-(trifluoromethyl)piperidine	C6H10F3N	C1CNCCC1C(F)(F)F	1.393	1.395
79-31-2	2-methylpropanoic acid	C4H8O2	CC(C)C(=O)O	1.394	1.396
7154-75-8	4-methylpent-1-yne	C6H10	CC(C)CC#C	1.394	1.393
106-36-5	propyl propanoate	C6H12O2	CCCOC(=O)CC	1.394	1.393
24332-20-5	1,1,2-trimethoxyethane	C5H12O3	COCC(OC)OC	1.394	1.392
638-11-9	propan-2-yl butanoate	C7H14O2	CCCC(=O)OC(C)C	1.394	1.394
123-86-4	butyl acetate	C6H12O2	CCCCOC(=O)C	1.395	1.394
688-71-1	tripropyl borate	C9H21BO3	B(OCCC)(OCCC)OCCC	1.395	1.397
401-56-9	ethyl 2-chloro-2-fluoroacetate	C4H6ClFO2	CCOC(=O)C(F)Cl	1.395	1.395
589-43-5	2,4-dimethylhexane	C8H18	CCC(C)CC(C)C	1.395	1.395
393-38-4	1,4-difluoro-2-(trifluoromethyl)benzene	C7H3F5	C1=CC(=C(C=C1F)C(F)(F)F)F	1.395	1.395
592-27-8	2-methylheptane	C8H18	CCCCCC(C)C	1.395	1.393
79-46-9	2-nitropropane	C3H7NO2	CC(C)[N+](=O)[O-]	1.395	1.395
2106-18-5	1-fluoro-2-(trifluoromethoxy)benzene	C7H4F4O	C1=CC=C(C(=C1)OC(F)(F)F)F	1.395	1.397
108-05-4	ethenyl acetate	C4H6O2	CC(=O)OC=C	1.396	1.396
1118-02-1	isocyanato(trimethyl)silane	C4H9NOSi	C[Si](C)(C)N=C=O	1.396	1.393
18146-00-4	trimethyl(prop-2-enoxy)silane	C6H14OSi	C[Si](C)(C)OCC=C	1.396	1.399
625-43-4	N,2-dimethylpropan-1-amine	C5H13N	CC(C)CNC	1.396	1.396
627-41-8	3-methoxyprop-1-yne	C4H6O	COCC#C	1.396	1.395
512-56-1	trimethyl phosphate	C3H9O4P	COP(=O)(OC)OC	1.396	1.397
2550-02-9	triethoxy(propyl)silane	C9H22O3Si	CCC[Si](OCC)(OCC)OCC	1.396	1.397
1188-33-6	1,1-diethoxy-N,N-dimethylmethanamine	C7H17NO2	CCOC(N(C)C)OCC	1.397	1.403
20193-20-8	N-ethylpropan-1-amine	C5H13N	CCCNCC	1.397	1.396
141546-97-6	ethyl 3-ethoxy-2,2-difluoro-3-hydroxypropanoate	C7H12F2O4	CCOC(C(C(=O)OCC)(F)F)O	1.397	1.396
78-83-1	2-methylpropan-1-ol	C4H10O	CC(C)CO	1.397	1.395
109-53-5	1-ethenoxy-2-methylpropane	C6H12O	CC(C)COC=C	1.397	1.393
1833-53-0	trimethyl(prop-1-en-2-yloxy)silane	C6H14OSi	CC(=C)O[Si](C)(C)C	1.397	1.399
7452-79-1	ethyl 2-methylbutanoate	C7H14O2	CCC(C)C(=O)OCC	1.397	1.398
760-21-4	3-methylidenepentane	C6H12	CCC(=C)CC	1.397	1.396
66576-71-4	propan-2-yl 2-methylbutanoate	C8H16O2	CCC(C)C(=O)OC(C)C	1.397	1.399
6290-49-9	methyl 2-methoxyacetate	C4H8O3	COCC(=O)OC	1.397	1.395
78-39-7	1,1,1-triethoxyethane	C8H18O3	CCOC(C)(OCC)OCC	1.397	1.396
4447-60-3	2-[di(propan-2-yloxy)methoxy]propane	C10H22O3	CC(C)OC(OC(C)C)OC(C)C	1.397	1.396
624-24-8	methyl pentanoate	C6H12O2	CCCCC(=O)OC	1.397	1.397
2083-91-2	N-methyl-N-trimethylsilylmethanamine	C5H15NSi	CN(C)[Si](C)(C)C	1.397	1.400
110-59-8	pentanenitrile	C5H9N	CCCCC#N	1.397	1.394
541-02-6	2,2,4,4,6,6,8,8,10,10-decamethyl-1,3,5,7,9,2,4,6,8,10-pentaoxapentasilecane	C10H30O5Si5	C[Si]1(O[Si](O[Si](O[Si](O[Si](O1)(C)C)(C)C)(C)C)(C)C)C	1.398	1.398
110-45-2	3-methylbutyl formate	C6H12O2	CC(C)CCOC=O	1.398	1.397
4432-77-3	N-ethyl-2-methylpropan-2-amine	C6H15N	CCNC(C)(C)C	1.398	1.401
75-54-7	dichloro(methyl)silane	CH4Cl2Si	C[SiH](Cl)Cl	1.398	1.402
2916-31-6	2,2-dimethyl-1,3-dioxolane	C5H10O2	CC1(OCCO1)C	1.398	1.402
2213-32-3	2,4-dimethylpent-1-ene	C7H14	CC(C)CC(=C)C	1.398	1.401
85272-31-7	[ditert-butyl(trifluoromethylsulfonyloxy)silyl] trifluoromethanesulfonate	C10H18F6O6S2Si	CC(C)(C)[Si](C(C)(C)C)(OS(=O)(=O)C(F)(F)F)OS(=O)(=O)C(F)(F)F	1.398	1.396
114435-02-8	4-fluoro-1,3-dioxolan-2-one	C3H3FO3	C1C(OC(=O)O1)F	1.398	1.394
497-26-7	2-methyl-1,3-dioxolane	C4H8O2	CC1OCCO1	1.398	1.400
565-69-5	2-methylpentan-3-one	C6H12O	CCC(=O)C(C)C	1.398	1.400
126889-55-2	[diethyl(propan-2-yl)silyl] trifluoromethanesulfonate	C8H17F3O3SSi	CC[Si](CC)(C(C)C)OS(=O)(=O)C(F)(F)F	1.398	1.399
107-92-6	butanoic acid	C4H8O2	CCCC(=O)O	1.399	1.402
56011-12-2	2,2-diethoxypropanenitrile	C7H13NO2	CCOC(C)(C#N)OCC	1.399	1.402
589-81-1	3-methylheptane	C8H18	CCCCC(C)CC	1.399	1.396
78-08-0	ethenyl(triethoxy)silane	C8H18O3Si	CCO[Si](C=C)(OCC)OCC	1.399	1.399
5356-83-2	ethenyl-ethoxy-dimethylsilane	C6H14OSi	CCO[Si](C)(C)C=C	1.399	1.398
142-96-1	1-butoxybutane	C8H18O	CCCCOCCCC	1.400	1.399
105-66-8	propyl butanoate	C7H14O2	CCCC(=O)OCCC	1.400	1.399
589-38-8	hexan-3-one	C6H12O	CCCC(=O)CC	1.400	1.401
625-27-4	2-methylpent-2-ene	C6H12	CCC=C(C)C	1.400	1.402
14036-06-7	diethoxymethyl acetate	C7H14O4	CCOC(OCC)OC(=O)C	1.400	1.398
565-80-0	2,4-dimethylpentan-3-one	C7H14O	CC(C)C(=O)C(C)C	1.400	1.407
638-51-7	hexyl nitrite	C6H13NO2	CCCCCCON=O	1.400	1.401
3769-23-1	4-methylhex-1-ene	C7H14	CCC(C)CC=C	1.400	1.401
565-61-7	3-methylpentan-2-one	C6H12O	CCC(C)C(=O)C	1.400	1.401
3522-94-9	2,2,5-trimethylhexane	C9H20	CC(C)CCC(C)(C)C	1.400	1.402
108-22-5	prop-1-en-2-yl acetate	C5H8O2	CC(=C)OC(=O)C	1.401	1.404
64-67-5	diethyl sulfate	C4H10O4S	CCOS(=O)(=O)OCC	1.401	1.400
646-06-0	1,3-dioxolane	C3H6O2	C1COCO1	1.401	1.409
563-16-6	3,3-dimethylhexane	C8H18	CCCC(C)(C)CC	1.401	1.400
542-10-9	1-acetyloxyethyl acetate	C6H10O4	CC(OC(=O)C)OC(=O)C	1.401	1.402
590-01-2	butyl propanoate	C7H14O2	CCCCOC(=O)CC	1.401	1.401
4127-47-3	1,1,2,2-tetramethylcyclopropane	C7H14	CC1(CC1(C)C)C	1.401	1.405
108-84-9	4-methylpentan-2-yl acetate	C8H16O2	CC(C)CC(C)OC(=O)C	1.401	1.406
584-94-1	2,3-dimethylhexane	C8H18	CCCC(C)C(C)C	1.401	1.398
540-97-6	2,2,4,4,6,6,8,8,10,10,12,12-dodecamethyl-1,3,5,7,9,11-hexaoxa-2,4,6,8,10,12-hexasilacyclododecane	C12H36O6Si6	C[Si]1(O[Si](O[Si](O[Si](O[Si](O[Si](O1)(C)C)(C)C)(C)C)(C)C)(C)C)C	1.401	1.401
402-44-8	1-fluoro-4-(trifluoromethyl)benzene	C7H4F4	C1=CC(=CC=C1C(F)(F)F)F	1.401	1.402
3404-62-4	5-methylhex-2-ene	C7H14	CC=CCC(C)C	1.401	1.402
38256-93-8	2-methoxy-N-methylethanamine	C4H11NO	CNCCOC	1.401	1.402
121-44-8	N,N-diethylethanamine	C6H15N	CCN(CC)CC	1.401	1.399
3054-95-3	3,3-diethoxyprop-1-ene	C7H14O2	CCOC(C=C)OCC	1.402	1.405
624-41-9	2-methylbutyl acetate	C7H14O2	CCC(C)COC(=O)C	1.402	1.400
115-80-0	1,1,1-triethoxypropane	C9H20O3	CCC(OCC)(OCC)OCC	1.402	1.402
109-73-9	butan-1-amine	C4H11N	CCCCN	1.402	1.404
109-69-3	1-chlorobutane	C4H9Cl	CCCCCl	1.402	1.402
2942-58-7	diethoxyphosphorylformonitrile	C5H10NO3P	CCOP(=O)(C#N)OCC	1.402	1.408
69045-82-5	2-fluoro-5-(trifluoromethyl)pyridine	C6H3F4N	C1=CC(=NC=C1C(F)(F)F)F	1.402	1.404
110-49-6	2-methoxyethyl acetate	C5H10O3	CC(=O)OCCOC	1.402	1.400
96-33-3	methyl prop-2-enoate	C4H6O2	COC(=O)C=C	1.403	1.407
63493-28-7	pentan-2-amine	C5H13N	CCCC(C)N	1.403	1.404
77377-52-7	N-[tert-butyl(dimethyl)silyl]-2,2,2-trifluoro-N-methylacetamide	C9H18F3NOSi	CC(C)(C)[Si](C)(C)N(C)C(=O)C(F)(F)F	1.403	1.404
97-87-0	butyl 2-methylpropanoate	C8H16O2	CCCCOC(=O)C(C)C	1.403	1.404
110-67-8	3-methoxypropanenitrile	C4H7NO	COCCC#N	1.403	1.401
3852-09-3	methyl 3-methoxypropanoate	C5H10O3	COCCC(=O)OC	1.403	1.402
5813-64-9	2,2-dimethylpropan-1-amine	C5H13N	CC(C)(C)CN	1.403	1.407
5340-78-3	ethyl 3,3-dimethylbutanoate	C8H16O2	CCOC(=O)CC(C)(C)C	1.403	1.404
3221-61-2	2-methyloctane	C9H20	CCCCCCC(C)C	1.403	1.401
6094-02-6	2-methylhex-1-ene	C7H14	CCCCC(=C)C	1.403	1.403
43083-12-1	1,1,1-trimethoxybutane	C7H16O3	CCCC(OC)(OC)OC	1.403	1.402
771-56-2	1,2,3,4,5-pentafluoro-6-methylbenzene	C7H3F5	CC1=C(C(=C(C(=C1F)F)F)F)F	1.403	1.405
37064-20-3	propyl 2-methylbutanoate	C8H16O2	CCCOC(=O)C(C)CC	1.403	1.404
564-02-3	2,2,3-trimethylpentane	C8H18	CCC(C)C(C)(C)C	1.403	1.400
6737-11-7	but-3-en-2-yl acetate	C6H10O2	CC(C=C)OC(=O)C	1.404	1.405
625-65-0	2,4-dimethylpent-2-ene	C7H14	CC(C)C=C(C)C	1.404	1.409
97-96-1	2-ethylbutanal	C6H12O	CCC(CC)C=O	1.404	1.404
66-25-1	hexanal	C6H12O	CCCCCC=O	1.404	1.405
503-74-2	3-methylbutanoic acid	C5H10O2	CC(C)CC(=O)O	1.404	1.404
600-14-6	pentane-2,3-dione	C5H8O2	CCC(=O)C(=O)C	1.404	1.411
600-22-6	methyl 2-oxopropanoate	C4H6O3	CC(=O)C(=O)OC	1.404	1.401
591-87-7	prop-2-enyl acetate	C5H8O2	CC(=O)OCC=C	1.404	1.404
3188-13-4	chloromethoxyethane	C3H7ClO	CCOCCl	1.404	1.403
590-21-6	1-chloroprop-1-ene	C3H5Cl	CC=CCl	1.404	1.410
2216-30-0	2,5-dimethylheptane	C9H20	CCC(C)CCC(C)C	1.404	1.403
623-56-3	5-methylhexan-3-one	C7H14O	CCC(=O)CC(C)C	1.404	1.406
79-03-8	propanoyl chloride	C3H5ClO	CCC(=O)Cl	1.404	1.402
627-21-4	pent-2-yne	C5H8	CCC#CC	1.404	1.401
2551-83-9	trimethoxy(prop-2-enyl)silane	C6H14O3Si	CO[Si](CC=C)(OC)OC	1.405	1.404
13360-63-9	N-ethylbutan-1-amine	C6H15N	CCCCNCC	1.405	1.405
753-89-9	1-chloro-2,2-dimethylpropane	C5H11Cl	CC(C)(C)CCl	1.405	1.406
10606-42-5	ethyl 3-methoxypropanoate	C6H12O3	CCOC(=O)CCOC	1.405	1.405
123-63-7	2,4,6-trimethyl-1,3,5-trioxane	C6H12O3	CC1OC(OC(O1)C)C	1.405	1.400
75-85-4	2-methylbutan-2-ol	C5H12O	CCC(C)(C)O	1.405	1.401
105-38-4	ethenyl propanoate	C5H8O2	CCC(=O)OC=C	1.405	1.405
617-35-6	ethyl 2-oxopropanoate	C5H8O3	CCOC(=O)C(=O)C	1.405	1.402
616-24-0	pentan-3-amine	C5H13N	CCC(CC)N	1.405	1.408
6917-76-6	chloro-ethyl-dimethylsilane	C4H11ClSi	CC[Si](C)(C)Cl	1.405	1.406
96-47-9	2-methyloxolane	C5H10O	CC1CCCO1	1.405	1.408
3852-11-7	methyl 3-methoxy-2-methylpropanoate	C6H12O3	CC(COC)C(=O)OC	1.405	1.405
22737-36-6	O-trimethylsilylhydroxylamine	C3H11NOSi	C[Si](C)(C)ON	1.405	1.399
140-88-5	ethyl prop-2-enoate	C5H8O2	CCOC(=O)C=C	1.406	1.408
109-75-1	but-3-enenitrile	C4H5N	C=CCC#N	1.406	1.405
1572-98-1	ethyl 2-cyano-2-methylpropanoate	C7H11NO2	CCOC(=O)C(C)(C)C#N	1.406	1.411
926-64-7	2-(dimethylamino)acetonitrile	C4H8N2	CN(C)CC#N	1.406	1.409
111-15-9	2-ethoxyethyl acetate	C6H12O3	CCOCCOC(=O)C	1.406	1.404
34322-82-2	N-ethyl-2-methoxyethanamine	C5H13NO	CCNCCOC	1.406	1.409
4437-51-8	hexane-3,4-dione	C6H10O2	CCC(=O)C(=O)CC	1.406	1.417
589-59-3	2-methylpropyl 3-methylbutanoate	C9H18O2	CC(C)CC(=O)OCC(C)C	1.406	1.406
3739-64-8	1-prop-2-enoxybutane	C7H14O	CCCCOCC=C	1.406	1.406
1423-60-5	but-3-yn-2-one	C4H4O	CC(=O)C#C	1.406	1.411
17887-80-8	trimethyl(3-trimethylsilyloxypropoxy)silane	C9H24O2Si2	C[Si](C)(C)OCCCO[Si](C)(C)C	1.406	1.407
115262-01-6	[bromo(difluoro)methyl]-trimethylsilane	C4H9BrF2Si	C[Si](C)(C)C(F)(F)Br	1.406	1.405
2051-30-1	2,6-dimethyloctane	C10H22	CCC(C)CCCC(C)C	1.406	1.409
2401-73-2	chloro-[chloro(dimethyl)silyl]oxy-dimethylsilane	C4H12Cl2OSi2	C[Si](C)(O[Si](C)(C)Cl)Cl	1.406	1.409
105-68-0	3-methylbutyl propanoate	C8H16O2	CCC(=O)OCCC(C)C	1.406	1.405
2203-80-7	5-methylhex-1-yne	C7H12	CC(C)CCC#C	1.406	1.406
542-54-1	4-methylpentanenitrile	C6H11N	CC(C)CCC#N	1.406	1.404
763-30-4	2-methylpenta-1,4-diene	C6H10	CC(=C)CC=C	1.406	1.412
763-69-9	ethyl 3-ethoxypropanoate	C7H14O3	CCOCCC(=O)OCC	1.407	1.406
1569-02-4	1-ethoxypropan-2-ol	C5H12O2	CCOCC(C)O	1.407	1.410
621-76-1	1-(dipropoxymethoxy)propane	C10H22O3	CCCOC(OCCC)OCCC	1.407	1.406
762-72-1	trimethyl(prop-2-enyl)silane	C6H14Si	C[Si](C)(C)CC=C	1.407	1.409
543-27-1	2-methylpropyl carbonochloridate	C5H9ClO2	CC(C)COC(=O)Cl	1.407	1.406
5926-26-1	chloromethyl(trimethoxy)silane	C4H11ClO3Si	CO[Si](CCl)(OC)OC	1.407	1.406
392-85-8	1-fluoro-2-(trifluoromethyl)benzene	C7H4F4	C1=CC=C(C(=C1)C(F)(F)F)F	1.407	1.410
629-33-4	hexyl formate	C7H14O2	CCCCCCOC=O	1.407	1.408
327-54-8	1,2,4,5-tetrafluorobenzene	C6H2F4	C1=C(C(=CC(=C1F)F)F)F	1.407	1.407
7789-99-3	2-methylpentyl acetate	C8H16O2	CCCC(C)COC(=O)C	1.408	1.408
110-80-5	2-ethoxyethanol	C4H10O2	CCOCCO	1.408	1.409
3069-19-0	hexyl(trimethoxy)silane	C9H22O3Si	CCCCCC[Si](OC)(OC)OC	1.408	1.407
544-01-4	3-methyl-1-(3-methylbutoxy)butane	C10H22O	CC(C)CCOCCC(C)C	1.408	1.408
109-99-9	oxolane	C4H8O	C1CCOC1	1.408	1.410
102-52-3	1,1,3,3-tetramethoxypropane	C7H16O4	COC(CC(OC)OC)OC	1.408	1.410
2917-65-9	trimethylsilylmethyl acetate	C6H14O2Si	CC(=O)OC[Si](C)(C)C	1.408	1.407
1469-70-1	ethyl prop-2-enyl carbonate	C6H10O3	CCOC(=O)OCC=C	1.408	1.406
1067-08-9	3-ethyl-3-methylpentane	C8H18	CCC(C)(CC)CC	1.408	1.405
2216-32-2	4-ethylheptane	C9H20	CCCC(CC)CCC	1.408	1.407
60044-74-8	4-ethoxybutan-2-one	C6H12O2	CCOCCC(=O)C	1.408	1.409
4016-11-9	2-(ethoxymethyl)oxirane	C5H10O2	CCOCC1CO1	1.408	1.411
80-55-7	ethyl 2-hydroxy-2-methylpropanoate	C6H12O3	CCOC(=O)C(C)(C)O	1.408	1.412
142-92-7	hexyl acetate	C8H16O2	CCCCCCOC(=O)C	1.409	1.409
107-84-6	1-chloro-3-methylbutane	C5H11Cl	CC(C)CCCl	1.409	1.408
19693-75-5	2-methoxy-1,3-dioxolane	C4H8O3	COC1OCCO1	1.409	1.406
922-67-8	methyl prop-2-ynoate	C4H4O2	COC(=O)C#C	1.409	1.412
107-39-1	2,4,4-trimethylpent-1-ene	C8H16	CC(=C)CC(C)(C)C	1.409	1.409
3074-71-3	2,3-dimethylheptane	C9H20	CCCCC(C)C(C)C	1.409	1.405
1126-93-8	2-ethoxy-4,4,5,5-tetramethyl-1,3,2-dioxaborolane	C8H17BO3	B1(OC(C(O1)(C)C)(C)C)OCC	1.409	1.405
106-35-4	heptan-3-one	C7H14O	CCCCC(=O)CC	1.409	1.410
54396-97-3	2-ethoxyethyl 2-methylpropanoate	C8H16O3	CCOCCOC(=O)C(C)C	1.409	1.410
16529-56-9	2-methylbut-3-enenitrile	C5H7N	CC(C=C)C#N	1.409	1.407
389-40-2	1,2,3,4,5-pentafluoro-6-methoxybenzene	C7H3F5O	COC1=C(C(=C(C(=C1F)F)F)F)F	1.409	1.416
109-52-4	pentanoic acid	C5H10O2	CCCCC(=O)O	1.409	1.410
6975-92-4	2,5-dimethylhex-1-ene	C8H16	CC(C)CCC(=C)C	1.410	1.410
110-76-9	2-ethoxyethanamine	C4H11NO	CCOCCN	1.410	1.412
6065-82-3	ethyl 2,2-diethoxyacetate	C8H16O4	CCOC(C(=O)OCC)OCC	1.410	1.407
79080-31-2	1,5-dimethyl-3-(trifluoromethyl)pyrazole	C6H7F3N2	CC1=CC(=NN1C)C(F)(F)F	1.410	1.413
13423-15-9	3-methyloxolane	C5H10O	CC1CCOC1	1.410	1.412
626-33-5	2-methylheptan-4-one	C8H16O	CCCC(=O)CC(C)C	1.410	1.413
13706-86-0	5-methylhexane-2,3-dione	C7H12O2	CC(C)CC(=O)C(=O)C	1.410	1.419
95-92-1	diethyl oxalate	C6H10O4	CCOC(=O)C(=O)OCC	1.410	1.404
10500-11-5	pent-1-en-3-yl acetate	C7H12O2	CCC(C=C)OC(=O)C	1.411	1.412
106-27-4	3-methylbutyl butanoate	C9H18O2	CCCC(=O)OCCC(C)C	1.411	1.410
922-28-1	3,4-dimethylheptane	C9H20	CCCC(C)C(C)CC	1.411	1.408
590-36-3	2-methylpentan-2-ol	C6H14O	CCCC(C)(C)O	1.411	1.410
919-29-9	1,1,1-triethoxypentane	C11H24O3	CCCCC(OCC)(OCC)OCC	1.411	1.411
1070-83-3	3,3-dimethylbutanoic acid	C6H12O2	CC(C)(C)CC(=O)O	1.411	1.412
3068-88-0	4-methyloxetan-2-one	C4H6O2	CC1CC(=O)O1	1.411	1.410
1576-84-7	but-3-enyl acetate	C6H10O2	CC(=O)OCCC=C	1.411	1.410
16068-37-4	triethoxy(2-triethoxysilylethyl)silane	C14H34O6Si2	CCO[Si](CC[Si](OCC)(OCC)OCC)(OCC)OCC	1.411	1.409
628-34-2	1-chloro-2-ethoxyethane	C4H9ClO	CCOCCCl	1.411	1.412
3616-56-6	2,2-diethoxy-N,N-dimethylethanamine	C8H19NO2	CCOC(CN(C)C)OCC	1.411	1.411
10076-48-9	methyl 2,2-dimethoxypropanoate	C6H12O4	CC(C(=O)OC)(OC)OC	1.411	1.406
55897-65-9	2,2-dimethylhexanenitrile	C8H15N	CCCCC(C)(C)C#N	1.411	1.409
77078-22-9	2-[2-(2-methoxyethoxy)ethoxy]propane	C8H18O3	CC(C)OCCOCCOC	1.411	1.411
1522-41-4	ethyl 2-fluoro-3-oxobutanoate	C6H9FO3	CCOC(=O)C(C(=O)C)F	1.411	1.408
928-49-4	hex-3-yne	C6H10	CCC#CCC	1.411	1.410
108-11-2	4-methylpentan-2-ol	C6H14O	CC(C)CC(C)O	1.411	1.410
122-07-6	2,2-dimethoxy-N-methylethanamine	C5H13NO2	CNCC(OC)OC	1.411	1.413
3952-66-7	methyl 2-oxobutanoate	C5H8O3	CCC(=O)C(=O)OC	1.411	1.410
563-79-1	2,3-dimethylbut-2-ene	C6H12	CC(=C(C)C)C	1.412	1.406
4655-34-9	propan-2-yl 2-methylprop-2-enoate	C7H12O2	CC(C)OC(=O)C(=C)C	1.412	1.414
43175-57-1	N-(2-methoxyethyl)propan-1-amine	C6H15NO	CCCNCCOC	1.412	1.415
996-50-9	N-ethyl-N-trimethylsilylethanamine	C7H19NSi	CCN(CC)[Si](C)(C)C	1.412	1.416
112-36-7	1-ethoxy-2-(2-ethoxyethoxy)ethane	C8H18O3	CCOCCOCCOCC	1.412	1.412
141-75-3	butanoyl chloride	C4H7ClO	CCCC(=O)Cl	1.412	1.410
2738-18-3	2,6-dimethylhept-3-ene	C9H18	CC(C)CC=CC(C)C	1.412	1.417
106-73-0	methyl heptanoate	C8H16O2	CCCCCCC(=O)OC	1.412	1.413
617-86-7	TRIETHYLSILANE	C6H16Si	CC[SiH](CC)CC	1.412	1.406
3850-30-4	3,3-dimethylbutan-2-amine	C6H15N	CC(C(C)(C)C)N	1.413	1.414
141-72-0	1-(2-butoxypropan-2-yloxy)butane	C11H24O2	CCCCOC(C)(C)OCCCC	1.413	1.411
15057-11-1	4-methoxybutyl acetate	C7H14O3	CC(=O)OCCCCOC	1.413	1.413
7148-06-3	methyl 2-(dimethylamino)acetate	C5H11NO2	CN(C)CC(=O)OC	1.413	1.412
15869-93-9	3,5-dimethyloctane	C10H22	CCCC(C)CC(C)CC	1.413	1.412
543-87-3	3-methylbutyl nitrate	C5H11NO3	CC(C)CCO[N+](=O)[O-]	1.413	1.409
5911-04-6	3-methylnonane	C10H22	CCCCCCC(C)CC	1.413	1.410
15869-85-9	5-methylnonane	C10H22	CCCCC(C)CCCC	1.413	1.410
13195-64-7	dipropan-2-yl propanedioate	C9H16O4	CC(C)OC(=O)CC(=O)OC(C)C	1.413	1.413
1589-49-7	3-methoxypropan-1-ol	C4H10O2	COCCCO	1.413	1.411
22737-37-7	[dimethyl-(trimethylsilyloxyamino)silyl]methane	C6H19NOSi2	C[Si](C)(C)NO[Si](C)(C)C	1.413	1.413
14036-55-6	tert-butyl but-3-enoate	C8H14O2	CC(C)(C)OC(=O)CC=C	1.413	1.414
98298-66-9	1-chloroethyl propan-2-yl carbonate	C6H11ClO3	CC(C)OC(=O)OC(C)Cl	1.413	1.410
2212-11-5	chloromethyl-dimethoxy-methylsilane	C4H11ClO2Si	CO[Si](C)(CCl)OC	1.413	1.413
2627-95-4	ethenyl-[ethenyl(dimethyl)silyl]oxy-dimethylsilane	C8H18OSi2	C[Si](C)(C=C)O[Si](C)(C)C=C	1.413	1.414
597-67-1	ethoxy(triethyl)silane	C8H20OSi	CCO[Si](CC)(CC)CC	1.413	1.411
2445-76-3	hexyl propanoate	C9H18O2	CCCCCCOC(=O)CC	1.413	1.412
66-27-3	methyl methanesulfonate	C2H6O3S	COS(=O)(=O)C	1.413	1.414
112-06-1	heptyl acetate	C9H18O2	CCCCCCCOC(=O)C	1.414	1.416
106-31-0	butanoyl butanoate	C8H14O3	CCCC(=O)OC(=O)CCC	1.414	1.412
108-83-8	2,6-dimethylheptan-4-one	C9H18O	CC(C)CC(=O)CC(C)C	1.414	1.416
7087-68-5	N-ethyl-N-propan-2-ylpropan-2-amine	C8H19N	CCN(C(C)C)C(C)C	1.414	1.413
598-05-0	dipropyl sulfate	C6H14O4S	CCCOS(=O)(=O)OCCC	1.414	1.412
13179-98-1	1,6-dimethoxyhexane	C8H18O2	COCCCCCCOC	1.414	1.415
2807-30-9	2-propoxyethanol	C5H12O2	CCCOCCO	1.414	1.415
105-79-3	2-methylpropyl hexanoate	C10H20O2	CCCCCC(=O)OCC(C)C	1.414	1.414
589-63-9	octan-4-one	C8H16O	CCCCC(=O)CCC	1.414	1.416
106-63-8	2-methylpropyl prop-2-enoate	C7H12O2	CC(C)COC(=O)C=C	1.414	1.415
112-07-2	2-butoxyethyl acetate	C8H16O3	CCCCOCCOC(=O)C	1.414	1.415
6297-41-2	butyl 2-methylpentanoate	C10H20O2	CCCCOC(=O)C(C)CCC	1.414	1.414
33229-89-9	ethyl 2-(dimethylamino)acetate	C6H13NO2	CCOC(=O)CN(C)C	1.414	1.413
3634-56-8	chloro-dimethyl-propan-2-ylsilane	C5H13ClSi	CC(C)[Si](C)(C)Cl	1.414	1.417
57597-62-3	3,3-dimethoxypropanenitrile	C5H9NO2	COC(CC#N)OC	1.414	1.413
112-48-1	1-(2-butoxyethoxy)butane	C10H22O2	CCCCOCCOCCCC	1.414	1.413
5063-65-0	2-pentyloxirane	C7H14O	CCCCCC1CO1	1.414	1.417
3070-53-9	hepta-1,6-diene	C7H12	C=CCCCC=C	1.414	1.416
105-53-3	diethyl propanedioate	C7H12O4	CCOC(=O)CC(=O)OCC	1.414	1.415
2445-78-5	2-methylbutyl 2-methylbutanoate	C10H20O2	CCC(C)COC(=O)C(C)CC	1.414	1.414
97-61-0	2-methylpentanoic acid	C6H12O2	CCCC(C)C(=O)O	1.414	1.417
372-38-3	1,3,5-trifluorobenzene	C6H3F3	C1=C(C=C(C=C1F)F)F	1.414	1.420
594-20-7	2,2-dichloropropane	C3H6Cl2	CC(C)(Cl)Cl	1.415	1.416
16745-94-1	3,4-dimethylhex-1-ene	C8H16	CCC(C)C(C)C=C	1.415	1.415
1632-16-2	3-methylideneheptane	C8H16	CCCCC(=C)CC	1.415	1.415
97-63-2	ethyl 2-methylprop-2-enoate	C6H10O2	CCOC(=O)C(=C)C	1.415	1.416
80-62-6	methyl 2-methylprop-2-enoate	C5H8O2	CC(=C)C(=O)OC	1.415	1.415
646-07-1	4-methylpentanoic acid	C6H12O2	CC(C)CCC(=O)O	1.415	1.414
106-68-3	octan-3-one	C8H16O	CCCCCC(=O)CC	1.415	1.417
80522-42-5	tri(propan-2-yl)silyl trifluoromethanesulfonate	C10H21F3O3SSi	CC(C)[Si](C(C)C)(C(C)C)OS(=O)(=O)C(F)(F)F	1.415	1.413
42185-03-5	2-propoxyethanamine	C5H13NO	CCCOCCN	1.415	1.417
375855-08-6	5-methylheptan-3-yl acetate	C10H20O2	CCC(C)CC(CC)OC(=O)C	1.415	1.421
2032-34-0	3,3-diethoxypropanenitrile	C7H13NO2	CCOC(CC#N)OCC	1.415	1.414
1789-58-8	dichloro(ethyl)silane	C2H6Cl2Si	CC[SiH](Cl)Cl	1.415	1.412
626-93-7	hexan-2-ol	C6H14O	CCCCC(C)O	1.415	1.412
18433-93-7	4-methyl-2-(2-methylpropyl)-1,3-dioxolane	C8H16O2	CC1COC(O1)CC(C)C	1.415	1.416
585-07-9	tert-butyl 2-methylprop-2-enoate	C8H14O2	CC(=C)C(=O)OC(C)(C)C	1.415	1.416
626-89-1	4-methylpentan-1-ol	C6H14O	CC(C)CCCO	1.415	1.415
22487-87-2	5-methylhept-2-ene	C8H16	CCC(C)CC=CC	1.415	1.415
4648-54-8	azido(trimethyl)silane	C3H9N3Si	C[Si](C)(C)N=[N+]=[N-]	1.415	1.415
623-81-4	diethyl sulfite	C4H10O3S	CCOS(=O)OCC	1.415	1.415
27846-49-7	ethyl 3-acetyloxybutanoate	C8H14O4	CCOC(=O)CC(C)OC(=O)C	1.416	1.416
5436-21-5	4,4-dimethoxybutan-2-one	C6H12O3	CC(=O)CC(OC)OC	1.416	1.416
595-37-9	2,2-dimethylbutanoic acid	C6H12O2	CCC(C)(C)C(=O)O	1.416	1.415
105-43-1	3-methylpentanoic acid	C6H12O2	CCC(C)CC(=O)O	1.416	1.418
111-13-7	octan-2-one	C8H16O	CCCCCCC(=O)C	1.416	1.416
98-08-8	trifluoromethylbenzene	C7H5F3	C1=CC=C(C=C1)C(F)(F)F	1.416	1.423
10416-59-8	trimethylsilyl N-trimethylsilylethanimidate	C8H21NOSi2	CC(=N[Si](C)(C)C)O[Si](C)(C)C	1.416	1.418
32864-38-3	3-O-tert-butyl 1-O-ethyl propanedioate	C9H16O4	CCOC(=O)CC(=O)OC(C)(C)C	1.416	1.416
621-62-5	2-chloro-1,1-diethoxyethane	C6H13ClO2	CCOC(CCl)OCC	1.416	1.416
13361-30-3	propan-2-yl 2-cyanoacetate	C6H9NO2	CC(C)OC(=O)CC#N	1.416	1.417
42149-74-6	1-(2-chloroethoxy)propane	C5H11ClO	CCCOCCCl	1.416	1.418
1719-58-0	chloro-ethenyl-dimethylsilane	C4H9ClSi	C[Si](C)(C=C)Cl	1.416	1.415
31469-15-5	(1-methoxy-2-methylprop-1-enoxy)-trimethylsilane	C8H18O2Si	CC(=C(OC)O[Si](C)(C)C)C	1.416	1.418
111-55-7	2-acetyloxyethyl acetate	C6H10O4	CC(=O)OCCOC(=O)C	1.416	1.413
4439-24-1	2-(2-methylpropoxy)ethanol	C6H14O2	CC(C)COCCO	1.416	1.417
626-82-4	butyl hexanoate	C10H20O2	CCCCCC(=O)OCCCC	1.416	1.417
115-22-0	3-hydroxy-3-methylbutan-2-one	C5H10O2	CC(=O)C(C)(C)O	1.416	1.420
2517-43-3	3-methoxybutan-1-ol	C5H12O2	CC(CCO)OC	1.416	1.418
63448-63-5	1-methoxybutan-2-amine	C5H13NO	CCC(COC)N	1.416	1.417
609-09-6	diethyl 2-oxopropanedioate	C7H10O5	CCOC(=O)C(=O)C(=O)OCC	1.416	1.424
10022-28-3	1,1-dimethoxyoctane	C10H22O2	CCCCCCCC(OC)OC	1.416	1.417
107-40-4	2,4,4-trimethylpent-2-ene	C8H16	CC(=CC(C)(C)C)C	1.416	1.417
4071-88-9	ethyl 2-trimethylsilylacetate	C7H16O2Si	CCOC(=O)C[Si](C)(C)C	1.416	1.414
883731-58-6	[4-(trifluoromethyl)cyclohexyl]methanol	C8H13F3O	C1CC(CCC1CO)C(F)(F)F	1.416	1.414
13688-56-7	trimethylsilyl 2-methylprop-2-enoate	C7H14O2Si	CC(=C)C(=O)O[Si](C)(C)C	1.416	1.414
18171-11-4	chloromethyl-dimethyl-propan-2-yloxysilane	C6H15ClOSi	CC(C)O[Si](C)(C)CCl	1.417	1.416
75-34-3	1,1-dichloroethane	C2H4Cl2	CC(Cl)Cl	1.417	1.417
1468-39-9	3-methylbutanoyl 3-methylbutanoate	C10H18O3	CC(C)CC(=O)OC(=O)CC(C)C	1.417	1.416
625-45-6	2-methoxyacetic acid	C3H6O3	COCC(=O)O	1.417	1.413
2943-75-1	triethoxy(octyl)silane	C14H32O3Si	CCCCCCCC[Si](OCC)(OCC)OCC	1.417	1.417
1421-89-2	2-(dimethylamino)ethyl acetate	C6H13NO2	CC(=O)OCCN(C)C	1.417	1.415
18457-04-0	bis(trimethylsilyl) propanedioate	C9H20O4Si2	C[Si](C)(C)OC(=O)CC(=O)O[Si](C)(C)C	1.417	1.416
7665-72-7	2-[(2-methylpropan-2-yl)oxymethyl]oxirane	C7H14O2	CC(C)(C)OCC1CO1	1.417	1.417
105-56-6	ethyl 2-cyanoacetate	C5H7NO2	CCOC(=O)CC#N	1.417	1.418
35466-87-6	2-ethoxycarbonyloxyethyl ethyl carbonate	C8H14O6	CCOC(=O)OCCOC(=O)OCC	1.417	1.413
65094-22-6	1-[[bromo(difluoro)methyl]-ethoxyphosphoryl]oxyethane	C5H10BrF2O3P	CCOP(=O)(C(F)(F)Br)OCC	1.417	1.415
930-22-3	2-ethenyloxirane	C4H6O	C=CC1CO1	1.417	1.417
142-62-1	hexanoic acid	C6H12O2	CCCCCC(=O)O	1.417	1.419
103491-33-4	O-(2-methoxypropan-2-yl)hydroxylamine	C4H11NO2	CC(C)(OC)ON	1.417	1.416
124-11-8	non-1-ene	C9H18	CCCCCCCC=C	1.417	1.415
18997-19-8	chloromethyl 2,2-dimethylpropanoate	C6H11ClO2	CC(C)(C)C(=O)OCCl	1.417	1.421
340-07-8	2,2,2-trifluoro-1-piperidin-1-ylethanone	C7H10F3NO	C1CCN(CC1)C(=O)C(F)(F)F	1.417	1.416
361393-85-3	[4-(trifluoromethyl)cyclohexyl]methanamine	C8H14F3N	C1CC(CCC1CN)C(F)(F)F	1.417	1.416
39687-95-1	methyl 2-isocyanoacetate	C4H5NO2	COC(=O)C[N+]#[C-]	1.417	1.415
2868-37-3	methyl cyclopropanecarboxylate	C5H8O2	COC(=O)C1CC1	1.418	1.420
696-59-3	2,5-dimethoxyoxolane	C6H12O3	COC1CCC(O1)OC	1.418	1.419
3074-78-0	2,6-dimethylhept-1-ene	C9H18	CC(C)CCCC(=C)C	1.418	1.418
7580-85-0	2-[(2-methylpropan-2-yl)oxy]ethanol	C6H14O2	CC(C)(C)OCCO	1.418	1.416
623-50-7	ethyl 2-hydroxyacetate	C4H8O3	CCOC(=O)CO	1.418	1.417
115-18-4	2-methylbut-3-en-2-ol	C5H10O	CC(C)(C=C)O	1.418	1.416
609-14-3	ethyl 2-methyl-3-oxobutanoate	C7H12O3	CCOC(=O)C(C)C(=O)C	1.418	1.424
106-32-1	ethyl octanoate	C10H20O2	CCCCCCCC(=O)OCC	1.418	1.418
105-45-3	methyl 3-oxobutanoate	C5H8O3	CC(=O)CC(=O)OC	1.418	1.422
5131-66-8	1-butoxypropan-2-ol	C7H16O2	CCCCOCC(C)O	1.418	1.420
638-41-5	pentyl carbonochloridate	C6H11ClO2	CCCCCOC(=O)Cl	1.418	1.417
2346-81-8	3-chlorohexane	C6H13Cl	CCCC(CC)Cl	1.418	1.416
18503-90-7	1,1-dibutoxy-N,N-dimethylmethanamine	C11H25NO2	CCCCOC(N(C)C)OCCCC	1.418	1.415
10519-87-6	bis(ethenyl)-dimethylsilane	C6H12Si	C[Si](C)(C=C)C=C	1.418	1.421
542-08-5	propan-2-yl 3-oxobutanoate	C7H12O3	CC(C)OC(=O)CC(=O)C	1.418	1.420
926-06-7	propan-2-yl methanesulfonate	C4H10O3S	CC(C)OS(=O)(=O)C	1.418	1.416
105-30-6	2-methylpentan-1-ol	C6H14O	CCCC(C)CO	1.418	1.416
541-16-2	ditert-butyl propanedioate	C11H20O4	CC(C)(C)OC(=O)CC(=O)OC(C)(C)C	1.418	1.418
588-43-2	1-(dibutoxymethoxy)butane	C13H28O3	CCCCOC(OCCCC)OCCCC	1.418	1.417
924-88-9	dipropan-2-yl butanedioate	C10H18O4	CC(C)OC(=O)CCC(=O)OC(C)C	1.418	1.416
3796-23-4	3-(trifluoromethyl)pyridine	C6H4F3N	C1=CC(=CN=C1)C(F)(F)F	1.418	1.419
14618-78-1	4,4-dimethoxybutanenitrile	C6H11NO2	COC(CCC#N)OC	1.419	1.418
30093-99-3	4,4-dimethyl-5H-1,3-oxazole	C5H9NO	CC1(COC=N1)C	1.419	1.418
627-03-2	2-ethoxyacetic acid	C4H8O3	CCOCC(=O)O	1.419	1.414
4485-09-0	nonan-4-one	C9H18O	CCCCCC(=O)CCC	1.419	1.422
14936-66-4	nonan-2-yl acetate	C11H22O2	CCCCCCCC(C)OC(=O)C	1.419	1.423
16486-68-3	2-methyl-N-prop-2-enylpropan-2-amine	C7H15N	CC(C)(C)NCC=C	1.419	1.423
111-76-2	2-butoxyethanol	C6H14O2	CCCCOCCO	1.419	1.422
505-22-6	1,3-dioxane	C4H8O2	C1COCOC1	1.419	1.421
7223-38-3	N,N-dimethylprop-2-yn-1-amine	C5H9N	CN(C)CC#C	1.419	1.418
5332-73-0	3-methoxypropan-1-amine	C4H11NO	COCCCN	1.419	1.415
17096-07-0	3-tris(trimethylsilyloxy)silylpropyl 2-methylprop-2-enoate	C16H38O5Si4	CC(=C)C(=O)OCCC[Si](O[Si](C)(C)C)(O[Si](C)(C)C)O[Si](C)(C)C	1.419	1.421
5689-83-8	4-methyl-1,3,2-dioxathiolane 2,2-dioxide	C3H6O4S	CC1COS(=O)(=O)O1	1.419	1.420
13831-03-3	tert-butyl prop-2-ynoate	C7H10O2	CC(C)(C)OC(=O)C#C	1.419	1.417
106-65-0	dimethyl butanedioate	C6H10O4	COC(=O)CCC(=O)OC	1.419	1.417
3219-63-4	trimethylsilylmethanol	C4H12OSi	C[Si](C)(C)CO	1.419	1.413
3710-84-7	N,N-diethylhydroxylamine	C4H11NO	CCN(CC)O	1.420	1.419
2984-50-1	2-hexyloxirane	C8H16O	CCCCCCC1CO1	1.420	1.422
589-55-9	heptan-4-ol	C7H16O	CCCC(CCC)O	1.420	1.421
759-36-4	diethyl 2-propan-2-ylpropanedioate	C10H18O4	CCOC(=O)C(C(C)C)C(=O)OCC	1.420	1.421
97-86-9	2-methylpropyl 2-methylprop-2-enoate	C8H14O2	CC(C)COC(=O)C(=C)C	1.420	1.421
502-56-7	nonan-5-one	C9H18O	CCCCC(=O)CCCC	1.420	1.422
111-95-5	2-methoxy-N-(2-methoxyethyl)ethanamine	C6H15NO2	COCCNCCOC	1.420	1.425
2530-87-2	3-chloropropyl(trimethoxy)silane	C6H15ClO3Si	CO[Si](CCCCl)(OC)OC	1.420	1.421
105-48-6	propan-2-yl 2-chloroacetate	C5H9ClO2	CC(C)OC(=O)CCl	1.420	1.419
35502-06-8	3-chloro-1,1-dimethoxypropane	C5H11ClO2	COC(CCCl)OC	1.420	1.423
19398-77-7	3,4-diethylhexane	C10H22	CCC(CC)C(CC)CC	1.420	1.419
1189-24-8	DiisobutylPhosphonate	C8H19O3P	O=P(OCC(C)C)OCC(C)C	1.420	1.420
2163-48-6	diethyl 2-propylpropanedioate	C10H18O4	CCCC(C(=O)OCC)C(=O)OCC	1.420	1.421
14548-31-3	hex-1-en-5-yne	C6H8	C=CCCC#C	1.420	1.421
2525-62-4	1-isocyanatohexane	C7H13NO	CCCCCCN=C=O	1.420	1.421
24801-88-5	triethoxy(3-isocyanatopropyl)silane	C10H21NO4Si	CCO[Si](CCCN=C=O)(OCC)OCC	1.420	1.420
2198-61-0	3-methylbutyl hexanoate	C11H22O2	CCCCCC(=O)OCCC(C)C	1.420	1.420
1117-19-7	dipropyl propanedioate	C9H16O4	CCCOC(=O)CC(=O)OCCC	1.420	1.421
2216-38-8	non-2-ene	C9H18	CCCCCCC=CC	1.420	1.420
124-12-9	octanenitrile	C8H15N	CCCCCCCC#N	1.420	1.421
812-00-0	methyl dihydrogen phosphate	CH5O4P	COP(=O)(O)O	1.420	1.419
6224-91-5	trimethyl(prop-1-ynyl)silane	C6H12Si	CC#C[Si](C)(C)C	1.420	1.417
638-29-9	pentanoyl chloride	C5H9ClO	CCCCC(=O)Cl	1.420	1.418
79-10-7	prop-2-enoic acid	C3H4O2	C=CC(=O)O	1.421	1.427
765-30-0	cyclopropanamine	C3H7N	C1CC1N	1.421	1.422
108-16-7	1-(dimethylamino)propan-2-ol	C5H13NO	CC(CN(C)C)O	1.421	1.425
17302-01-1	3-ethyl-3-methylheptane	C10H22	CCCCC(C)(CC)CC	1.421	1.419
543-49-7	heptan-2-ol	C7H16O	CCCCCC(C)O	1.421	1.419
5616-32-0	2-(methylamino)acetonitrile	C3H6N2	CNCC#N	1.421	1.421
4536-23-6	2-methylhexanoic acid	C7H14O2	CCCCC(C)C(=O)O	1.421	1.425
628-46-6	5-methylhexanoic acid	C7H14O2	CC(C)CCCC(=O)O	1.421	1.422
7492-70-8	(1-butoxy-1-oxopropan-2-yl) butanoate	C11H20O4	CCCCOC(=O)C(C)OC(=O)CCC	1.421	1.421
625-22-9	dibutyl sulfate	C8H18O4S	CCCCOS(=O)(=O)OCCCC	1.421	1.421
1116-77-4	4,4-diethoxy-N,N-dimethylbutan-1-amine	C10H23NO2	CCOC(CCCN(C)C)OCC	1.421	1.422
4324-38-3	3-ethoxypropanoic acid	C5H10O3	CCOCCC(=O)O	1.421	1.419
607-97-6	ethyl 2-ethyl-3-oxobutanoate	C8H14O3	CCC(C(=O)C)C(=O)OCC	1.421	1.426
112-58-3	1-hexoxyhexane	C12H26O	CCCCCCOCCCCCC	1.421	1.420
123-29-5	ethyl nonanoate	C11H22O2	CCCCCCCCC(=O)OCC	1.421	1.423
2082-59-9	pentanoyl pentanoate	C10H18O3	CCCCC(=O)OC(=O)CCCC	1.421	1.421
124-21-0	2-ethoxy-N-(2-ethoxyethyl)ethanamine	C8H19NO2	CCOCCNCCOCC	1.422	1.425
401-95-6	3,5-bis(trifluoromethyl)benzaldehyde	C9H4F6O	C1=C(C=C(C=C1C(F)(F)F)C(F)(F)F)C=O	1.422	1.421
105-39-5	ethyl 2-chloroacetate	C4H7ClO2	CCOC(=O)CCl	1.422	1.421
5500-21-0	cyclopropanecarbonitrile	C4H5N	C1CC1C#N	1.422	1.420
14447-15-5	propyl 2-cyanoacetate	C6H9NO2	CCCOC(=O)CC#N	1.422	1.422
138-22-7	butyl 2-hydroxypropanoate	C7H14O3	CCCCOC(=O)C(C)O	1.422	1.425
115-19-5	2-methylbut-3-yn-2-ol	C5H8O	CC(C)(C#C)O	1.422	1.418
6206-25-3	methyl 1-methylcyclopropane-1-carboxylate	C6H10O2	CC1(CC1)C(=O)OC	1.422	1.420
112-40-3	dodecane	C12H26	CCCCCCCCCCCC	1.422	1.419
5435-64-3	3,5,5-trimethylhexanal	C9H18O	CC(CC=O)CC(C)(C)C	1.422	1.424
1779-60-8	propyl 3-oxobutanoate	C7H12O3	CCCOC(=O)CC(=O)C	1.422	1.425
59664-42-5	2,4-bis(trifluoromethyl)benzaldehyde	C9H4F6O	C1=CC(=C(C=C1C(F)(F)F)C(F)(F)F)C=O	1.422	1.424
142-29-0	cyclopentene	C5H8	C1CC=CC1	1.422	1.425
3050-69-9	ethenyl hexanoate	C8H14O2	CCCCCC(=O)OC=C	1.422	1.423
7422-52-8	trimethyl-[methyl-[3-(oxiran-2-ylmethoxy)propyl]-trimethylsilyloxysilyl]oxysilane	C13H32O4Si3	C[Si](C)(C)O[Si](C)(CCCOCC1CO1)O[Si](C)(C)C	1.422	1.424
624-45-3	methyl 4-oxopentanoate	C6H10O3	CC(=O)CCC(=O)OC	1.422	1.422
539-88-8	ethyl 4-oxopentanoate	C7H12O3	CCOC(=O)CCC(=O)C	1.422	1.422
617-29-8	2-methylhexan-3-ol	C7H16O	CCCC(C(C)C)O	1.422	1.422
3452-09-3	non-1-yne	C9H16	CCCCCCCC#C	1.422	1.424
13562-76-0	butan-2-yl 3-oxobutanoate	C8H14O3	CCC(C)OC(=O)CC(=O)C	1.423	1.426
30071-93-3	1-[3,5-bis(trifluoromethyl)phenyl]ethanone	C10H6F6O	CC(=O)C1=CC(=CC(=C1)C(F)(F)F)C(F)(F)F	1.423	1.423
544-00-3	3-methyl-N-(3-methylbutyl)butan-1-amine	C10H23N	CC(C)CCNCCC(C)C	1.423	1.424
1450-14-2	trimethyl(trimethylsilyl)silane	C6H18Si2	C[Si](C)(C)[Si](C)(C)C	1.423	1.421
5461-06-3	2-methylpropyl octanoate	C12H24O2	CCCCCCCC(=O)OCC(C)C	1.423	1.422
1912-31-8	propyl methanesulfonate	C4H10O3S	CCCOS(=O)(=O)C	1.423	1.422
143-13-5	nonyl acetate	C11H22O2	CCCCCCCCCOC(=O)C	1.423	1.425
133-08-4	diethyl 2-butylpropanedioate	C11H20O4	CCCCC(C(=O)OCC)C(=O)OCC	1.423	1.423
625-38-7	but-3-enoic acid	C4H6O2	C=CCC(=O)O	1.423	1.430
107-59-5	tert-butyl 2-chloroacetate	C6H11ClO2	CC(C)(C)OC(=O)CCl	1.423	1.421
5575-48-4	decyl(trimethoxy)silane	C13H30O3Si	CCCCCCCCCC[Si](OC)(OC)OC	1.423	1.423
617-83-4	diethylcyanamide	C5H10N2	CCN(CC)C#N	1.423	1.421
30414-53-0	methyl 3-oxopentanoate	C6H10O3	CCC(=O)CC(=O)OC	1.423	1.427
58654-67-4	5-methyloctan-2-one	C9H18O	CCCC(C)CCC(=O)C	1.423	1.423
693-16-3	octan-2-amine	C8H19N	CCCCCCC(C)N	1.423	1.426
120-94-5	1-methylpyrrolidine	C5H11N	CN1CCCC1	1.423	1.427
5018-30-4	dimethyl 2-methoxypropanedioate	C6H10O5	COC(C(=O)OC)C(=O)OC	1.423	1.421
6938-94-9	dipropan-2-yl hexanedioate	C12H22O4	CC(C)OC(=O)CCCCC(=O)OC(C)C	1.424	1.424
6092-54-2	hexyl carbonochloridate	C7H13ClO2	CCCCCCOC(=O)Cl	1.424	1.423
4107-62-4	methyl 3-cyanopropanoate	C5H7NO2	COC(=O)CCC#N	1.424	1.423
2311-59-3	propan-2-yl decanoate	C13H26O2	CCCCCCCCCC(=O)OC(C)C	1.424	1.425
50893-53-3	1-chloroethyl carbonochloridate	C3H4Cl2O2	CC(OC(=O)Cl)Cl	1.424	1.429
1191-99-7	2,3-dihydrofuran	C4H6O	C1COC=C1	1.424	1.425
19550-07-3	2,5-dimethylhexan-3-ol	C8H18O	CC(C)CC(C(C)C)O	1.424	1.426
111-14-8	heptanoic acid	C7H14O2	CCCCCCC(=O)O	1.424	1.424
123-42-2	4-hydroxy-4-methylpentan-2-one	C6H12O2	CC(=O)CC(C)(C)O	1.424	1.431
19329-89-6	3-methylbutyl 2-hydroxypropanoate	C8H16O3	CC(C)CCOC(=O)C(C)O	1.424	1.426
75-66-1	2-methylpropane-2-thiol	C4H10S	CC(C)(C)S	1.424	1.428
500-73-2	phenyl 2,2,2-trifluoroacetate	C8H5F3O2	C1=CC=C(C=C1)OC(=O)C(F)(F)F	1.424	1.430
51174-12-0	2,4,4-trimethylhex-1-ene	C9H18	CCC(C)(C)CC(=C)C	1.424	1.425
13822-56-5	3-trimethoxysilylpropan-1-amine	C6H17NO3Si	CO[Si](CCCN)(OC)OC	1.424	1.421
6378-65-0	hexyl hexanoate	C12H24O2	CCCCCCOC(=O)CCCCC	1.424	1.424
29342-44-7	2-chloro-2,5-dimethylhexane	C8H17Cl	CC(C)CCC(C)(C)Cl	1.424	1.424
32806-04-5	1-[ethoxy(methoxymethyl)phosphoryl]oxyethane	C6H15O4P	CCOP(=O)(COC)OCC	1.424	1.422
5856-77-9	2,2-dimethylbutanoyl chloride	C6H11ClO	CCC(C)(C)C(=O)Cl	1.424	1.422
41051-80-3	N,N-diethyl-3-trimethoxysilylpropan-1-amine	C10H25NO3Si	CCN(CC)CCC[Si](OC)(OC)OC	1.424	1.423
105-72-6	2-butanoyloxyethyl butanoate	C10H18O4	CCCC(=O)OCCOC(=O)CCC	1.424	1.424
66793-76-8	N-ethylheptan-1-amine	C9H21N	CCCCCCCNCC	1.424	1.424
10348-47-7	ethyl 2-hydroxy-4-methylpentanoate	C8H16O3	CCOC(=O)C(CC(C)C)O	1.424	1.425
818-38-2	diethyl pentanedioate	C9H16O4	CCOC(=O)CCCC(=O)OCC	1.424	1.423
116-09-6	1-hydroxypropan-2-one	C3H6O2	CC(=O)CO	1.424	1.424
4730-22-7	6-methylheptan-2-ol	C8H18O	CC(C)CCCC(C)O	1.424	1.423
626-35-7	ethyl 2-nitroacetate	C4H7NO4	CCOC(=O)C[N+](=O)[O-]	1.424	1.424
344-07-0	1-chloro-2,3,4,5,6-pentafluorobenzene	C6ClF5	C1(=C(C(=C(C(=C1F)F)Cl)F)F)F	1.424	1.424
107-45-9	2,4,4-trimethylpentan-2-amine	C8H19N	CC(C)(C)CC(C)(C)N	1.424	1.426
1116-40-1	2-methyl-N,N-bis(2-methylpropyl)propan-1-amine	C12H27N	CC(C)CN(CC(C)C)CC(C)C	1.424	1.422
1489-53-8	1,2,3-trifluorobenzene	C6H3F3	C1=CC(=C(C(=C1)F)F)F	1.424	1.424
1809-19-4	Dibutyl phosphite	C8H19O3P	O=P(OCCCC)OCCCC	1.424	1.425
15232-76-5	oct-3-yne	C8H14	CCCCC#CCC	1.425	1.425
99-66-1	2-propylpentanoic acid	C8H16O2	CCCC(CCC)C(=O)O	1.425	1.428
3061-65-2	1-cyanoethenyl acetate	C5H5NO2	CC(=O)OC(=C)C#N	1.425	1.423
123-68-2	prop-2-enyl hexanoate	C9H16O2	CCCCCC(=O)OCC=C	1.425	1.425
21020-24-6	3-chlorobut-1-yne	C4H5Cl	CC(C#C)Cl	1.425	1.425
600-36-2	2,4-dimethylpentan-3-ol	C7H16O	CC(C)C(C(C)C)O	1.425	1.424
137297-49-5	bromomethyl-di(propan-2-yloxy)borane	C7H16BBrO2	B(CBr)(OC(C)C)OC(C)C	1.425	1.428
115-21-9	trichloro(ethyl)silane	C2H5Cl3Si	CC[Si](Cl)(Cl)Cl	1.425	1.429
33697-53-9	ethyl 2-ethyl-2-methyl-3-oxobutanoate	C9H16O3	CCC(C)(C(=O)C)C(=O)OCC	1.425	1.426
78191-00-1	N-methoxy-N-methylacetamide	C4H9NO2	CC(=O)N(C)OC	1.425	1.425
40052-13-9	3-[(2-methylpropan-2-yl)oxy]-3-oxopropanoic acid	C7H12O4	CC(C)(C)OC(=O)CC(=O)O	1.425	1.427
13831-31-7	(2-chloro-2-oxoethyl) acetate	C4H5ClO3	CC(=O)OCC(=O)Cl	1.426	1.433
124-17-4	2-(2-butoxyethoxy)ethyl acetate	C10H20O4	CCCCOCCOCCOC(=O)C	1.426	1.426
2356-16-3	ethyl 2-diethoxyphosphoryl-2-fluoroacetate	C8H16FO5P	CCOC(=O)C(F)P(=O)(OCC)OCC	1.426	1.422
5048-19-1	hex-5-enenitrile	C6H9N	C=CCCCC#N	1.426	1.425
111-77-3	2-(2-methoxyethoxy)ethanol	C5H12O3	COCCOCCO	1.426	1.428
13231-81-7	3-methylhexan-1-ol	C7H16O	CCCC(C)CCO	1.426	1.424
589-62-8	octan-4-ol	C8H18O	CCCCC(CCC)O	1.426	1.426
629-50-5	tridecane	C13H28	CCCCCCCCCCCCC	1.426	1.423
16499-88-0	3-butoxypropan-1-amine	C7H17NO	CCCCOCCCN	1.426	1.429
5337-36-0	trihexyl borate	C18H39BO3	B(OCCCCCC)(OCCCCCC)OCCCCCC	1.426	1.425
349-59-7	1-ethenyl-3,5-bis(trifluoromethyl)benzene	C10H6F6	C=CC1=CC(=CC(=C1)C(F)(F)F)C(F)(F)F	1.426	1.421
109-78-4	3-hydroxypropanenitrile	C3H5NO	C(CO)C#N	1.426	1.430
13501-76-3	3-chloropropyl-diethoxy-methylsilane	C8H19ClO2Si	CCO[Si](C)(CCCCl)OCC	1.426	1.427
4402-32-8	1-(diethylamino)propan-2-ol	C7H17NO	CCN(CC)CC(C)O	1.426	1.435
928-80-3	decan-3-one	C10H20O	CCCCCCCC(=O)CC	1.426	1.426
4209-91-0	3,5-dimethylhexan-3-ol	C8H18O	CCC(C)(CC(C)C)O	1.426	1.425
14924-53-9	ethyl cyclobutanecarboxylate	C7H12O2	CCOC(=O)C1CCC1	1.426	1.430
19594-40-2	2-methylundecan-4-one	C12H24O	CCCCCCCC(=O)CC(C)C	1.426	1.429
288-14-2	1,2-oxazole	C3H3NO	C1=CON=C1	1.426	1.426
598-01-6	4-methylheptan-4-ol	C8H18O	CCCC(C)(CCC)O	1.426	1.426
7094-27-1	1,1,4-trimethylcyclohexane	C9H18	CC1CCC(CC1)(C)C	1.426	1.428
13562-81-7	pentan-3-yl 3-oxobutanoate	C9H16O3	CCC(CC)OC(=O)CC(=O)C	1.427	1.431
112-17-4	decyl acetate	C12H24O2	CCCCCCCCCCOC(=O)C	1.427	1.428
3121-61-7	2-methoxyethyl prop-2-enoate	C6H10O3	COCCOC(=O)C=C	1.427	1.427
1738-25-6	3-(dimethylamino)propanenitrile	C5H10N2	CN(C)CCC#N	1.427	1.427
110-13-4	hexane-2,5-dione	C6H10O2	CC(=O)CCC(=O)C	1.427	1.429
3249-68-1	ethyl 3-oxohexanoate	C8H14O3	CCCC(=O)CC(=O)OCC	1.427	1.430
54630-50-1	5-methylheptan-2-ol	C8H18O	CCC(C)CCC(C)O	1.427	1.426
75-33-2	propane-2-thiol	C3H8S	CC(C)S	1.427	1.427
1822-45-3	1-N,1-N,2-N,2-N-tetramethylpropane-1,2-diamine	C7H18N2	CC(CN(C)C)N(C)C	1.427	1.428
591-60-6	butyl 3-oxobutanoate	C8H14O3	CCCCOC(=O)CC(=O)C	1.427	1.429
40853-55-2	(5-methyl-2-propan-2-ylhexyl) acetate	C12H24O2	CC(C)CCC(COC(=O)C)C(C)C	1.427	1.429
72824-04-5	4,4,5,5-tetramethyl-2-prop-2-enyl-1,3,2-dioxaborolane	C9H17BO2	B1(OC(C(O1)(C)C)(C)C)CC=C	1.427	1.429
401-55-8	ethyl 2-bromo-2-fluoroacetate	C4H6BrFO2	CCOC(=O)C(F)Br	1.427	1.425
320-88-7	2-nitro-1,4-bis(trifluoromethyl)benzene	C8H3F6NO2	C1=CC(=C(C=C1C(F)(F)F)[N+](=O)[O-])C(F)(F)F	1.427	1.428
5722-11-2	2,2-dimethylcyclopropane-1-carbonitrile	C6H9N	CC1(CC1C#N)C	1.427	1.432
764-93-2	dec-1-yne	C10H18	CCCCCCCCC#C	1.427	1.429
18536-91-9	dodecyl(triethoxy)silane	C18H40O3Si	CCCCCCCCCCCC[Si](OCC)(OCC)OCC	1.427	1.428
931-94-2	1,1-dimethoxycyclopentane	C7H14O2	COC1(CCCC1)OC	1.427	1.433
3179-76-8	3-[diethoxy(methyl)silyl]propan-1-amine	C8H21NO2Si	CCO[Si](C)(CCCN)OCC	1.427	1.428
354-51-8	1,2-dibromo-1-chloro-1,2,2-trifluoroethane	C2Br2ClF3	C(C(F)(Cl)Br)(F)(F)Br	1.427	1.429
813-72-9	2,2-dimethylhexanoic acid	C8H16O2	CCCCC(C)(C)C(=O)O	1.427	1.426
3085-76-5	di(propan-2-yl)cyanamide	C7H14N2	CC(C)N(C#N)C(C)C	1.427	1.428
629-64-1	1-heptoxyheptane	C14H30O	CCCCCCCOCCCCCCC	1.427	1.427
2439-54-5	N-methyloctan-1-amine	C9H21N	CCCCCCCCNC	1.427	1.427
288-42-6	1,3-oxazole	C3H3NO	C1=COC=N1	1.427	1.434
565-77-5	2,3,4-trimethylpent-2-ene	C8H16	CC(C)C(=C(C)C)C	1.427	1.425
2602-34-8	triethoxy-[3-(oxiran-2-ylmethoxy)propyl]silane	C12H26O5Si	CCO[Si](CCCOCC1CO1)(OCC)OCC	1.427	1.428
18270-17-2	trimethyl(pent-1-ynyl)silane	C8H16Si	CCCC#C[Si](C)(C)C	1.427	1.426
7382-30-1	2,5,8,11-Tetraoxapentadecane	C11H24O4	CCCCOCCOCCOCCOC	1.427	1.427
141-28-6	diethyl hexanedioate	C10H18O4	CCOC(=O)CCCCC(=O)OCC	1.428	1.427
4209-90-9	2,2-dimethylhexan-3-ol	C8H18O	CCCC(C(C)(C)C)O	1.428	1.429
5048-30-6	hept-6-enyl acetate	C9H16O2	CC(=O)OCCCCCC=C	1.428	1.427
3970-21-6	1-(chloromethoxy)-2-methoxyethane	C4H9ClO2	COCCOCCl	1.428	1.425
4900-30-5	nona-1,8-diene	C9H16	C=CCCCCCC=C	1.428	1.428
6963-44-6	5-acetyloxypentyl acetate	C9H16O4	CC(=O)OCCCCCOC(=O)C	1.428	1.427
33083-83-9	undecan-5-one	C11H22O	CCCCCCC(=O)CCCC	1.428	1.431
3295-97-4	1-prop-2-enoxyoctane	C11H22O	CCCCCCCCOCC=C	1.428	1.428
2499-95-8	hexyl prop-2-enoate	C9H16O2	CCCCCCOC(=O)C=C	1.428	1.428
4369-14-6	3-trimethoxysilylpropyl prop-2-enoate	C9H18O5Si	CO[Si](CCCOC(=O)C=C)(OC)OC	1.428	1.426
142-19-8	prop-2-enyl heptanoate	C10H18O2	CCCCCCC(=O)OCC=C	1.428	1.429
4437-85-8	4-ethyl-1,3-dioxolan-2-one	C5H8O3	CCC1COC(=O)O1	1.428	1.425
6139-83-9	4-chloro-1,1-diethoxybutane	C8H17ClO2	CCOC(CCCCl)OCC	1.428	1.428
7598-61-0	2-diethoxyphosphoryl-1,1-diethoxyethane	C10H23O5P	CCOC(CP(=O)(OCC)OCC)OCC	1.428	1.428
21339-47-9	diethyl 2-(2,2-diethoxyethyl)propanedioate	C13H24O6	CCOC(CC(C(=O)OCC)C(=O)OCC)OCC	1.428	1.426
6065-63-0	diethyl 2,2-dipropylpropanedioate	C13H24O4	CCCC(CCC)(C(=O)OCC)C(=O)OCC	1.428	1.428
5867-98-1	dipentyl sulfate	C10H22O4S	CCCCCOS(=O)(=O)OCCCCC	1.428	1.427
3069-21-4	dodecyl(trimethoxy)silane	C15H34O3Si	CCCCCCCCCCCC[Si](OC)(OC)OC	1.428	1.428
2052-15-5	butyl 4-oxopentanoate	C9H16O3	CCCCOC(=O)CCC(=O)C	1.428	1.429
638-25-5	pentyl octanoate	C13H26O2	CCCCCCCC(=O)OCCCCC	1.428	1.428
690-37-9	2,4,4-trimethylpentan-2-ol	C8H18O	CC(C)(C)CC(C)(C)O	1.428	1.421
627-93-0	dimethyl hexanedioate	C8H14O4	COC(=O)CCCCC(=O)OC	1.429	1.428
112-31-2	decanal	C10H20O	CCCCCCCCCC=O	1.429	1.429
2530-83-8	trimethoxy-[3-(oxiran-2-ylmethoxy)propyl]silane	C9H20O5Si	CO[Si](CCCOCC1CO1)(OC)OC	1.429	1.429
112-25-4	2-hexoxyethanol	C8H18O2	CCCCCCOCCO	1.429	1.431
4798-44-1	hex-1-en-3-ol	C6H12O	CCCC(C=C)O	1.429	1.429
623-93-8	nonan-5-ol	C9H20O	CCCCC(CCCC)O	1.429	1.430
71338-73-3	ethoxy-dimethyl-(2,3,4,5,6-pentafluorophenyl)silane	C10H11F5OSi	CCO[Si](C)(C)C1=C(C(=C(C(=C1F)F)F)F)F	1.429	1.428
1731-86-8	methyl undecanoate	C12H24O2	CCCCCCCCCCC(=O)OC	1.429	1.430
6624-84-6	pentyl 3-oxobutanoate	C9H16O3	CCCCCOC(=O)CC(=O)C	1.429	1.432
6117-91-5	but-2-en-1-ol	C4H8O	CC=CCO	1.429	1.435
1489-69-6	cyclopropanecarbaldehyde	C4H6O	C1CC1C=O	1.429	1.430
6746-94-7	ethynylcyclopropane	C5H6	C#CC1CC1	1.429	1.427
29882-07-3	4-chloro-1,1-dimethoxybutane	C6H13ClO2	COC(CCCCl)OC	1.429	1.429
110-70-3	N,N'-dimethylethane-1,2-diamine	C4H12N2	CNCCNC	1.429	1.432
2404-44-6	2-octyloxirane	C10H20O	CCCCCCCCC1CO1	1.429	1.431
36239-09-5	ethyl 3-chloro-3-oxopropanoate	C5H7ClO3	CCOC(=O)CC(=O)Cl	1.429	1.436
2305-25-1	ethyl 3-hydroxyhexanoate	C8H16O3	CCCC(CC(=O)OCC)O	1.429	1.431
75-75-2	methanesulfonic acid	CH4O3S	CS(=O)(=O)O	1.429	1.432
17407-09-9	2-trimethylsilyloxyethyl 2-methylprop-2-enoate	C9H18O3Si	CC(=C)C(=O)OCCO[Si](C)(C)C	1.429	1.429
591-80-0	pent-4-enoic acid	C5H8O2	C=CCCC(=O)O	1.429	1.430
102-82-9	N,N-dibutylbutan-1-amine	C12H27N	CCCCN(CCCC)CCCC	1.429	1.428
40635-66-3	(1-chloro-2-methyl-1-oxopropan-2-yl) acetate	C6H9ClO3	CC(=O)OC(C)(C)C(=O)Cl	1.430	1.428
3033-62-3	2-[2-(dimethylamino)ethoxy]-N,N-dimethylethanamine	C8H20N2O	CN(C)CCOCCN(C)C	1.430	1.433
108-01-0	2-(dimethylamino)ethanol	C4H11NO	CN(C)CCO	1.430	1.427
375-50-8	1,1,2,2,3,3,4,4-octafluoro-1,4-diiodobutane	C4F8I2	C(C(C(F)(F)I)(F)F)(C(F)(F)I)(F)F	1.430	1.426
4062-60-6	N,N'-ditert-butylethane-1,2-diamine	C10H24N2	CC(C)(C)NCCNC(C)(C)C	1.430	1.432
3188-00-9	2-methyloxolan-3-one	C5H8O2	CC1C(=O)CCO1	1.430	1.432
111-86-4	octan-1-amine	C8H19N	CCCCCCCCN	1.430	1.431
111-87-5	octan-1-ol	C8H18O	CCCCCCCCO	1.430	1.429
39815-78-6	methyl 3-oxoheptanoate	C8H14O3	CCCCC(=O)CC(=O)OC	1.430	1.435
141-03-7	dibutyl butanedioate	C12H22O4	CCCCOC(=O)CCC(=O)OCCCC	1.430	1.429
3302-10-1	3,5,5-trimethylhexanoic acid	C9H18O2	CC(CC(=O)O)CC(C)(C)C	1.430	1.432
112-12-9	undecan-2-one	C11H22O	CCCCCCCCCC(=O)C	1.430	1.430
19060-15-2	4,4-dimethoxybutan-1-amine	C6H15NO2	COC(CCCN)OC	1.430	1.430
1540-29-0	ethyl 2-acetylhexanoate	C10H18O3	CCCCC(C(=O)C)C(=O)OCC	1.430	1.430
111-85-3	1-chlorooctane	C8H17Cl	CCCCCCCCCl	1.430	1.430
920-37-6	2-chloroprop-2-enenitrile	C3H2ClN	C=C(C#N)Cl	1.430	1.438
818-44-0	ethenyl octanoate	C10H18O2	CCCCCCCC(=O)OC=C	1.430	1.430
68-12-2	N,N-dimethylformamide	C3H7NO	CN(C)C=O	1.430	1.424
4885-02-3	dichloro(methoxy)methane	C2H4Cl2O	COC(Cl)Cl	1.430	1.425
19550-03-9	2,3-dimethylhexan-2-ol	C8H18O	CCCC(C)C(C)(C)O	1.430	1.427
597-49-9	3-ethylpentan-3-ol	C7H16O	CCC(CC)(CC)O	1.430	1.426
816-66-0	4-methyl-2-oxopentanoic acid	C6H10O3	CC(C)CC(=O)C(=O)O	1.430	1.429
2878-14-0	2-methylprop-2-en-1-amine	C4H9N	CC(=C)CN	1.430	1.429
2050-20-6	diethyl heptanedioate	C11H20O4	CCOC(=O)CCCCCC(=O)OCC	1.430	1.430
2049-80-1	diethyl 2-prop-2-enylpropanedioate	C10H16O4	CCOC(=O)C(CC=C)C(=O)OCC	1.431	1.431
24317-94-0	ethyl 2-acetylheptanoate	C11H20O3	CCCCCC(C(=O)C)C(=O)OCC	1.431	1.432
765-42-4	1-cyclopropylethanol	C5H10O	CC(C1CC1)O	1.431	1.432
2897-60-1	diethoxy-methyl-[3-(oxiran-2-ylmethoxy)propyl]silane	C11H24O4Si	CCO[Si](C)(CCCOCC1CO1)OCC	1.431	1.431
102-76-1	2,3-diacetyloxypropyl acetate	C9H14O6	CC(=O)OCC(COC(=O)C)OC(=O)C	1.431	1.430
77-75-8	3-methylpent-1-yn-3-ol	C6H10O	CCC(C)(C#C)O	1.431	1.426
2530-85-0	3-trimethoxysilylpropyl 2-methylprop-2-enoate	C10H20O5Si	CC(=C)C(=O)OCCC[Si](OC)(OC)OC	1.431	1.430
624-51-1	nonan-3-ol	C9H20O	CCCCCCC(CC)O	1.431	1.430
2528-38-3	tripentyl phosphate	C15H33O4P	CCCCCOP(=O)(OCCCCC)OCCCCC	1.431	1.431
105-04-4	N,N',N'-triethylethane-1,2-diamine	C8H20N2	CCNCCN(CC)CC	1.431	1.432
27784-76-5	tert-butyl 2-diethoxyphosphorylacetate	C10H21O5P	CCOP(=O)(CC(=O)OC(C)(C)C)OCC	1.431	1.431
628-68-2	2-(2-acetyloxyethoxy)ethyl acetate	C8H14O5	CC(=O)OCCOCCOC(=O)C	1.431	1.430
19780-10-0	dodecan-5-one	C12H24O	CCCCCCCC(=O)CCCC	1.431	1.434
104-76-7	2-ethylhexan-1-ol	C8H18O	CCCCC(CC)CO	1.431	1.430
104-75-6	2-ethylhexan-1-amine	C8H19N	CCCCC(CC)CN	1.431	1.432
2528-61-2	heptanoyl chloride	C7H13ClO	CCCCCCC(=O)Cl	1.431	1.432
16588-74-2	1-isocyanato-3,5-bis(trifluoromethyl)benzene	C9H3F6NO	C1=C(C=C(C=C1C(F)(F)F)N=C=O)C(F)(F)F	1.431	1.427
79-41-4	2-methylprop-2-enoic acid	C4H6O2	CC(=C)C(=O)O	1.431	1.433
142-09-6	hexyl 2-methylprop-2-enoate	C10H18O2	CCCCCCOC(=O)C(=C)C	1.431	1.432
26533-34-6	2-methyloctan-3-ol	C9H20O	CCCCCC(C(C)C)O	1.431	1.429
693-05-0	3-(methylamino)propanenitrile	C4H8N2	CNCCC#N	1.431	1.430
36629-42-2	methyl 2,3,4,5,6-pentafluorobenzoate	C8H3F5O2	COC(=O)C1=C(C(=C(C(=C1F)F)F)F)F	1.431	1.434
1777-03-3	triethyl(ethynyl)silane	C8H16Si	CC[Si](CC)(CC)C#C	1.431	1.430
3386-18-3	nonaethylene glycol	C18H38O10	OCCOCCOCCOCCOCCOCCOCCOCCOCCO	1.466	1.468
30673-38-2	2-methylpropyl decanoate	C14H28O2	CCCCCCCCCC(=O)OCC(C)C	1.432	1.429
111-74-0	N,N'-diethylethane-1,2-diamine	C6H16N2	CCNCCNCC	1.432	1.431
1120-24-7	N,N-dimethyldecan-1-amine	C12H27N	CCCCCCCCCCN(C)C	1.432	1.431
627-45-2	N-ethylformamide	C3H7NO	CCNC=O	1.432	1.427
106-33-2	ethyl dodecanoate	C14H28O2	CCCCCCCCCCCC(=O)OCC	1.432	1.433
235097-76-4	2-propan-2-yloxyethyl methanesulfonate	C6H14O4S	CC(C)OCCOS(=O)(=O)C	1.432	1.431
55107-14-7	methyl 4,4-dimethyl-3-oxopentanoate	C8H14O3	CC(C)(C)C(=O)CC(=O)OC	1.432	1.433
2306-91-4	3-methylbutyl decanoate	C15H30O2	CCCCCCCCCC(=O)OCCC(C)C	1.432	1.431
3699-67-0	ethyl 3-diethoxyphosphorylpropanoate	C9H19O5P	CCOC(=O)CCP(=O)(OCC)OCC	1.432	1.434
75-08-1	ethanethiol	C2H6S	CCS	1.432	1.436
693-89-0	1-methylcyclopentene	C6H10	CC1=CCCC1	1.432	1.433
16427-44-4	2-methoxyethyl methanesulfonate	C4H10O4S	COCCOS(=O)(=O)C	1.432	1.434
471-25-0	prop-2-ynoic acid	C3H2O2	C#CC(=O)O	1.432	1.430
112-05-0	nonanoic acid	C9H18O2	CCCCCCCCC(=O)O	1.432	1.433
111-82-0	methyl dodecanoate	C13H26O2	CCCCCCCCCCCC(=O)OC	1.432	1.433
87576-94-1	azidomethyl(trimethyl)silane	C4H11N3Si	C[Si](C)(C)CN=[N+]=[N-]	1.432	1.432
710-18-9	1-methoxy-4-(trifluoromethoxy)benzene	C8H7F3O2	COC1=CC=C(C=C1)OC(F)(F)F	1.432	1.432
3699-66-9	ethyl 2-diethoxyphosphorylpropanoate	C9H19O5P	CCOC(=O)C(C)P(=O)(OCC)OCC	1.432	1.433
112-44-7	undecanal	C11H22O	CCCCCCCCCCC=O	1.432	1.432
112-66-3	dodecyl acetate	C14H28O2	CCCCCCCCCCCCOC(=O)C	1.433	1.434
3019-25-8	1-cyclobutylethanone	C6H10O	CC(=O)C1CCC1	1.433	1.434
1708-29-8	2,5-dihydrofuran	C4H6O	C1C=CCO1	1.433	1.431
3728-55-0	1-ethyl-3-methylcyclohexane	C9H18	CCC1CCCC(C1)C	1.433	1.433
1660-95-3	2-[di(propan-2-yloxy)phosphorylmethyl-propan-2-yloxyphosphoryl]oxypropane	C13H30O6P2	CC(C)OP(=O)(CP(=O)(OC(C)C)OC(C)C)OC(C)C	1.433	1.432
2234-75-5	1,2,4-trimethylcyclohexane	C9H18	CC1CCC(C(C1)C)C	1.433	1.431
143-24-8	Tetraglyme	C10H22O5	COCCOCCOCCOCCOC	1.433	1.432
785-56-8	3,5-bis(trifluoromethyl)benzoyl chloride	C9H3ClF6O	C1=C(C=C(C=C1C(F)(F)F)C(F)(F)F)C(=O)Cl	1.433	1.435
328-93-8	2,5-bis(trifluoromethyl)aniline	C8H5F6N	C1=CC(=C(C=C1C(F)(F)F)N)C(F)(F)F	1.433	1.429
393-82-8	2,5-bis(trifluoromethyl)benzoyl chloride	C9H3ClF6O	C1=CC(=C(C=C1C(F)(F)F)C(=O)Cl)C(F)(F)F	1.433	1.434
3153-37-5	methyl 4-chlorobutanoate	C5H9ClO2	COC(=O)CCCCl	1.433	1.433
13888-03-4	methyl 4-chloro-2-methylbutanoate	C6H11ClO2	CC(CCCl)C(=O)OC	1.433	1.434
1559-02-0	diethyl cyclopropane-1,1-dicarboxylate	C9H14O4	CCOC(=O)C1(CC1)C(=O)OCC	1.433	1.433
2537-48-6	2-diethoxyphosphorylacetonitrile	C6H12NO3P	CCOP(=O)(CC#N)OCC	1.433	1.434
1647-16-1	deca-1,9-diene	C10H18	C=CCCCCCCC=C	1.433	1.433
4421-10-7	2,2-di(propan-2-yl)-1,3-dioxolane	C9H18O2	CC(C)C1(OCCO1)C(C)C	1.433	1.434
2384-85-2	dec-3-yne	C10H18	CCCCCCC#CCC	1.433	1.435
5205-34-5	decan-5-ol	C10H22O	CCCCCC(CCCC)O	1.433	1.433
1067-74-9	methyl 2-diethoxyphosphorylacetate	C7H15O5P	CCOP(=O)(CC(=O)OC)OCC	1.433	1.433
1678-91-7	ethylcyclohexane	C8H16	CCC1CCCCC1	1.433	1.435
2035-89-4	N-methyl-N-(methylideneamino)methanamine	C3H8N2	CN(C)N=C	1.433	1.435
139-45-7	2,3-di(propanoyloxy)propyl propanoate	C12H20O6	CCC(=O)OCC(COC(=O)CC)OC(=O)CC	1.433	1.432
626-27-7	heptanoyl heptanoate	C14H26O3	CCCCCCC(=O)OC(=O)CCCCCC	1.433	1.432
37811-72-6	2-methylpropyl dodecanoate	C16H32O2	CCCCCCCCCCCC(=O)OCC(C)C	1.433	1.434
54947-74-9	4-methyloctanoic acid	C9H18O2	CCCCC(C)CCC(=O)O	1.433	1.433
143-08-8	nonan-1-ol	C9H20O	CCCCCCCCCO	1.433	1.433
112-20-9	nonan-1-amine	C9H21N	CCCCCCCCCN	1.433	1.435
19447-29-1	non-2-yne	C9H16	CCCCCCC#CC	1.433	1.432
629-82-3	1-octoxyoctane	C16H34O	CCCCCCCCOCCCCCCCC	1.433	1.432
1732-09-8	dimethyl octanedioate	C10H18O4	COC(=O)CCCCCCC(=O)OC	1.433	1.434
115491-93-5	prop-2-enoxycarbonyl prop-2-enyl carbonate	C8H10O5	C=CCOC(=O)OC(=O)OCC=C	1.433	1.431
597-52-4	triethyl(hydroxy)silane	C6H16OSi	CC[Si](CC)(CC)O	1.433	1.428
2244-07-7	undecanenitrile	C11H21N	CCCCCCCCCCC#N	1.433	1.434
22502-03-0	2-methoxyethyl 3-oxobutanoate	C7H12O4	CC(=O)CC(=O)OCCOC	1.434	1.435
596-75-8	diethyl 2,2-dibutylpropanedioate	C15H28O4	CCCCC(CCCC)(C(=O)OCC)C(=O)OCC	1.434	1.432
19059-68-8	3-(dimethylamino)-2,2-dimethylpropan-1-ol	C7H17NO	CC(C)(CN(C)C)CO	1.434	1.438
625-50-3	N-ethylacetamide	C4H9NO	CCNC(=O)C	1.434	1.430
28267-29-0	ethyl tridecanoate	C15H30O2	CCCCCCCCCCCCC(=O)OCC	1.434	1.435
1529-47-1	chloro(trimethyl)germane	C3H9ClGe	C[Ge](C)(C)Cl	1.434	1.427
13562-84-0	hexyl 3-oxobutanoate	C10H18O3	CCCCCCOC(=O)CC(=O)C	1.434	1.435
13038-22-7	non-8-enyl acetate	C11H20O2	CC(=O)OCCCCCCCC=C	1.434	1.435
7493-72-3	prop-2-enyl nonanoate	C12H22O2	CCCCCCCCC(=O)OCC=C	1.434	1.435
328-74-5	3,5-bis(trifluoromethyl)aniline	C8H5F6N	C1=C(C=C(C=C1C(F)(F)F)N)C(F)(F)F	1.434	1.433
598-09-4	2-(chloromethyl)-2-methyloxirane	C4H7ClO	CC1(CO1)CCl	1.434	1.432
143-16-8	N-hexylhexan-1-amine	C12H27N	CCCCCCNCCCCCC	1.434	1.433
1942-46-7	dec-5-yne	C10H18	CCCCC#CCCCC	1.434	1.433
332-77-4	2,5-dimethoxy-2,5-dihydrofuran	C6H10O3	COC1C=CC(O1)OC	1.434	1.434
24892-49-7	2,4-dimethylpentane-2,4-diol	C7H16O2	CC(C)(CC(C)(C)O)O	1.434	1.442
16386-93-9	2,2-dimethylpent-4-enoic acid	C7H12O2	CC(C)(CC=C)C(=O)O	1.434	1.436
594-45-6	ethanesulfonic acid	C2H6O3S	CCS(=O)(=O)O	1.434	1.436
764-48-7	2-ethenoxyethanol	C4H8O2	C=COCCO	1.434	1.430
311-46-6	ethyl 2-dimethoxyphosphorylacetate	C6H13O5P	CCOC(=O)CP(=O)(OC)OC	1.434	1.435
29214-60-6	ethyl 2-acetyloctanoate	C12H22O3	CCCCCCC(C(=O)C)C(=O)OCC	1.434	1.436
16156-50-6	hexyl methanesulfonate	C7H16O3S	CCCCCCOS(=O)(=O)C	1.434	1.435
90200-72-9	1-methoxy-4-methylcyclohexane	C8H16O	CC1CCC(CC1)OC	1.434	1.429
71195-85-2	(2,3,4,5,6-pentafluorophenyl) prop-2-enoate	C9H3F5O2	C=CC(=O)OC1=C(C(=C(C(=C1F)F)F)F)F	1.434	1.437
2437-56-1	tridec-1-ene	C13H26	CCCCCCCCCCCC=C	1.434	1.432
6846-50-0	[2,2,4-trimethyl-3-(2-methylpropanoyloxy)pentyl] 2-methylpropanoate	C16H30O4	CC(C)C(C(C)(C)COC(=O)C(C)C)OC(=O)C(C)C	1.434	1.436
1112-54-5	ethenyl(triethyl)silane	C8H18Si	CC[Si](CC)(CC)C=C	1.434	1.434
123-17-1	2,6,8-trimethylnonan-4-ol	C12H26O	CC(C)CC(C)CC(CC(C)C)O	1.434	1.436
1072-33-9	tridecyl acetate	C15H30O2	CCCCCCCCCCCCCOC(=O)C	1.435	1.436
57045-82-6	nonyl carbonochloridate	C10H19ClO2	CCCCCCCCCOC(=O)Cl	1.435	1.435
106-94-5	1-bromopropane	C3H7Br	CCCBr	1.435	1.436
17082-61-0	trimethyl-(2-trimethylsilyloxycyclobuten-1-yl)oxysilane	C10H22O2Si2	C[Si](C)(C)OC1=C(CC1)O[Si](C)(C)C	1.435	1.435
1120-06-5	decan-2-ol	C10H22O	CCCCCCCCC(C)O	1.435	1.432
544-76-3	hexadecane	C16H34	CCCCCCCCCCCCCCCC	1.435	1.432
1120-64-5	2-methyl-4,5-dihydro-1,3-oxazole	C4H7NO	CC1=NCCO1	1.435	1.432
115467-07-7	5-bromo-1,3-difluoro-2-(trifluoromethoxy)benzene	C7H2BrF5O	C1=C(C=C(C(=C1F)OC(F)(F)F)F)Br	1.435	1.434
3779-29-1	diethyl cyclobutane-1,1-dicarboxylate	C10H16O4	CCOC(=O)C1(CCC1)C(=O)OCC	1.435	1.439
126689-01-8	2-cyclopropyl-4,4,5,5-tetramethyl-1,3,2-dioxaborolane	C9H17BO2	B1(OC(C(O1)(C)C)(C)C)C2CC2	1.435	1.437
5911-08-0	chloromethylcyclopropane	C4H7Cl	C1CC1CCl	1.435	1.432
100-36-7	N',N'-diethylethane-1,2-diamine	C6H16N2	CCN(CC)CCN	1.435	1.438
109-55-7	N',N'-dimethylpropane-1,3-diamine	C5H14N2	CN(C)CCCN	1.435	1.436
112-54-9	dodecanal	C12H24O	CCCCCCCCCCCC=O	1.435	1.435
10143-60-9	3-(2-ethylhexoxymethyl)heptane	C16H34O	CCCCC(CC)COCC(CC)CCCC	1.435	1.432
1565-81-7	decan-3-ol	C10H22O	CCCCCCCC(CC)O	1.435	1.433
106-21-8	3,7-dimethyloctan-1-ol	C10H22O	CC(C)CCCC(C)CCO	1.435	1.435
1431-37-4	dihexyl propanedioate	C15H28O4	CCCCCCOC(=O)CC(=O)OCCCCCC	1.435	1.437
54648-79-2	methyl N,N'-di(propan-2-yl)carbamimidate	C8H18N2O	CC(C)NC(=NC(C)C)OC	1.435	1.436
75-18-3	methylsulfanylmethane	C2H6S	CSC	1.435	1.438
110-27-0	propan-2-yl tetradecanoate	C17H34O2	CCCCCCCCCCCCCC(=O)OC(C)C	1.435	1.436
4312-99-6	oct-1-en-3-one	C8H14O	CCCCCC(=O)C=C	1.435	1.436
624-65-7	3-chloroprop-1-yne	C3H3Cl	C#CCCl	1.435	1.435
17763-67-6	phenyl trifluoromethanesulfonate	C7H5F3O3S	C1=CC=C(C=C1)OS(=O)(=O)C(F)(F)F	1.435	1.439
21023-20-1	[dimethyl-[trimethylsilyl(trimethylsilyloxy)amino]silyl]methane	C9H27NOSi3	C[Si](C)(C)N(O[Si](C)(C)C)[Si](C)(C)C	1.435	1.432
2919-23-5	cyclobutanol	C4H8O	C1CC(C1)O	1.436	1.434
2700-30-3	N,N-di(propan-2-yl)formamide	C7H15NO	CC(C)N(C=O)C(C)C	1.436	1.436
18162-84-0	chloro-dimethyl-octylsilane	C10H23ClSi	CCCCCCCC[Si](C)(C)Cl	1.436	1.436
111-45-5	2-prop-2-enoxyethanol	C5H10O2	C=CCOCCO	1.436	1.435
5129-72-6	N-ethylpropanamide	C5H11NO	CCC(=O)NCC	1.436	1.432
1070-62-8	5-ethoxy-5-oxopentanoic acid	C7H12O4	CCOC(=O)CCCC(=O)O	1.436	1.435
105-31-7	hex-1-yn-3-ol	C6H10O	CCCC(C#C)O	1.436	1.437
821-41-0	hex-5-en-1-ol	C6H12O	C=CCCCCO	1.436	1.435
18169-57-8	trichloro(2-methylpropyl)silane	C4H9Cl3Si	CC(C)C[Si](Cl)(Cl)Cl	1.436	1.436
2437-25-4	dodecanenitrile	C12H23N	CCCCCCCCCCCC#N	1.436	1.437
96-05-9	prop-2-enyl 2-methylprop-2-enoate	C7H10O2	CC(=C)C(=O)OCC=C	1.436	1.438
4245-37-8	ethenyl 2-methylprop-2-enoate	C6H8O2	CC(=C)C(=O)OC=C	1.436	1.438
62462-05-9	methyl 5-methoxy-3-oxopentanoate	C7H12O4	COCCC(=O)CC(=O)OC	1.436	1.440
1528-30-9	methylidenecyclopentane	C6H10	C=C1CCCC1	1.436	1.440
75-94-5	trichloro(ethenyl)silane	C2H3Cl3Si	C=C[Si](Cl)(Cl)Cl	1.436	1.438
7521-80-4	butyl(trichloro)silane	C4H9Cl3Si	CCCC[Si](Cl)(Cl)Cl	1.436	1.438
32137-20-5	1-chloro-2-fluoro-4-(trifluoromethyl)benzene	C7H3ClF4	C1=CC(=C(C=C1C(F)(F)F)F)Cl	1.436	1.435
3054-92-0	2,3,4-trimethylpentan-3-ol	C8H18O	CC(C)C(C)(C(C)C)O	1.436	1.433
45019-28-1	4-methylnonanoic acid	C10H20O2	CCCCCC(C)CCC(=O)O	1.436	1.436
111918-90-2	3-[methoxy(dimethyl)silyl]propyl prop-2-enoate	C9H18O3Si	CO[Si](C)(C)CCCOC(=O)C=C	1.436	1.436
54567-92-9	2,2-dichloro-1,1,1-triethoxyethane	C8H16Cl2O3	CCOC(C(Cl)Cl)(OCC)OCC	1.436	1.436
3741-00-2	pentylcyclopentane	C10H20	CCCCCC1CCCC1	1.436	1.439
5762-56-1	N,N,N',N',N",N"-hexamethylmethanetriamine	C7H19N3	CN(C)C(N(C)C)N(C)C	1.436	1.436
29681-21-8	Triethylene glycol monoisopropyl ether	C9H20O4	CC(C)OCCOCCOCCO	1.436	1.437
37493-70-2	undecan-5-ol	C11H24O	CCCCCCC(CCCC)O	1.436	1.435
50816-18-7	dec-9-enyl acetate	C12H22O2	CC(=O)OCCCCCCCCC=C	1.437	1.438
78-77-3	1-bromo-2-methylpropane	C4H9Br	CC(C)CBr	1.437	1.436
10431-98-8	2-ethyl-4,5-dihydro-1,3-oxazole	C5H9NO	CCC1=NCCO1	1.437	1.438
4630-80-2	methyl cyclopentanecarboxylate	C7H12O2	COC(=O)C1CCCC1	1.437	1.439
4944-60-9	9-acetyloxynonyl acetate	C13H24O4	CC(=O)OCCCCCCCCCOC(=O)C	1.437	1.439
5927-18-4	methyl 2-dimethoxyphosphorylacetate	C5H11O5P	COC(=O)CP(=O)(OC)OC	1.437	1.436
110-40-7	diethyl decanedioate	C14H26O4	CCOC(=O)CCCCCCCCC(=O)OCC	1.437	1.438
60-01-5	2,3-di(butanoyloxy)propyl butanoate	C15H26O6	CCCC(=O)OCC(COC(=O)CCC)OC(=O)CCC	1.437	1.436
111-18-2	N,N,N',N'-tetramethylhexane-1,6-diamine	C10H24N2	CN(C)CCCCCCN(C)C	1.437	1.438
4341-76-8	ethyl but-2-ynoate	C6H8O2	CCOC(=O)C#CC	1.437	1.438
2439-35-2	2-(dimethylamino)ethyl prop-2-enoate	C7H13NO2	CN(C)CCOC(=O)C=C	1.437	1.438
55488-51-2	decyl carbonochloridate	C11H21ClO2	CCCCCCCCCCOC(=O)Cl	1.437	1.438
112-59-4	2-(2-hexoxyethoxy)ethanol	C10H22O3	CCCCCCOCCOCCO	1.437	1.441
1482-15-1	3,4-dimethylpent-1-yn-3-ol	C7H12O	CC(C)C(C)(C#C)O	1.437	1.434
3084-40-0	diethoxyphosphorylmethanol	C5H13O4P	CCOP(=O)(CO)OCC	1.437	1.436
128988-04-5	tert-butyl 3-[[3-[(2-methylpropan-2-yl)oxy]-3-oxopropyl]amino]propanoate	C14H27NO4	CC(C)(C)OC(=O)CCNCCC(=O)OC(C)(C)C	1.437	1.438
19522-67-9	N'-propan-2-ylethane-1,2-diamine	C5H14N2	CC(C)NCCN	1.437	1.437
626-67-5	1-methylpiperidine	C6H13N	CN1CCCCC1	1.437	1.441
25263-97-2	2-methylpropyl tetradecanoate	C18H36O2	CCCCCCCCCCCCCC(=O)OCC(C)C	1.437	1.438
638-10-8	ethyl 3-methylbut-2-enoate	C7H12O2	CCOC(=O)C=C(C)C	1.437	1.440
3391-86-4	oct-1-en-3-ol	C8H16O	CCCCCC(C=C)O	1.437	1.438
1678-92-8	propylcyclohexane	C9H18	CCCC1CCCCC1	1.437	1.439
13642-97-2	(2,3,4,5,6-pentafluorophenyl) 2-methylprop-2-enoate	C10H5F5O2	CC(=C)C(=O)OC1=C(C(=C(C(=C1F)F)F)F)F	1.437	1.439
1120-36-1	tetradec-1-ene	C14H28	CCCCCCCCCCCCC=C	1.437	1.435
60212-30-8	undec-3-yne	C11H20	CCCCCCCC#CCC	1.437	1.438
1513-65-1	2,6-difluoropyridine	C5H3F2N	C1=CC(=NC(=C1)F)F	1.438	1.438
589-57-1	chloro(diethoxy)phosphane	C4H10ClO2P	CCOP(OCC)Cl	1.438	1.437
998-41-4	Tri-n-butylsilane	C12H28Si	CCCC[SiH](CCCC)CCCC	1.438	1.437
151-18-8	3-aminopropanenitrile	C3H6N2	C(CN)C#N	1.438	1.435
74472-22-3	tert-butyl-dimethyl-prop-2-enylsilane	C9H20Si	CC(C)(C)[Si](C)(C)CC=C	1.438	1.441
911482-75-2	5,5-dimethyl-2-prop-2-enyl-1,3,2-dioxaborinane	C8H15BO2	B1(OCC(CO1)(C)C)CC=C	1.438	1.438
127-00-4	1-chloropropan-2-ol	C3H7ClO	CC(CCl)O	1.438	1.437
127-19-5	N,N-dimethylacetamide	C4H9NO	CC(=O)N(C)C	1.438	1.431
82941-26-2	2-(2-butoxyethoxy)acetic acid	C8H16O4	CCCCOCCOCC(=O)O	1.438	1.436
26118-19-4	2-(1,3-dioxolan-2-yl)acetonitrile	C5H7NO2	C1COC(O1)CC#N	1.438	1.440
17920-23-9	diethyl 2-prop-2-ynylpropanedioate	C10H14O4	CCOC(=O)C(CC#C)C(=O)OCC	1.438	1.439
106-89-8	2-(chloromethyl)oxirane	C3H5ClO	C1C(O1)CCl	1.438	1.437
7328-17-8	2-(2-ethoxyethoxy)ethyl prop-2-enoate	C9H16O4	CCOCCOCCOC(=O)C=C	1.438	1.437
692-86-4	ethyl undec-10-enoate	C13H24O2	CCOC(=O)CCCCCCCCC=C	1.438	1.438
695-06-7	5-ethyloxolan-2-one	C6H10O2	CCC1CCC(=O)O1	1.438	1.429
14799-94-1	dichloro-hexyl-methylsilane	C7H16Cl2Si	CCCCCC[Si](C)(Cl)Cl	1.438	1.439
51368-55-9	propan-2-yl 2-bromo-2-methylpropanoate	C7H13BrO2	CC(C)OC(=O)C(C)(C)Br	1.438	1.440
37443-42-8	methyl oxolane-2-carboxylate	C6H10O3	COC(=O)C1CCCO1	1.438	1.437
764-85-2	nonanoyl chloride	C9H17ClO	CCCCCCCCC(=O)Cl	1.438	1.438
623-66-5	octanoyl octanoate	C16H30O3	CCCCCCCC(=O)OC(=O)CCCCCCC	1.438	1.437
7748-36-9	oxetan-3-ol	C3H6O2	C1C(CO1)O	1.438	1.435
142-91-6	propan-2-yl hexadecanoate	C19H38O2	CCCCCCCCCCCCCCCC(=O)OC(C)C	1.438	1.439
2117-11-5	pent-4-yn-2-ol	C5H8O	CC(CC#C)O	1.438	1.433
107658-27-5	pyridin-3-yl trifluoromethanesulfonate	C6H4F3NO3S	C1=CC(=CN=C1)OS(=O)(=O)C(F)(F)F	1.438	1.437
6929-08-4	undecan-3-ol	C11H24O	CCCCCCCCC(CC)O	1.438	1.436
29097-52-7	2,2,4,4-tetramethylpentan-3-imine	C9H19N	CC(C)(C)C(=N)C(C)(C)C	1.438	1.440
77-89-4	triethyl 2-acetyloxypropane-1,2,3-tricarboxylate	C14H22O8	CCOC(=O)CC(CC(=O)OCC)(C(=O)OCC)OC(=O)C	1.439	1.440
2032-35-1	2-bromo-1,1-diethoxyethane	C6H13BrO2	CCOC(CBr)OCC	1.439	1.441
6553-80-6	propan-2-yl cyclohexanecarboxylate	C10H18O2	CC(C)OC(=O)C1CCCCC1	1.439	1.440
5876-87-9	dodeca-1,11-diene	C12H22	C=CCCCCCCCCC=C	1.439	1.440
685-91-6	N,N-diethylacetamide	C6H13NO	CCN(CC)C(=O)C	1.439	1.435
19549-98-5	3,6-dimethylhept-1-yn-3-ol	C9H16O	CC(C)CCC(C)(C#C)O	1.439	1.440
1501-27-5	5-methoxy-5-oxopentanoic acid	C6H10O4	COC(=O)CCCC(=O)O	1.439	1.436
625-80-9	2-propan-2-ylsulfanylpropane	C6H14S	CC(C)SC(C)C	1.439	1.442
3069-42-9	trimethoxy(octadecyl)silane	C21H46O3Si	CCCCCCCCCCCCCCCCCC[Si](OC)(OC)OC	1.439	1.439
7132-64-1	methyl pentadecanoate	C16H32O2	CCCCCCCCCCCCCCC(=O)OC	1.439	1.440
7307-55-3	undecan-1-amine	C11H25N	CCCCCCCCCCCN	1.439	1.441
42598-96-9	heptyl 3-oxobutanoate	C11H20O3	CCCCCCCOC(=O)CC(=O)C	1.439	1.438
7623-09-8	2-chloropropanoyl chloride	C3H4Cl2O	CC(C(=O)Cl)Cl	1.439	1.443
17865-32-6	cyclohexyl-dimethoxy-methylsilane	C9H20O2Si	CO[Si](C)(C1CCCCC1)OC	1.439	1.440
450-96-4	1-chloro-2-(trifluoromethoxy)benzene	C7H4ClF3O	C1=CC=C(C(=C1)OC(F)(F)F)Cl	1.439	1.441
78-87-5	1,2-dichloropropane	C3H6Cl2	CC(CCl)Cl	1.439	1.438
513-81-5	2,3-dimethylbuta-1,3-diene	C6H10	CC(=C)C(=C)C	1.439	1.428
2470-68-0	N-heptylheptan-1-amine	C14H31N	CCCCCCCNCCCCCCC	1.439	1.438
32328-03-3	diethyl 3-hydroxypentanedioate	C9H16O5	CCOC(=O)CC(CC(=O)OCC)O	1.439	1.443
34941-90-7	2,4-difluoropyridine	C5H3F2N	C1=CN=C(C=C1F)F	1.439	1.439
137348-86-8	N-[bis[(2-methylpropan-2-yl)oxy]phosphanyl]-N-propan-2-ylpropan-2-amine	C14H32NO2P	CC(C)N(C(C)C)P(OC(C)(C)C)OC(C)(C)C	1.439	1.440
103-75-3	2-ethoxy-3,4-dihydro-2H-pyran	C7H12O2	CCOC1CCC=CO1	1.439	1.441
1239602-38-0	trimethoxy-[8-(oxiran-2-ylmethoxy)octyl]silane	C14H30O5Si	CO[Si](CCCCCCCCOCC1CO1)(OC)OC	1.439	1.442
1678-98-4	2-methylpropylcyclohexane	C10H20	CC(C)CC1CCCCC1	1.439	1.441
4694-80-8	2-propyl-4,5-dihydro-1,3-oxazole	C6H11NO	CCCC1=NCCO1	1.439	1.443
13360-61-7	pentadec-1-ene	C15H30	CCCCCCCCCCCCCC=C	1.439	1.438
1921-70-6	2,6,10,14-tetramethylpentadecane	C19H40	CC(C)CCCC(C)CCCC(C)CCCC(C)C	1.439	1.437
19980-43-9	cyclopenten-1-yloxy(trimethyl)silane	C8H16OSi	C[Si](C)(C)OC1=CCCC1	1.439	1.437
39149-80-9	tert-butyl 2-bromopropanoate	C7H13BrO2	CC(C(=O)OC(C)(C)C)Br	1.440	1.442
2473-03-2	1-chloroundecane	C11H23Cl	CCCCCCCCCCCCl	1.440	1.440
5397-31-9	3-(2-ethylhexoxy)propan-1-amine	C11H25NO	CCCCC(CC)COCCCN	1.440	1.442
592-90-5	oxepane	C6H12O	C1CCCOCC1	1.440	1.435
5837-73-0	methyl 2-hydroxybut-3-enoate	C5H8O3	COC(=O)C(C=C)O	1.440	1.441
1888-89-7	2-[2-(oxiran-2-yl)ethyl]oxirane	C6H10O2	C1C(O1)CCC2CO2	1.440	1.444
2867-47-2	2-(dimethylamino)ethyl 2-methylprop-2-enoate	C8H15NO2	CC(=C)C(=O)OCCN(C)C	1.440	1.441
110-36-1	butyl tetradecanoate	C18H36O2	CCCCCCCCCCCCCC(=O)OCCCC	1.440	1.439
2217-33-6	oxolan-2-ylmethyl butanoate	C9H16O3	CCCC(=O)OCC1CCCO1	1.440	1.441
143-22-6	Triethylene glycol monobutyl ether	C10H22O4	CCCCOCCOCCOCCO	1.440	1.442
6777-00-0	3-prop-2-enoxyoxetane	C6H10O2	C=CCOC1COC1	1.440	1.440
109-65-9	1-bromobutane	C4H9Br	CCCCBr	1.440	1.441
13361-34-7	2-ethylhexyl 2-cyanoacetate	C11H19NO2	CCCCC(CC)COC(=O)CC#N	1.440	1.438
6914-71-2	dimethyl cyclopropane-1,1-dicarboxylate	C7H10O4	COC(=O)C1(CC1)C(=O)OC	1.440	1.437
6975-99-1	dodec-6-yne	C12H22	CCCCCC#CCCCCC	1.440	1.439
7691-02-3	[[[ethenyl(dimethyl)silyl]amino]-dimethylsilyl]ethene	C8H19NSi2	C[Si](C)(C=C)N[Si](C)(C)C=C	1.440	1.439
10203-28-8	dodecan-2-ol	C12H26O	CCCCCCCCCCC(C)O	1.440	1.438
624-89-5	methylsulfanylethane	C3H8S	CCSC	1.440	1.441
21964-44-3	non-1-en-3-ol	C9H18O	CCCCCCC(C=C)O	1.440	1.441
635-03-0	tetraethyl propane-1,1,2,3-tetracarboxylate	C15H24O8	CCOC(=O)CC(C(C(=O)OCC)C(=O)OCC)C(=O)OCC	1.440	1.439
2192-55-4	2-(2,3,4,5,6-pentafluorophenoxy)ethanol	C8H5F5O2	C(COC1=C(C(=C(C(=C1F)F)F)F)F)O	1.440	1.445
545-06-2	2,2,2-trichloroacetonitrile	C2Cl3N	C(#N)C(Cl)(Cl)Cl	1.440	1.446
6138-26-7	trimethyl propane-1,2,3-tricarboxylate	C9H14O6	COC(=O)CC(CC(=O)OC)C(=O)OC	1.440	1.437
622-45-7	cyclohexyl acetate	C8H14O2	CC(=O)OC1CCCCC1	1.441	1.444
6163-64-0	2-methyl-2-methylsulfanylpropane	C5H12S	CC(C)(C)SC	1.441	1.442
13330-96-6	4-(dimethylamino)butan-1-ol	C6H15NO	CN(C)CCCCO	1.441	1.439
10471-28-0	diethyl dodecanedioate	C16H30O4	CCOC(=O)CCCCCCCCCCC(=O)OCC	1.441	1.442
100-74-3	4-ethylmorpholine	C6H13NO	CCN1CCOCC1	1.441	1.442
107-82-4	1-bromo-3-methylbutane	C5H11Br	CC(C)CCBr	1.441	1.441
2146-71-6	ethenyl dodecanoate	C14H26O2	CCCCCCCCCCCC(=O)OC=C	1.441	1.442
33018-91-6	7-ethoxy-7-oxoheptanoic acid	C9H16O4	CCOC(=O)CCCCCC(=O)O	1.441	1.441
627-91-8	6-methoxy-6-oxohexanoic acid	C7H12O4	COC(=O)CCCCC(=O)O	1.441	1.440
1118-84-9	prop-2-enyl 3-oxobutanoate	C7H10O3	CC(=O)CC(=O)OCC=C	1.441	1.442
107-81-3	2-bromopentane	C5H11Br	CCCC(C)Br	1.441	1.439
927-74-2	but-3-yn-1-ol	C4H6O	C#CCCO	1.441	1.438
1678-93-9	butylcyclohexane	C10H20	CCCCC1CCCCC1	1.441	1.442
1951-12-8	3-chlorobutanoic acid	C4H7ClO2	CC(CC(=O)O)Cl	1.441	1.443
112-13-0	decanoyl chloride	C10H19ClO	CCCCCCCCCC(=O)Cl	1.441	1.441
3018-12-0	2,2-dichloroacetonitrile	C2HCl2N	C(#N)C(Cl)Cl	1.441	1.445
5145-99-3	2-ethylsulfanylpropane	C5H12S	CCSC(C)C	1.441	1.442
105-21-5	5-propyloxolan-2-one	C7H12O2	CCCC1CCC(=O)O1	1.441	1.437
629-73-2	hexadec-1-ene	C16H32	CCCCCCCCCCCCCCC=C	1.441	1.440
1679-36-3	hex-3-yn-2-one	C6H8O	CCC#CC(=O)C	1.441	1.444
629-63-0	tetradecanenitrile	C14H27N	CCCCCCCCCCCCCC#N	1.441	1.442
121643-44-5	2-methoxy-3-(trifluoromethyl)pyridine	C7H6F3NO	COC1=C(C=CC=N1)C(F)(F)F	1.441	1.440
591-47-9	4-methylcyclohexene	C7H12	CC1CCC=CC1	1.441	1.432
4229-91-8	2-propylfuran	C7H10O	CCCC1=CC=CO1	1.441	1.444
995-32-4	1,2-bis(diethoxyphosphoryl)ethane	C10H24O6P2	CCOP(=O)(CCP(=O)(OCC)OCC)OCC	1.441	1.442
68498-54-4	isocyanocyclopentane	C6H9N	[C-]#[N+]C1CCCC1	1.441	1.441
13547-70-1	1-chloro-3,3-dimethylbutan-2-one	C6H11ClO	CC(C)(C)C(=O)CCl	1.442	1.438
1704-62-7	2-[2-(dimethylamino)ethoxy]ethanol	C6H15NO2	CN(C)CCOCCO	1.442	1.441
2146-38-5	1-ethylcyclopentene	C7H12	CCC1=CCCC1	1.442	1.441
1540-34-7	3-ethylpentane-2,4-dione	C7H12O2	CCC(C(=O)C)C(=O)C	1.442	1.435
54731-72-5	2-dimethoxyphosphorylethanol	C4H11O4P	COP(=O)(CCO)OC	1.442	1.446
696-29-7	propan-2-ylcyclohexane	C9H18	CC(C)C1CCCCC1	1.442	1.441
7774-44-9	cyclohexyl 3-methylbutanoate	C11H20O2	CC(C)CC(=O)OC1CCCCC1	1.442	1.443
646-20-8	heptanedinitrile	C7H10N2	C(CCC#N)CCC#N	1.442	1.443
1680-36-0	nonanoyl nonanoate	C18H34O3	CCCCCCCCC(=O)OC(=O)CCCCCCCC	1.442	1.440
5089-72-5	N'-(3-triethoxysilylpropyl)ethane-1,2-diamine	C11H28N2O3Si	CCO[Si](CCCNCCN)(OCC)OCC	1.442	1.443
1551-44-6	cyclohexyl butanoate	C10H18O2	CCCC(=O)OC1CCCCC1	1.442	1.442
18291-80-0	trimethylsilyl 2-bromoacetate	C5H11BrO2Si	C[Si](C)(C)OC(=O)CBr	1.442	1.444
130783-02-7	3,5-bis(trifluoromethyl)benzenethiol	C8H4F6S	C1=C(C=C(C=C1C(F)(F)F)S)C(F)(F)F	1.442	1.442
3913-02-8	2-butyloctan-1-ol	C12H26O	CCCCCCC(CCCC)CO	1.442	1.441
872-53-7	cyclopentanecarbaldehyde	C6H10O	C1CCC(C1)C=O	1.442	1.445
121-05-1	N',N'-di(propan-2-yl)ethane-1,2-diamine	C8H20N2	CC(C)N(CCN)C(C)C	1.442	1.443
104-78-9	N',N'-diethylpropane-1,3-diamine	C7H18N2	CCN(CC)CCCN	1.442	1.443
4454-05-1	2-methoxy-3,4-dihydro-2H-pyran	C6H10O2	COC1CCC=CO1	1.442	1.438
5396-61-2	3-ethylhept-1-yn-3-ol	C9H16O	CCCCC(CC)(C#C)O	1.442	1.444
85721-25-1	2-oct-7-enyloxirane	C10H18O	C=CCCCCCCC1CO1	1.442	1.443
556-82-1	3-methylbut-2-en-1-ol	C5H10O	CC(=CCO)C	1.442	1.444
14811-73-5	methyl 10-oxodecanoate	C11H20O3	COC(=O)CCCCCCCCC=O	1.442	1.443
40420-22-2	diethyl 3-oxoheptanedioate	C11H18O5	CCOC(=O)CCCC(=O)CC(=O)OCC	1.442	1.448
102-86-3	N,N-dihexylhexan-1-amine	C18H39N	CCCCCCN(CCCCCC)CCCCCC	1.442	1.442
66107-34-4	(2-methylphenyl) trifluoromethanesulfonate	C8H7F3O3S	CC1=CC=CC=C1OS(=O)(=O)C(F)(F)F	1.442	1.445
823-22-3	6-methyloxan-2-one	C6H10O2	CC1CCCC(=O)O1	1.442	1.431
96-29-7	N-butan-2-ylidenehydroxylamine	C4H9NO	CCC(=NO)C	1.443	1.439
19522-69-1	N'-butylethane-1,2-diamine	C6H16N2	CCCCNCCN	1.443	1.446
3721-95-7	cyclobutanecarboxylic acid	C5H8O2	C1CC(C1)C(=O)O	1.443	1.446
628-20-6	4-chlorobutanenitrile	C4H6ClN	C(CC#N)CCl	1.443	1.442
106-20-7	2-ethyl-N-(2-ethylhexyl)hexan-1-amine	C16H35N	CCCCC(CC)CNCC(CC)CCCC	1.443	1.443
2320-30-1	3,5-dimethylcyclohexan-1-one	C8H14O	CC1CC(CC(=O)C1)C	1.443	1.441
5205-39-0	ethyl 5-chloro-5-oxopentanoate	C7H11ClO3	CCOC(=O)CCCC(=O)Cl	1.443	1.441
6920-22-5	hexane-1,2-diol	C6H14O2	CCCCC(CO)O	1.443	1.447
2155-60-4	dibutyl 2-methylidenebutanedioate	C13H22O4	CCCCOC(=O)CC(=C)C(=O)OCCCC	1.443	1.445
4455-26-9	N-methyl-N-octyloctan-1-amine	C17H37N	CCCCCCCCN(C)CCCCCCCC	1.443	1.440
6095-42-7	trihexyl phosphite	C18H39O3P	CCCCCCOP(OCCCCCC)OCCCCCC	1.443	1.443
112-45-8	undec-10-enal	C11H20O	C=CCCCCCCCCC=O	1.443	1.444
109-79-5	butane-1-thiol	C4H10S	CCCCS	1.443	1.443
13361-32-5	prop-2-enyl 2-cyanoacetate	C6H7NO2	C=CCOC(=O)CC#N	1.443	1.441
609-15-4	ethyl 2-chloro-3-oxobutanoate	C6H9ClO3	CCOC(=O)C(C(=O)C)Cl	1.443	1.447
1120-48-5	N-octyloctan-1-amine	C16H35N	CCCCCCCCNCCCCCCCC	1.443	1.442
116-54-1	methyl 2,2-dichloroacetate	C3H4Cl2O2	COC(=O)C(Cl)Cl	1.443	1.445
367-11-3	1,2-difluorobenzene	C6H4F2	C1=CC=C(C(=C1)F)F	1.443	1.447
1513-66-2	2,3-difluoropyridine	C5H3F2N	C1=CC(=C(N=C1)F)F	1.443	1.444
2156-97-0	dodecyl prop-2-enoate	C15H28O2	CCCCCCCCCCCCOC(=O)C=C	1.443	1.445
30289-28-2	N-methoxy-N-methylcarbamoyl chloride	C3H6ClNO2	CN(C(=O)Cl)OC	1.443	1.444
454-90-0	1-methoxy-3-(trifluoromethyl)benzene	C8H7F3O	COC1=CC=CC(=C1)C(F)(F)F	1.443	1.442
621-64-7	N,N-dipropylnitrous amide	C6H14N2O	CCCN(CCC)N=O	1.443	1.441
78-42-2	tris(2-ethylhexyl) phosphate	C24H51O4P	CCCCC(CC)COP(=O)(OCC(CC)CCCC)OCC(CC)CCCC	1.443	1.443
651-84-3	2,3,5,6-tetrafluoro-4-(trifluoromethyl)benzenethiol	C7HF7S	C1(=C(C(=C(C(=C1F)F)S)F)F)C(F)(F)F	1.443	1.440
20662-84-4	2,4,5-trimethyl-1,3-oxazole	C6H9NO	CC1=C(OC(=N1)C)C	1.443	1.451
1830-54-2	dimethyl 3-oxopentanedioate	C7H10O5	COC(=O)CC(=O)CC(=O)OC	1.444	1.450
1587-21-9	tripropyl 2-hydroxypropane-1,2,3-tricarboxylate	C15H26O7	CCCOC(=O)CC(CC(=O)OCCC)(C(=O)OCCC)O	1.444	1.445
150-84-5	3,7-dimethyloct-6-enyl acetate	C12H22O2	CC(CCC=C(C)C)CCOC(=O)C	1.444	1.444
623-46-1	1,2-dichloro-1-ethoxyethane	C4H8Cl2O	CCOC(CCl)Cl	1.444	1.445
140-80-7	1-N,1-N-diethylpentane-1,4-diamine	C9H22N2	CCN(CC)CCCC(C)N	1.444	1.442
106-72-9	2,6-dimethylhept-5-enal	C9H16O	CC(CCC=C(C)C)C=O	1.444	1.448
7751-38-4	dichloro-di(propan-2-yl)silane	C6H14Cl2Si	CC(C)[Si](C(C)C)(Cl)Cl	1.444	1.442
623-39-2	3-methoxypropane-1,2-diol	C4H10O3	COCC(CO)O	1.444	1.449
557-93-7	2-bromoprop-1-ene	C3H5Br	CC(=C)Br	1.444	1.446
105104-40-3	3-chloro-2-(methoxymethoxy)prop-1-ene	C5H9ClO2	COCOC(=C)CCl	1.444	1.446
3449-28-3	dibutyl(dichloro)silane	C8H18Cl2Si	CCCC[Si](CCCC)(Cl)Cl	1.444	1.446
71902-33-5	3,5-difluoropyridine	C5H3F2N	C1=C(C=NC=C1F)F	1.444	1.444
13529-27-6	2-(diethoxymethyl)furan	C9H14O3	CCOC(C1=CC=CO1)OCC	1.444	1.446
2163-42-0	2-methylpropane-1,3-diol	C4H10O2	CC(CO)CO	1.444	1.445
1713-33-3	1-methyl-7-oxabicyclo[4.1.0]heptane	C7H12O	CC12CCCCC1O2	1.444	1.448
35216-11-6	tetradec-7-yne	C14H26	CCCCCCC#CCCCCCC	1.444	1.443
32858-93-8	2-(trifluoromethoxy)phenol	C7H5F3O2	C1=CC=C(C(=C1)O)OC(F)(F)F	1.444	1.443
2975-46-4	3-trimethylsilylprop-2-ynal	C6H10OSi	C[Si](C)(C)C#CC=O	1.444	1.446
17746-05-3	undecanoyl chloride	C11H21ClO	CCCCCCCCCCC(=O)Cl	1.444	1.443
5452-75-5	ethyl 2-cyclohexylacetate	C10H18O2	CCOC(=O)CC1CCCCC1	1.445	1.447
102-81-8	2-(dibutylamino)ethanol	C10H23NO	CCCCN(CCCC)CCO	1.445	1.445
616-21-7	1,2-dichlorobutane	C4H8Cl2	CCC(CCl)Cl	1.445	1.445
112-16-3	dodecanoyl chloride	C12H23ClO	CCCCCCCCCCCC(=O)Cl	1.445	1.446
35794-11-7	3,5-dimethylpiperidine	C7H15N	CC1CC(CNC1)C	1.445	1.446
766-09-6	1-ethylpiperidine	C7H15N	CCN1CCCCC1	1.445	1.444
629-74-3	hexadec-1-yne	C16H30	CCCCCCCCCCCCCCC#C	1.445	1.445
541-31-1	3-methylbutane-1-thiol	C5H12S	CC(C)CCS	1.445	1.444
1577-19-1	oct-3-enoic acid	C8H14O2	CCCCC=CCC(=O)O	1.445	1.447
5008-73-1	1-propan-2-ylsulfanylpropane	C6H14S	CCCSC(C)C	1.445	1.445
24800-44-0	2-[2-(2-hydroxypropoxy)propoxy]propan-1-ol	C9H20O4	CC(CO)OCC(C)OCC(C)O	1.445	1.445
4203-49-0	2-prop-2-enoxyoxane	C8H14O2	C=CCOC1CCCCO1	1.445	1.447
3377-86-4	2-bromohexane	C6H13Br	CCCCC(C)Br	1.445	1.444
5292-43-3	tert-butyl 2-bromoacetate	C6H11BrO2	CC(C)(C)OC(=O)CBr	1.445	1.448
4466-24-4	2-butylfuran	C8H12O	CCCCC1=CC=CO1	1.445	1.446
77-94-1	tributyl 2-hydroxypropane-1,2,3-tricarboxylate	C18H32O7	CCCCOC(=O)CC(CC(=O)OCCCC)(C(=O)OCCCC)O	1.445	1.448
291-64-5	cycloheptane	C7H14	C1CCCCCC1	1.445	1.437
822-13-9	1-chlorotridecane	C13H27Cl	CCCCCCCCCCCCCCl	1.445	1.444
2426-07-5	2-[4-(oxiran-2-yl)butyl]oxirane	C8H14O2	C1C(O1)CCCCC2CO2	1.445	1.449
1251384-75-4	N',2-dimethylpropane-1,3-diamine	C5H14N2	CC(CN)CNC	1.445	1.446
36969-89-8	1-dimethoxyphosphorylheptan-2-one	C9H19O4P	CCCCCC(=O)CP(=O)(OC)OC	1.445	1.446
149793-69-1	3-fluoro-5-(trifluoromethyl)benzonitrile	C8H3F4N	C1=C(C=C(C=C1C(F)(F)F)F)C#N	1.445	1.443
18418-08-1	ethyl 2-hydroxybut-3-ynoate	C6H8O3	CCOC(=O)C(C#C)O	1.445	1.446
1009-93-4	2,2,4,4,6,6-hexamethyl-1,3,5,2,4,6-triazatrisilinane	C6H21N3Si3	C[Si]1(N[Si](N[Si](N1)(C)C)(C)C)C	1.445	1.447
3710-31-4	heptane-1,2-diol	C7H16O2	CCCCCC(CO)O	1.445	1.448
15295-69-9	hept-6-ynenitrile	C7H9N	C#CCCCCC#N	1.445	1.443
3128-06-1	5-oxohexanoic acid	C6H10O3	CC(=O)CCCC(=O)O	1.445	1.445
589-92-4	4-methylcyclohexan-1-one	C7H12O	CC1CCC(=O)CC1	1.445	1.441
3143-02-0	(3-methyloxetan-3-yl)methanol	C5H10O2	CC1(COC1)CO	1.445	1.444
16024-58-1	2-[2-(2-methoxyethoxy)ethoxy]acetic acid	C7H14O5	COCCOCCOCC(=O)O	1.445	1.442
4643-27-0	oct-2-en-4-one	C8H14O	CCCCC(=O)C=CC	1.445	1.449
112-88-9	octadec-1-ene	C18H36	CCCCCCCCCCCCCCCCC=C	1.445	1.444
21964-49-8	tetradeca-1,13-diene	C14H26	C=CCCCCCCCCCCC=C	1.445	1.444
122894-73-9	ethyl 2,3,4,5-tetrafluorobenzoate	C9H6F4O2	CCOC(=O)C1=CC(=C(C(=C1F)F)F)F	1.445	1.443
2918-23-2	1-hydroxypropan-2-yl prop-2-enoate	C6H10O3	O=C(C=C)OC(C)CO	1.446	1.446
7252-83-7	2-bromo-1,1-dimethoxyethane	C4H9BrO2	COC(CBr)OC	1.446	1.447
18243-41-9	bromomethyl(trimethyl)silane	C4H11BrSi	C[Si](C)(C)CBr	1.446	1.446
873-94-9	3,3,5-trimethylcyclohexan-1-one	C9H16O	CC1CC(=O)CC(C1)(C)C	1.446	1.444
17720-63-7	(diacetylamino) acetate	C6H9NO4	CC(=O)N(C(=O)C)OC(=O)C	1.446	1.448
2854-16-2	1-amino-2-methylpropan-2-ol	C4H11NO	CC(C)(CN)O	1.446	1.440
334521-23-2	11-azidoundecyl(trimethoxy)silane	C14H31N3O3Si	CO[Si](CCCCCCCCCCCN=[N+]=[N-])(OC)OC	1.446	1.448
535-11-5	ethyl 2-bromopropanoate	C5H9BrO2	CCOC(=O)C(C)Br	1.446	1.447
121492-06-6	tert-butyl N-(2-aminoethyl)-N-methylcarbamate	C8H18N2O2	CC(C)(C)OC(=O)N(C)CCN	1.446	1.448
2916-14-5	prop-2-enyl 2-chloroacetate	C5H7ClO2	C=CCOC(=O)CCl	1.446	1.446
66604-31-7	chloro-dodecyl-dimethylsilane	C14H31ClSi	CCCCCCCCCCCC[Si](C)(C)Cl	1.446	1.444
4415-82-1	cyclobutylmethanol	C5H10O	C1CC(C1)CO	1.446	1.445
4747-71-1	isocyanatocyclopentane	C6H9NO	C1CCC(C1)N=C=O	1.446	1.450
78-90-0	propane-1,2-diamine	C3H10N2	CC(CN)N	1.446	1.444
13093-05-5	N,N'-diethylhexane-1,6-diamine	C10H24N2	CCNCCCCCCNCC	1.446	1.445
1943-83-5	1-chloro-2-isocyanatoethane	C3H4ClNO	C(CCl)N=C=O	1.446	1.449
57620-49-2	4-methyl-4-nitropentanal	C6H11NO3	CC(C)(CCC=O)[N+](=O)[O-]	1.446	1.445
870987-68-1	prop-2-ynyl N-(3-triethoxysilylpropyl)carbamate	C13H25NO5Si	CCO[Si](CCCNC(=O)OCC#C)(OCC)OCC	1.446	1.450
827-99-6	3-(trifluoromethoxy)phenol	C7H5F3O2	C1=CC(=CC(=C1)OC(F)(F)F)O	1.446	1.445
262376-31-8	4,4,5,5-tetramethyl-2-[3-(trifluoromethoxy)phenyl]-1,3,2-dioxaborolane	C13H16BF3O3	B1(OC(C(O1)(C)C)(C)C)C2=CC(=CC=C2)OC(F)(F)F	1.446	1.447
1189-71-5	N-(oxomethylidene)sulfamoyl chloride	CClNO3S	C(=NS(=O)(=O)Cl)=O	1.447	1.447
111-46-6	2-(2-hydroxyethoxy)ethanol	C4H10O3	C(COCCO)O	1.447	1.453
102-83-0	N',N'-dibutylpropane-1,3-diamine	C11H26N2	CCCCN(CCCC)CCCN	1.447	1.449
2411-36-1	N,N-diheptylheptan-1-amine	C21H45N	CCCCCCCN(CCCCCCC)CCCCCCC	1.447	1.446
624-44-2	N-(5-methylhexan-2-ylidene)hydroxylamine	C7H15NO	CC(C)CCC(=NO)C	1.447	1.450
871-84-1	octa-1,7-diyne	C8H10	C#CCCCCC#C	1.447	1.447
111-12-6	methyl oct-2-ynoate	C9H14O2	CCCCCC#CC(=O)OC	1.447	1.447
828-27-3	4-(trifluoromethoxy)phenol	C7H5F3O2	C1=CC(=CC=C1O)OC(F)(F)F	1.447	1.446
6651-36-1	cyclohexen-1-yloxy(trimethyl)silane	C9H18OSi	C[Si](C)(C)OC1=CCCCC1	1.447	1.445
3855-32-1	N'-[3-(dimethylamino)propyl]-N,N,N'-trimethylpropane-1,3-diamine	C11H27N3	CN(C)CCCN(C)CCCN(C)C	1.447	1.447
22408-41-9	2-ethenoxyoxane	C7H12O2	C=COC1CCCCO1	1.447	1.445
762-42-5	dimethyl but-2-ynedioate	C6H6O4	COC(=O)C#CC(=O)OC	1.447	1.451
36865-41-5	1-bromo-3-methoxypropane	C4H9BrO	COCCCBr	1.447	1.447
98-56-6	1-chloro-4-(trifluoromethyl)benzene	C7H4ClF3	C1=CC(=CC=C1C(F)(F)F)Cl	1.447	1.448
2425-54-9	1-chlorotetradecane	C14H29Cl	CCCCCCCCCCCCCCCl	1.447	1.447
49715-04-0	chloro(chlorosulfonyloxy)methane	CH2Cl2O3S	C(OS(=O)(=O)Cl)Cl	1.447	1.451
14436-32-9	dec-9-enoic acid	C10H18O2	C=CCCCCCCCC(=O)O	1.447	1.448
2979-19-3	3,3-dimethylcyclohexan-1-one	C8H14O	CC1(CCCC(=O)C1)C	1.447	1.449
4088-84-0	2-fluoro-5-(trifluoromethyl)benzonitrile	C8H3F4N	C1=CC(=C(C=C1C(F)(F)F)C#N)F	1.447	1.445
589-41-3	ethyl N-hydroxycarbamate	C3H7NO3	CCOC(=O)NO	1.447	1.449
88332-30-3	[6-methyl-3-(3-methylbutyl)heptan-2-yl] tetradecanoate	C27H54O2	CCCCCCCCCCCCCC(=O)OC(C)C(CCC(C)C)CCC(C)C	1.447	1.448
583-60-8	2-methylcyclohexan-1-one	C7H12O	CC1CCCCC1=O	1.447	1.452
5283-66-9	trichloro(octyl)silane	C8H17Cl3Si	CCCCCCCC[Si](Cl)(Cl)Cl	1.447	1.447
110-66-7	pentane-1-thiol	C5H12S	CCCCCS	1.447	1.447
21643-42-5	tetradecyl prop-2-enoate	C17H32O2	CCCCCCCCCCCCCCOC(=O)C=C	1.447	1.448
3741-38-6	1,3,2-dioxathiolane 2-oxide	C2H4O3S	C1COS(=O)O1	1.447	1.451
75-12-7	formamide	CH3NO	C(=O)N	1.447	1.444
1139-13-5	diethyl cyclohexane-1,1-dicarboxylate	C12H20O4	CCOC(=O)C1(CCCCC1)C(=O)OCC	1.448	1.450
7005-47-2	2-(dimethylamino)-2-methylpropan-1-ol	C6H15NO	CC(C)(CO)N(C)C	1.448	1.444
929-37-3	2-(2-ethenoxyethoxy)ethanol	C6H12O3	C=COCCOCCO	1.448	1.444
27813-02-1	2-hydroxypropyl 2-methylprop-2-enoate	C7H12O3	CC(COC(=O)C(=C)C)O	1.448	1.446
25414-22-6	2-methoxyfuran	C5H6O2	COC1=CC=CO1	1.448	1.455
1669-44-9	oct-3-en-2-one	C8H14O	CCCCC=CC(=O)C	1.448	1.450
626-56-2	3-methylpiperidine	C6H13N	CC1CCCNC1	1.448	1.448
20082-71-7	chloro-dimethyl-(2,3,4,5,6-pentafluorophenyl)silane	C8H6ClF5Si	C[Si](C)(C1=C(C(=C(C(=C1F)F)F)F)F)Cl	1.448	1.445
55485-74-0	N-[dimethyl-(2,3,4,5,6-pentafluorophenyl)silyl]-N-ethylethanamine	C12H16F5NSi	CCN(CC)[Si](C)(C)C1=C(C(=C(C(=C1F)F)F)F)F	1.448	1.449
3777-69-3	2-pentylfuran	C9H14O	CCCCCC1=CC=CO1	1.448	1.448
1187-03-7	1,1,3,3-tetraethylurea	C9H20N2O	CCN(CC)C(=O)N(CC)CC	1.448	1.450
5299-57-0	ethenyl undec-10-enoate	C13H22O2	C=CCCCCCCCCC(=O)OC=C	1.448	1.449
36255-44-4	3-bromo-1,1-dimethoxypropane	C5H11BrO2	COC(CCBr)OC	1.448	1.450
26272-90-2	hexadecyl carbonochloridate	C17H33ClO2	CCCCCCCCCCCCCCCCOC(=O)Cl	1.448	1.449
85148-26-1	3-chloro-5-(trifluoromethyl)pyridine	C6H3ClF3N	C1=C(C=NC=C1Cl)C(F)(F)F	1.448	1.449
2816-57-1	2,6-dimethylcyclohexan-1-one	C8H14O	CC1CCCC(C1=O)C	1.448	1.448
13093-04-4	N,N'-dimethylhexane-1,6-diamine	C8H20N2	CNCCCCCCNC	1.448	1.446
13019-22-2	dec-9-en-1-ol	C10H20O	C=CCCCCCCCCO	1.448	1.448
13393-64-1	deca-1,5,9-triene	C10H16	C=CCCC=CCCC=C	1.448	1.451
7396-58-9	N-decyl-N-methyldecan-1-amine	C21H45N	CCCCCCCCCCN(C)CCCCCCCCCC	1.448	1.446
18051-88-2	dichloro-decyl-methylsilane	C11H24Cl2Si	CCCCCCCCCC[Si](C)(Cl)Cl	1.448	1.447
452-76-6	2,4-difluoro-1-methylbenzene	C7H6F2	CC1=C(C=C(C=C1)F)F	1.448	1.454
5659-93-8	2,2-dimethylpropanedioyl dichloride	C5H6Cl2O2	CC(C)(C(=O)Cl)C(=O)Cl	1.448	1.453
18180-30-8	2-(prop-2-ynoxymethyl)oxirane	C6H8O2	C#CCOCC1CO1	1.448	1.450
96017-59-3	2-prop-2-ynyloctanoic acid	C11H18O2	CCCCCCC(CC#C)C(=O)O	1.448	1.453
64919-15-9	2-chloroethyl dodecanoate	C14H27ClO2	CCCCCCCCCCCC(=O)OCCCl	1.448	1.449
70384-51-9	2-(2-methoxyethoxy)-N,N-bis[2-(2-methoxyethoxy)ethyl]ethanamine	C15H33NO6	COCCOCCN(CCOCCOC)CCOCCOC	1.448	1.450
2929-52-4	Trihexylsilane	C18H40Si	CCCCCC[SiH](CCCCCC)CCCCCC	1.448	1.447
3069-29-2	N'-[3-[dimethoxy(methyl)silyl]propyl]ethane-1,2-diamine	C8H22N2O2Si	CO[Si](C)(CCCNCCN)OC	1.449	1.449
140-82-9	2-[2-(diethylamino)ethoxy]ethanol	C8H19NO2	CCN(CC)CCOCCO	1.449	1.446
706-14-9	5-hexyloxolan-2-one	C10H18O2	CCCCCCC1CCC(=O)O1	1.449	1.447
53293-00-8	hex-5-ynoic acid	C6H8O2	C#CCCCC(=O)O	1.449	1.450
565-62-8	3-methylpent-3-en-2-one	C6H10O	CC=C(C)C(=O)C	1.449	1.443
10031-92-2	ethyl non-2-ynoate	C11H18O2	CCCCCCC#CC(=O)OCC	1.449	1.446
5238-22-2	bis(2-ethylhexyl) octanedioate	C24H46O4	CCCCC(CC)COC(=O)CCCCCCC(=O)OCC(CC)CCCC	1.449	1.449
503-60-6	1-chloro-3-methylbut-2-ene	C5H9Cl	CC(=CCCl)C	1.449	1.446
29559-55-5	1,3-dichloro-2,2-dimethylpropane	C5H10Cl2	CC(C)(CCl)CCl	1.449	1.450
29263-94-3	diethyl 2-bromo-2-methylpropanedioate	C8H13BrO4	CCOC(=O)C(C)(C(=O)OCC)Br	1.449	1.449
26303-90-2	dec-4-enoic acid	C10H18O2	CCCCCC=CCCC(=O)O	1.449	1.451
609-12-1	ethyl 2-bromo-3-methylbutanoate	C7H13BrO2	CCOC(=O)C(C(C)C)Br	1.449	1.449
2425-77-6	2-hexyldecan-1-ol	C16H34O	CCCCCCCCC(CCCCCC)CO	1.449	1.449
6711-48-4	N-[3-(dimethylamino)propyl]-N',N'-dimethylpropane-1,3-diamine	C10H25N3	CN(C)CCCNCCCN(C)C	1.449	1.451
19788-49-9	ethyl 2-sulfanylpropanoate	C5H10O2S	CCOC(=O)C(C)S	1.449	1.451
111-47-7	1-propylsulfanylpropane	C6H14S	CCCSCCC	1.449	1.448
18165-76-9	trimethylsilylmethanethiol	C4H12SSi	C[Si](C)(C)CS	1.449	1.450
137218-25-8	2-[2-(trifluoromethoxy)phenyl]acetonitrile	C9H6F3NO	C1=CC=C(C(=C1)CC#N)OC(F)(F)F	1.449	1.448
52771-22-9	3-(trifluoromethoxy)benzonitrile	C8H4F3NO	C1=CC(=CC(=C1)OC(F)(F)F)C#N	1.449	1.447
2114-42-3	prop-2-enylcyclohexane	C9H16	C=CCC1CCCCC1	1.450	1.454
344-04-7	1-bromo-2,3,4,5,6-pentafluorobenzene	C6BrF5	C1(=C(C(=C(C(=C1F)F)Br)F)F)F	1.450	1.451
4860-03-1	1-chlorohexadecane	C16H33Cl	CCCCCCCCCCCCCCCCCl	1.450	1.450
10297-06-0	6-chlorohex-1-yne	C6H9Cl	C#CCCCCCl	1.450	1.451
15469-77-9	dec-3-enoic acid	C10H18O2	CCCCCCC=CCC(=O)O	1.450	1.450
19781-81-8	hept-4-yn-2-ol	C7H12O	CCC#CCC(C)O	1.450	1.451
106-91-2	oxiran-2-ylmethyl 2-methylprop-2-enoate	C7H10O3	CC(=C)C(=O)OCC1CO1	1.450	1.450
7011-83-8	5-hexyl-5-methyloxolan-2-one	C11H20O2	CCCCCCC1(CCC(=O)O1)C	1.450	1.450
34846-90-7	methyl 3-methoxyprop-2-enoate	C5H8O3	COC=CC(=O)OC	1.450	1.449
14309-57-0	non-3-en-2-one	C9H16O	CCCCCC=CC(=O)C	1.450	1.451
557-35-7	2-bromooctane	C8H17Br	CCCCCCC(C)Br	1.450	1.449
2469-55-8	3-[[3-aminopropyl(dimethyl)silyl]oxy-dimethylsilyl]propan-1-amine	C10H28N2OSi2	C[Si](C)(CCCN)O[Si](C)(C)CCCN	1.450	1.452
86953-79-9	tert-butyl pyrrolidine-1-carboxylate	C9H17NO2	CC(C)(C)OC(=O)N1CCCC1	1.450	1.453
822-48-0	3-(chloromethyl)-3-methyloxetane	C5H9ClO	CC1(COC1)CCl	1.450	1.446
18204-93-8	dichloro(dihexyl)silane	C12H26Cl2Si	CCCCCC[Si](CCCCCC)(Cl)Cl	1.450	1.453
6802-75-1	diethyl 2-propan-2-ylidenepropanedioate	C10H16O4	CCOC(=O)C(=C(C)C)C(=O)OCC	1.450	1.452
111-31-9	hexane-1-thiol	C6H14S	CCCCCCS	1.450	1.450
66697-09-4	ethyl 2-hydroxy-4-trimethylsilylbut-3-ynoate	C9H16O3Si	CCOC(=O)C(C#C[Si](C)(C)C)O	1.450	1.453
26690-80-2	tert-butyl N-(2-hydroxyethyl)carbamate	C7H15NO3	CC(C)(C)OC(=O)NCCO	1.450	1.451
13402-02-3	hexadecyl prop-2-enoate	C19H36O2	CCCCCCCCCCCCCCCCOC(=O)C=C	1.450	1.451
2736-37-0	2-methylpropanoyl bromide	C4H7BrO	CC(C)C(=O)Br	1.450	1.444
30674-80-7	2-isocyanatoethyl 2-methylprop-2-enoate	C7H9NO3	CC(=C)C(=O)OCCN=C=O	1.450	1.451
23778-52-1	2,5,8,11,14-Pentaoxahexadecan-16-ol	C11H24O6	COCCOCCOCCOCCOCCO	1.450	1.450
301-13-3	tris(2-ethylhexyl) phosphite	C24H51O3P	CCCCC(CC)COP(OCC(CC)CCCC)OCC(CC)CCCC	1.450	1.450
67373-56-2	chloro-(2,3-dimethylbutan-2-yl)-dimethylsilane	C8H19ClSi	CC(C)C(C)(C)[Si](C)(C)Cl	1.450	1.445
175278-07-6	[2-(trifluoromethoxy)phenyl]methanol	C8H7F3O2	C1=CC=C(C(=C1)CO)OC(F)(F)F	1.450	1.454
104-67-6	5-heptyloxolan-2-one	C11H20O2	CCCCCCCC1CCC(=O)O1	1.450	1.449
112-43-6	undec-10-en-1-ol	C11H22O	C=CCCCCCCCCCO	1.450	1.450
4427-96-7	4-ethenyl-1,3-dioxolan-2-one	C5H6O3	C=CC1COC(=O)O1	1.450	1.448
13552-21-1	1-aminobutan-2-ol	C4H11NO	CCC(CN)O	1.451	1.448
627-00-9	4-chlorobutanoic acid	C4H7ClO2	C(CC(=O)O)CCl	1.451	1.451
2043-61-0	cyclohexanecarbaldehyde	C7H12O	C1CCC(CC1)C=O	1.451	1.454
68555-60-2	3-methylbutyl oct-2-ynoate	C13H22O2	CCCCCC#CC(=O)OCCC(C)C	1.451	1.449
14491-66-8	dioctyl butanedioate	C20H38O4	CCCCCCCCOC(=O)CCC(=O)OCCCCCCCC	1.451	1.446
1741-83-9	1-methylsulfanylpentane	C6H14S	CCCCCSC	1.451	1.450
107-47-1	2-tert-butylsulfanyl-2-methylpropane	C8H18S	CC(C)(C)SC(C)(C)C	1.451	1.450
5931-17-9	4-[[4-hydroxybutyl(dimethyl)silyl]oxy-dimethylsilyl]butan-1-ol	C12H30O3Si2	C[Si](C)(CCCCO)O[Si](C)(C)CCCCO	1.451	1.453
108-94-1	cyclohexanone	C6H10O	C1CCC(=O)CC1	1.451	1.455
94-96-2	2-ethylhexane-1,3-diol	C8H18O2	CCCC(C(CC)CO)O	1.451	1.457
70445-33-9	3-(2-ethylhexoxy)propane-1,2-diol	C11H24O3	CCCCC(CC)COCC(CO)O	1.451	1.456
188815-30-7	3-fluoro-5-(trifluoromethyl)benzaldehyde	C8H4F4O	C1=C(C=C(C=C1C(F)(F)F)F)C=O	1.451	1.450
2557-13-3	methyl 3-(trifluoromethyl)benzoate	C9H7F3O2	COC(=O)C1=CC(=CC=C1)C(F)(F)F	1.451	1.456
632-22-4	1,1,3,3-tetramethylurea	C5H12N2O	CN(C)C(=O)N(C)C	1.451	1.455
931-53-3	isocyanocyclohexane	C7H11N	[C-]#[N+]C1CCCCC1	1.451	1.453
1720-38-3	deca-1,9-diyne	C10H14	C#CCCCCCCC#C	1.452	1.452
5459-93-8	N-ethylcyclohexanamine	C8H17N	CCNC1CCCCC1	1.452	1.455
146137-78-2	2-fluoro-5-(trifluoromethyl)benzaldehyde	C8H4F4O	C1=CC(=C(C=C1C(F)(F)F)C=O)F	1.452	1.453
137-03-1	2-heptylcyclopentan-1-one	C12H22O	CCCCCCCC1CCCC1=O	1.452	1.454
108-56-5	diethyl 2-oxobutanedioate	C8H12O5	CCOC(=O)CC(=O)C(=O)OCC	1.452	1.436
10522-18-6	methyl undec-2-ynoate	C12H20O2	CCCCCCCCC#CC(=O)OC	1.452	1.453
4543-95-7	4-(butylamino)butan-1-ol	C8H19NO	CCCCNCCCCO	1.452	1.449
3196-15-4	methyl 2-bromobutanoate	C5H9BrO2	CCC(C(=O)OC)Br	1.452	1.452
930-28-9	chlorocyclopentane	C5H9Cl	C1CCC(C1)Cl	1.452	1.451
589-37-7	pentane-1,3-diamine	C5H14N2	CCC(CCN)N	1.452	1.454
443-84-5	1,3-difluoro-2-methylbenzene	C7H6F2	CC1=C(C=CC=C1F)F	1.452	1.456
2915-90-4	N-dodecyl-N-methyldodecan-1-amine	C25H53N	CCCCCCCCCCCCN(C)CCCCCCCCCCCC	1.452	1.450
30727-18-5	ethyl 1-methylpiperidine-2-carboxylate	C9H17NO2	CCOC(=O)C1CCCCN1C	1.452	1.451
3279-26-3	dichloro(methoxy)phosphane	CH3Cl2OP	COP(Cl)Cl	1.452	1.456
2967-66-0	methyl 4-(trifluoromethyl)benzoate	C9H7F3O2	COC(=O)C1=CC=C(C=C1)C(F)(F)F	1.452	1.454
32249-35-7	methyl 3-cyclopropyl-3-oxopropanoate	C7H10O3	COC(=O)CC(=O)C1CC1	1.452	1.458
1860-26-0	2-ethyl-N,N-bis(2-ethylhexyl)hexan-1-amine	C24H51N	CCCCC(CC)CN(CC(CC)CCCC)CC(CC)CCCC	1.452	1.452
89343-06-6	ethynyl-tri(propan-2-yl)silane	C11H22Si	CC(C)[Si](C#C)(C(C)C)C(C)C	1.452	1.450
29943-42-8	oxan-4-one	C5H8O2	C1COCCC1=O	1.452	1.454
2044-22-6	N,N-di(nonyl)nonan-1-amine	C27H57N	CCCCCCCCCN(CCCCCCCCC)CCCCCCCCC	1.452	1.453
5754-35-8	2-(1,3-dioxolan-2-yl)ethanamine	C5H11NO2	C1COC(O1)CCN	1.453	1.452
544-40-1	1-butylsulfanylbutane	C8H18S	CCCCSCCCC	1.453	1.452
1189-08-8	3-(2-methylprop-2-enoyloxy)butyl 2-methylprop-2-enoate	C12H18O4	CC(CCOC(=O)C(=C)C)OC(=O)C(=C)C	1.453	1.453
685-87-0	diethyl 2-bromopropanedioate	C7H11BrO4	CCOC(=O)C(C(=O)OCC)Br	1.453	1.455
4023-34-1	cyclopropanecarbonyl chloride	C4H5ClO	C1CC1C(=O)Cl	1.453	1.449
2544-05-0	2-chloro-3-methoxypropanoic acid	C4H7ClO3	COCC(C(=O)O)Cl	1.453	1.449
764-60-3	hex-2-yn-1-ol	C6H10O	CCCC#CCO	1.453	1.453
2287-83-4	bis(2-ethylhexyl) 2-methylidenebutanedioate	C21H38O4	CCCCC(CC)COC(=O)CC(=C)C(=O)OCC(CC)CCCC	1.453	1.454
13679-86-2	2-ethenyl-2-methyl-5-prop-1-en-2-yloxolane	C10H16O	CC(=C)C1CCC(O1)(C)C=C	1.453	1.456
60047-17-8	2-(5-ethenyl-5-methyloxolan-2-yl)propan-2-ol	C10H18O2	CC1(CCC(O1)C(C)(C)O)C=C	1.453	1.459
94-65-5	2-propylcyclohexan-1-one	C9H16O	CCCC1CCCCC1=O	1.453	1.453
97-99-4	oxolan-2-ylmethanol	C5H10O2	C1CC(OC1)CO	1.453	1.453
27178-16-1	bis(8-methylnonyl) hexanedioate	C26H50O4	CC(C)CCCCCCCOC(=O)CCCCC(=O)OCCCCCCCC(C)C	1.453	1.450
2478-10-6	4-hydroxybutyl prop-2-enoate	C7H12O3	C=CC(=O)OCCCCO	1.453	1.454
2425-79-8	2-[4-(oxiran-2-ylmethoxy)butoxymethyl]oxirane	C10H18O4	C1C(O1)COCCCCOCC2CO2	1.453	1.456
928-51-8	4-chlorobutan-1-ol	C4H9ClO	C(CCCl)CO	1.453	1.451
628-89-7	2-(2-chloroethoxy)ethanol	C4H9ClO2	C(COCCCl)O	1.453	1.454
1123-00-8	2-cyclopentylacetic acid	C7H12O2	C1CCC(C1)CC(=O)O	1.453	1.459
79-44-7	N,N-dimethylcarbamoyl chloride	C3H6ClNO	CN(C)C(=O)Cl	1.453	1.450
3828-49-7	1,2-difluoro-3-methylbenzene	C7H6F2	CC1=C(C(=CC=C1)F)F	1.453	1.454
3154-51-6	ethyl 2-formamidoacetate	C5H9NO3	CCOC(=O)CNC=O	1.453	1.453
90176-80-0	4-fluoro-2-(trifluoromethyl)benzaldehyde	C8H4F4O	C1=CC(=C(C=C1F)C(F)(F)F)C=O	1.453	1.452
109227-12-5	2-fluoro-6-(trifluoromethyl)benzoyl chloride	C8H3ClF4O	C1=CC(=C(C(=C1)F)C(=O)Cl)C(F)(F)F	1.453	1.463
6850-35-7	3-methylcyclohexan-1-amine	C7H15N	CC1CCCC(C1)N	1.453	1.455
1985-51-9	[2,2-dimethyl-3-(2-methylprop-2-enoyloxy)propyl] 2-methylprop-2-enoate	C13H20O4	CC(=C)C(=O)OCC(C)(C)COC(=O)C(=C)C	1.453	1.453
2251-50-5	2,3,4,5,6-pentafluorobenzoyl chloride	C7ClF5O	C1(=C(C(=C(C(=C1F)F)F)F)F)C(=O)Cl	1.453	1.453
107474-02-2	trimethyl-[2-tri(propan-2-yl)silylethynyl]silane	C14H30Si2	CC(C)[Si](C#C[Si](C)(C)C)(C(C)C)C(C)C	1.453	1.453
764-01-2	but-2-yn-1-ol	C4H6O	CC#CCO	1.454	1.451
96-41-3	cyclopentanol	C5H10O	C1CCC(C1)O	1.454	1.452
5259-98-3	5-chloropentan-1-ol	C5H11ClO	C(CCO)CCCl	1.454	1.455
4853-75-2	2-ethylsulfonylpropane	C5H12O2S	CCS(=O)(=O)C(C)C	1.454	1.453
78834-75-0	ethyl 7-chloro-2-oxoheptanoate	C9H15ClO3	CCOC(=O)C(=O)CCCCCCl	1.454	1.455
4853-74-1	2-methylsulfonylpropane	C4H10O2S	CC(C)S(=O)(=O)C	1.454	1.447
30668-97-4	2-ethoxyethyl 2,2,2-trichloroacetate	C6H9Cl3O3	CCOCCOC(=O)C(Cl)(Cl)Cl	1.454	1.455
100173-92-0	N',N'-dibutyl-N-[2-(dibutylamino)ethyl]ethane-1,2-diamine	C20H45N3	CCCCN(CCCC)CCNCCN(CCCC)CCCC	1.454	1.454
72648-80-7	ethyl 2-[2-[(2-methylpropan-2-yl)oxycarbonylamino]ethylamino]acetate	C11H22N2O4	CCOC(=O)CNCCNC(=O)OC(C)(C)C	1.454	1.454
3383-83-3	1-bromo-3,7-dimethyloctane	C10H21Br	CC(C)CCCC(C)CCBr	1.454	1.454
110-56-5	1,4-dichlorobutane	C4H8Cl2	C(CCCl)CCl	1.454	1.453
17018-07-4	1,3-bis(prop-2-enoxy)propan-2-ol	C9H16O3	C=CCOCC(COCC=C)O	1.454	1.454
4740-78-7	1,3-dioxan-5-ol	C4H8O3	C1C(COCO1)O	1.454	1.456
40015-15-4	1,1-dimethoxy-2-methylsulfanylethane	C5H12O2S	COC(CSC)OC	1.454	1.455
111-88-6	octane-1-thiol	C8H18S	CCCCCCCCS	1.454	1.455
5333-42-6	2-octyldodecan-1-ol	C20H42O	CCCCCCCCCCC(CCCCCCCC)CO	1.454	1.455
62281-06-5	2-octyldodecan-1-amine	C20H43N	CCCCCCCCCCC(CCCCCCCC)CN	1.454	1.456
10147-36-1	propane-1-sulfonyl chloride	C3H7ClO2S	CCCS(=O)(=O)Cl	1.454	1.451
19653-33-9	ethyl 3-piperidin-1-ylpropanoate	C10H19NO2	CCOC(=O)CCN1CCCCC1	1.454	1.455
52771-21-8	3-(trifluoromethoxy)benzaldehyde	C8H5F3O2	C1=CC(=CC(=C1)OC(F)(F)F)C=O	1.454	1.454
65796-00-1	1-(chloromethyl)-4-(trifluoromethoxy)benzene	C8H6ClF3O	C1=CC(=CC=C1CCl)OC(F)(F)F	1.454	1.454
4559-86-8	1,1,3,3-tetrabutylurea	C17H36N2O	CCCCN(CCCC)C(=O)N(CCCC)CCCC	1.454	1.454
693-58-3	1-bromononane	C9H19Br	CCCCCCCCCBr	1.455	1.454
98-94-2	N,N-dimethylcyclohexanamine	C8H17N	CN(C)C1CCCCC1	1.455	1.454
3352-87-2	N,N-diethyldodecanamide	C16H33NO	CCCCCCCCCCCC(=O)N(CC)CC	1.455	1.452
97-90-5	2-(2-methylprop-2-enoyloxy)ethyl 2-methylprop-2-enoate	C10H14O4	CC(=C)C(=O)OCCOC(=O)C(=C)C	1.455	1.455
1002-36-4	hept-2-yn-1-ol	C7H12O	CCCCC#CCO	1.455	1.456
1002-28-4	hex-3-yn-1-ol	C6H10O	CCC#CCCO	1.455	1.457
42103-98-0	diethyl 2-propan-2-ylidenebutanedioate	C11H18O4	CCOC(=O)CC(=C(C)C)C(=O)OCC	1.455	1.453
16646-44-9	3-[1,2,2-tris(prop-2-enoxy)ethoxy]prop-1-ene	C14H22O4	C=CCOC(C(OCC=C)OCC=C)OCC=C	1.455	1.454
1070-01-5	N,N-didecyldecan-1-amine	C30H63N	CCCCCCCCCCN(CCCCCCCCCC)CCCCCCCCCC	1.455	1.455
68480-25-1	tridec-2-en-1-ol	C13H26O	CCCCCCCCCCC=CCO	1.455	1.456
54105-66-7	undecylcyclohexane	C17H34	CCCCCCCCCCCC1CCCCC1	1.455	1.455
130723-13-6	1-bromo-3-fluoro-5-(trifluoromethyl)benzene	C7H3BrF4	C1=C(C=C(C=C1F)Br)C(F)(F)F	1.455	1.458
1119-46-6	5-chloropentanoic acid	C5H9ClO2	C(CCCl)CC(=O)O	1.455	1.455
69304-37-6	chloro-[chloro-di(propan-2-yl)silyl]oxy-di(propan-2-yl)silane	C12H28Cl2OSi2	CC(C)[Si](C(C)C)(O[Si](C(C)C)(C(C)C)Cl)Cl	1.455	1.452
2212-32-0	2-[2-(dimethylamino)ethyl-methylamino]ethanol	C7H18N2O	CN(C)CCN(C)CCO	1.455	1.454
21282-97-3	2-(2-methylprop-2-enoyloxy)ethyl 3-oxobutanoate	C10H14O5	CC(=C)C(=O)OCCOC(=O)CC(=O)C	1.455	1.457
20120-24-5	ethyl 3-morpholin-4-ylpropanoate	C9H17NO3	CCOC(=O)CCN1CCOCC1	1.455	1.454
22897-99-0	ethyl 2-[3-(trifluoromethyl)phenoxy]acetate	C11H11F3O3	CCOC(=O)COC1=CC=CC(=C1)C(F)(F)F	1.455	1.454
629-30-1	heptane-1,7-diol	C7H16O2	C(CCCO)CCCO	1.455	1.457
7424-54-6	heptane-3,5-dione	C7H12O2	CCC(=O)CC(=O)CC	1.455	1.441
10147-37-2	propane-2-sulfonyl chloride	C3H7ClO2S	CC(C)S(=O)(=O)Cl	1.455	1.449
59414-23-2	4-methoxybuta-1,3-dien-2-yloxy(trimethyl)silane	C8H16O2Si	COC=CC(=C)O[Si](C)(C)C	1.455	1.453
16409-43-1	4-methyl-2-(2-methylprop-1-enyl)oxane	C10H18O	CC1CCOC(C1)C=C(C)C	1.455	1.458
344-96-7	methyl 2-(trifluoromethyl)benzoate	C9H7F3O2	COC(=O)C1=CC=CC=C1C(F)(F)F	1.455	1.455
122116-12-5	2-prop-2-ynoxyethanamine	C5H9NO	C#CCOCCN	1.455	1.453
94651-33-9	2-(trifluoromethoxy)benzaldehyde	C8H5F3O2	C1=CC=C(C(=C1)C=O)OC(F)(F)F	1.455	1.456
872-10-6	1-pentylsulfanylpentane	C10H22S	CCCCCSCCCCC	1.456	1.455
18908-66-2	3-(bromomethyl)heptane	C8H17Br	CCCCC(CC)CBr	1.456	1.455
1121-03-5	3-methyloxathiolane 2,2-dioxide	C4H8O3S	CC1CCOS1(=O)=O	1.456	1.453
75-99-0	2,2-dichloropropanoic acid	C3H4Cl2O2	CC(C(=O)O)(Cl)Cl	1.456	1.454
3698-95-1	1-methylsulfanyloctane	C9H20S	CCCCCCCCSC	1.456	1.457
14916-80-4	oct-3-yn-1-ol	C8H14O	CCCCC#CCCO	1.456	1.460
10229-10-4	pent-3-yn-1-ol	C5H8O	CC#CCCO	1.456	1.456
43112-38-5	3-trimethylsilyl-1,3-oxazolidin-2-one	C6H13NO2Si	C[Si](C)(C)N1CCOC1=O	1.456	1.455
10151-02-7	N-(2,4,4-trimethylpentan-2-yl)formamide	C9H19NO	CC(C)(C)CC(C)(C)NC=O	1.456	1.451
1070-70-8	4-prop-2-enoyloxybutyl prop-2-enoate	C10H14O4	C=CC(=O)OCCCCOC(=O)C=C	1.456	1.454
88-16-4	1-chloro-2-(trifluoromethyl)benzene	C7H4ClF3	C1=CC=C(C(=C1)C(F)(F)F)Cl	1.456	1.456
2009-83-8	6-chlorohexan-1-ol	C6H13ClO	C(CCCCl)CCO	1.456	1.456
10472-24-9	methyl 2-oxocyclopentane-1-carboxylate	C7H10O3	COC(=O)C1CCCC1=O	1.456	1.461
1795-17-1	dodecylcyclohexane	C18H36	CCCCCCCCCCCCC1CCCCC1	1.456	1.455
17643-36-6	dec-9-yn-1-ol	C10H18O	C#CCCCCCCCCO	1.456	1.457
7341-17-5	2-ethylhexane-1-thiol	C8H18S	CCCCC(CC)CS	1.456	1.457
18999-28-5	hept-2-enoic acid	C7H12O2	CCCCC=CC(=O)O	1.456	1.459
3083-10-1	N'-[2-[2-(dimethylamino)ethyl-methylamino]ethyl]-N,N,N'-trimethylethane-1,2-diamine	C12H30N4	CN(C)CCN(C)CCN(C)CCN(C)C	1.456	1.455
505-32-8	3,7,11,15-tetramethylhexadec-1-en-3-ol	C20H40O	CC(C)CCCC(C)CCCC(C)CCCC(C)(C=C)O	1.456	1.457
1572-52-7	2-methylidenepentanedinitrile	C6H6N2	C=C(CCC#N)C#N	1.456	1.456
3002-23-1	6-methylheptane-2,4-dione	C8H14O2	CC(C)CC(=O)CC(=O)C	1.456	1.440
2400-78-4	2-methylpropane-1,3-diamine	C4H12N2	CC(CN)CN	1.456	1.455
59099-58-0	(2-methoxyphenyl) trifluoromethanesulfonate	C8H7F3O4S	COC1=CC=CC=C1OS(=O)(=O)C(F)(F)F	1.456	1.454
61203-83-6	4-pentylcyclohexan-1-one	C11H20O	CCCCCC1CCC(=O)CC1	1.456	1.458
1125-12-8	4-methyl-1-propan-2-ylbicyclo[3.1.0]hexan-3-one	C10H16O	CC1C2CC2(CC1=O)C(C)C	1.456	1.464
598-99-2	methyl 2,2,2-trichloroacetate	C3H3Cl3O2	COC(=O)C(Cl)(Cl)Cl	1.456	1.452
85013-98-5	1-[4-(trifluoromethoxy)phenyl]ethanone	C9H7F3O2	CC(=O)C1=CC=C(C=C1)OC(F)(F)F	1.456	1.455
107-86-8	3-methylbut-2-enal	C5H8O	CC(=CC=O)C	1.456	1.451
57260-73-8	tert-butyl N-(2-aminoethyl)carbamate	C7H16N2O2	CC(C)(C)OC(=O)NCCN	1.457	1.453
2969-81-5	ethyl 4-bromobutanoate	C6H11BrO2	CCOC(=O)CCCBr	1.457	1.457
54149-17-6	1-(2-bromoethoxy)-2-methoxyethane	C5H11BrO2	COCCOCCBr	1.457	1.457
100-60-7	N-methylcyclohexanamine	C7H15N	CNC1CCCCC1	1.457	1.457
3301-94-8	6-butyloxan-2-one	C9H16O2	CCCCC1CCCC(=O)O1	1.457	1.448
2752-17-2	2-(2-aminoethoxy)ethanamine	C4H12N2O	C(COCCN)N	1.457	1.457
83016-70-0	2-[2-[2-(dimethylamino)ethoxy]ethyl-methylamino]ethanol	C9H22N2O2	CN(C)CCOCCN(C)CCO	1.457	1.456
16582-93-7	2,3,4,5-tetrafluorobenzonitrile	C7HF4N	C1=C(C(=C(C(=C1F)F)F)F)C#N	1.457	1.453
258332-57-9	ethyl 2-[3-[(2-methylpropan-2-yl)oxycarbonylamino]propylamino]acetate	C12H24N2O4	CCOC(=O)CNCCCNC(=O)OC(C)(C)C	1.457	1.455
766-00-7	2-cyclopentylethanol	C7H14O	C1CCC(C1)CCO	1.457	1.460
53148-32-6	[4-(2-ethylhexanoyloxymethyl)cyclohexyl]methyl 2-ethylhexanoate	C24H44O4	CCCCC(CC)C(=O)OCC1CCC(CC1)COC(=O)C(CC)CCCC	1.457	1.457
140-77-2	3-cyclopentylpropanoic acid	C8H14O2	C1CCC(C1)CCC(=O)O	1.457	1.464
143-10-2	decane-1-thiol	C10H22S	CCCCCCCCCCS	1.457	1.459
7369-66-6	2-dihexoxyphosphoryl-N,N-diethylacetamide	C18H38NO4P	CCCCCCOP(=O)(CC(=O)N(CC)CC)OCCCCCC	1.457	1.459
40842-04-4	3-(2-prop-2-ynoxyethoxy)prop-1-yne	C8H10O2	C#CCOCCOCC#C	1.457	1.457
22592-15-0	1-chloropent-2-yne	C5H7Cl	CCC#CCCl	1.457	1.454
6006-33-3	tridecylcyclohexane	C19H38	CCCCCCCCCCCCCC1CCCCC1	1.457	1.457
10047-28-6	butyl 2-sulfanylacetate	C6H12O2S	CCCCOC(=O)CS	1.457	1.460
18402-22-7	trichloro(tetradecyl)silane	C14H29Cl3Si	CCCCCCCCCCCCCC[Si](Cl)(Cl)Cl	1.457	1.455
2774-84-7	undec-10-yn-1-ol	C11H20O	C#CCCCCCCCCCO	1.457	1.458
1889-26-5	pentanoyl bromide	C5H9BrO	CCCCC(=O)Br	1.457	1.453
111-44-4	1-chloro-2-(2-chloroethoxy)ethane	C4H8Cl2O	C(CCl)OCCCl	1.458	1.455
14369-81-4	2,3-Butadienoic acid, ethyl ester	C6H8O2	CCOC(=O)C=C=C	1.458	1.454
31333-13-8	non-3-yn-1-ol	C9H16O	CCCCCC#CCCO	1.458	1.461
142851-03-4	1-O-tert-butyl 4-O-ethyl piperidine-1,4-dicarboxylate	C13H23NO4	CCOC(=O)C1CCN(CC1)C(=O)OC(C)(C)C	1.458	1.457
75178-90-4	tert-butyl N-(5-hydroxypentyl)carbamate	C10H21NO3	CC(C)(C)OC(=O)NCCCCCO	1.458	1.455
32807-28-6	methyl 4-chloro-3-oxobutanoate	C5H7ClO3	COC(=O)CC(=O)CCl	1.458	1.458
2163-00-0	1,6-dichlorohexane	C6H12Cl2	C(CCCCl)CCCl	1.458	1.457
18362-64-6	2,6-dimethylheptane-3,5-dione	C9H16O2	CC(C)C(=O)CC(=O)C(C)C	1.458	1.445
4629-80-5	1,3-dimethylpiperidin-4-one	C7H13NO	CC1CN(CCC1=O)C	1.458	1.457
455-31-2	difluoromethylbenzene	C7H6F2	C1=CC=C(C=C1)C(F)F	1.458	1.459
6294-31-1	1-hexylsulfanylhexane	C12H26S	CCCCCCSCCCCCC	1.458	1.458
101-43-9	cyclohexyl 2-methylprop-2-enoate	C10H16O2	CC(=C)C(=O)OC1CCCCC1	1.458	1.460
25990-96-9	3,6,9,12,15,18,21,24-Octaoxapentacosan-1-ol	C17H36O9	COCCOCCOCCOCCOCCOCCOCCOCCO	1.458	1.458
623-51-8	ethyl 2-sulfanylacetate	C4H8O2S	CCOC(=O)CS	1.458	1.459
100-72-1	oxan-2-ylmethanol	C6H12O2	C1CCOC(C1)CO	1.458	1.461
2399-48-6	oxolan-2-ylmethyl prop-2-enoate	C8H12O3	C=CC(=O)OCC1CCCO1	1.458	1.459
5332-52-5	undecane-1-thiol	C11H24S	CCCCCCCCCCCS	1.458	1.460
994-28-5	chloro(triethyl)germane	C6H15ClGe	CC[Ge](CC)(CC)Cl	1.458	1.456
3395-91-3	methyl 3-bromopropanoate	C4H7BrO2	COC(=O)CCBr	1.459	1.460
628-92-2	cycloheptene	C7H12	C1CCC=CCC1	1.459	1.460
1462-33-5	1-chloro-2-(chloromethoxy)ethane	C3H6Cl2O	C(CCl)OCCl	1.459	1.453
5631-96-9	2-(2-chloroethoxy)oxane	C7H13ClO2	C1CCOC(C1)OCCCl	1.459	1.460
680-31-9	N-[bis(dimethylamino)phosphoryl]-N-methylmethanamine	C6H18N3OP	CN(C)P(=O)(N(C)C)N(C)C	1.459	1.459
696-57-1	4-prop-2-enylmorpholine	C7H13NO	C=CCN1CCOCC1	1.459	1.462
3066-71-5	cyclohexyl prop-2-enoate	C9H14O2	C=CC(=O)OC1CCCCC1	1.459	1.459
865350-17-0	4,4,5,5-tetramethyl-2-(propa-1,2-dien-1-yl)-1,3,2-dioxaborolane	C9H15BO2	B1(OC(C(O1)(C)C)(C)C)C=C=C	1.459	1.453
88675-24-5	oxolan-3-amine	C4H9NO	C1COCC1N	1.459	1.458
143-15-7	1-bromododecane	C12H25Br	CCCCCCCCCCCCBr	1.459	1.458
6334-96-9	1-chloro-4-(4-chlorobutoxy)butane	C8H16Cl2O	C(CCCl)COCCCCCl	1.459	1.461
25542-62-5	ethyl 6-bromohexanoate	C8H15BrO2	CCOC(=O)CCCCCBr	1.459	1.458
682-09-7	2,2-bis(prop-2-enoxymethyl)butan-1-ol	C12H22O3	CCC(CO)(COCC=C)COCC=C	1.459	1.462
108-91-8	cyclohexanamine	C6H13N	C1CCC(CC1)N	1.459	1.463
4333-56-6	bromocyclopropane	C3H5Br	C1CC1Br	1.459	1.459
2162-99-4	1,8-dichlorooctane	C8H16Cl2	C(CCCCCl)CCCCl	1.459	1.460
24851-98-7	methyl 2-(3-oxo-2-pentylcyclopentyl)acetate	C13H22O3	CCCCCC1C(CCC1=O)CC(=O)OC	1.459	1.461
2358-84-1	Diethylene glycol, dimethacrylate	C12H18O5	CC(=C)C(=O)OCCOCCOC(=O)C(=C)C	1.459	1.462
2432-42-0	S-ethyl propanethioate	C5H10OS	CCC(=O)SCC	1.459	1.464
60611-24-7	2-fluoro-6-(trifluoromethyl)benzaldehyde	C8H4F4O	C1=CC(=C(C(=C1)F)C=O)C(F)(F)F	1.459	1.454
51644-96-3	tert-butyl N-(5-aminopentyl)carbamate	C10H22N2O2	CC(C)(C)OC(=O)NCCCCCN	1.460	1.457
68322-84-9	2-bromo-1-fluoro-4-(trifluoromethyl)benzene	C7H3BrF4	C1=CC(=C(C=C1C(F)(F)F)Br)F	1.460	1.460
13048-34-5	10-prop-2-enoyloxydecyl prop-2-enoate	C16H26O4	C=CC(=O)OCCCCCCCCCCOC(=O)C=C	1.460	1.461
4455-13-4	ethyl 2-methylsulfanylacetate	C5H10O2S	CCOC(=O)CSC	1.460	1.461
6048-68-6	3,6,9,12,15,18,21,24,27-Nonaoxaoctacosan-1-ol	C19H40O10	COCCOCCOCCOCCOCCOCCOCCOCCOCCO	1.460	1.458
112-04-9	trichloro(octadecyl)silane	C18H37Cl3Si	CCCCCCCCCCCCCCCCCC[Si](Cl)(Cl)Cl	1.460	1.458
112-60-7	Tetraethylene glycol	C8H18O5	C(COCCOCCOCCO)O	1.460	1.463
434-45-7	2,2,2-trifluoro-1-phenylethanone	C8H5F3O	C1=CC=C(C=C1)C(=O)C(F)(F)F	1.460	1.458
17408-14-9	1-[2-(trifluoromethyl)phenyl]ethanone	C9H7F3O	CC(=O)C1=CC=CC=C1C(F)(F)F	1.460	1.463
54781-19-0	cyclohexa-1,5-dien-1-yloxy(trimethyl)silane	C9H16OSi	C[Si](C)(C)OC1=CCCC=C1	1.460	1.464
156-87-6	3-aminopropan-1-ol	C3H9NO	C(CN)CO	1.460	1.452
765-09-3	1-bromotridecane	C13H27Br	CCCCCCCCCCCCCBr	1.460	1.459
201593-90-0	2-chloro-3,5-bis(trifluoromethyl)aniline	C8H4ClF6N	C1=C(C=C(C(=C1C(F)(F)F)Cl)N)C(F)(F)F	1.460	1.457
154970-45-3	tert-butyl bicyclo[2.2.1]hept-5-ene-2-carboxylate	C12H18O2	CC(C)(C)OC(=O)C1CC2CC1C=C2	1.460	1.464
815-52-1	2-bromopentan-3-one	C5H9BrO	CCC(=O)C(C)Br	1.460	1.465
10487-71-5	but-2-enoyl chloride	C4H5ClO	CC=CC(=O)Cl	1.460	1.463
6976-91-6	N,N,2-trimethylprop-2-enamide	C6H11NO	CC(=C)C(=O)N(C)C	1.460	1.464
621-56-7	3-(diethylamino)propane-1,2-diol	C7H17NO2	CCN(CC)CC(CO)O	1.460	1.461
97-41-6	ethyl 2,2-dimethyl-3-(2-methylprop-1-enyl)cyclopropane-1-carboxylate	C12H20O2	CCOC(=O)C1C(C1(C)C)C=C(C)C	1.460	1.465
13327-56-5	ethyl 3-methylsulfanylpropanoate	C6H12O2S	CCOC(=O)CCSC	1.460	1.461
15520-10-2	2-methylpentane-1,5-diamine	C6H16N2	CC(CCCN)CN	1.460	1.460
1445-73-4	1-methylpiperidin-4-one	C6H11NO	CN1CCC(=O)CC1	1.460	1.458
4331-54-8	4-methylcyclohexane-1-carboxylic acid	C8H14O2	CC1CCC(CC1)C(=O)O	1.460	1.455
102653-37-2	4-propylcyclohexan-1-amine	C9H19N	CCCC1CCC(CC1)N	1.460	1.462
15848-22-3	5-bromopentyl acetate	C7H13BrO2	CC(=O)OCCCCCBr	1.461	1.461
13294-71-8	2-bromobut-2-ene	C4H7Br	CC=C(C)Br	1.461	1.459
623-97-2	bis(2-chloroethyl) carbonate	C5H8Cl2O3	C(CCl)OC(=O)OCCCl	1.461	1.456
51575-83-8	1-chlorooct-2-yne	C8H13Cl	CCCCCC#CCCl	1.461	1.462
5337-72-4	2,6-dimethylcyclohexan-1-ol	C8H16O	CC1CCCC(C1O)C	1.461	1.457
2173-82-2	3,7-dimethylocta-2,6-dienyl butanoate	C14H24O2	CCCC(=O)OCC=C(C)CCC=C(C)C	1.461	1.457
3385-94-2	trimethyl(trimethylsilylsulfanyl)silane	C6H18SSi2	C[Si](C)(C)S[Si](C)(C)C	1.461	1.456
28897-58-7	2-methylhex-2-enoic acid	C7H12O2	CCCC=C(C)C(=O)O	1.461	1.459
1122-60-7	nitrocyclohexane	C6H11NO2	C1CCC(CC1)[N+](=O)[O-]	1.461	1.463
780-69-8	triethoxy(phenyl)silane	C12H20O3Si	CCO[Si](C1=CC=CC=C1)(OCC)OCC	1.461	1.463
7659-86-1	2-ethylhexyl 2-sulfanylacetate	C10H20O2S	CCCCC(CC)COC(=O)CS	1.461	1.461
869718-80-9	25-Azido-2,5,8,11,14,17,20,23-octaoxapentacosane	C17H35N3O8	COCCOCCOCCOCCOCCOCCOCCOCCN=[N+]=[N-]	1.461	1.461
929-59-9	2-[2-(2-aminoethoxy)ethoxy]ethanamine	C6H16N2O2	C(COCCOCCN)N	1.461	1.462
407-14-7	1-bromo-4-(trifluoromethoxy)benzene	C7H4BrF3O	C1=CC(=CC=C1OC(F)(F)F)Br	1.461	1.462
4897-84-1	methyl 4-bromobutanoate	C5H9BrO2	COC(=O)CCCBr	1.461	1.461
6493-77-2	methyl cyclohex-3-ene-1-carboxylate	C8H12O2	COC(=O)C1CCC=CC1	1.461	1.461
78-88-6	2,3-dichloroprop-1-ene	C3H4Cl2	C=C(CCl)Cl	1.461	1.461
623-57-4	3-(dimethylamino)propane-1,2-diol	C5H13NO2	CN(C)CC(CO)O	1.461	1.463
27425-92-9	2,5,8,11,14,17,20,23,26,29-decaoxahentriacontan-31-ol	C21H44O11	COCCOCCOCCOCCOCCOCCOCCOCCOCCOCCO	1.461	1.460
3698-89-3	1-methylsulfanyldodecane	C13H28S	CCCCCCCCCCCCSC	1.461	1.464
72593-77-2	1-[2-(2-bromoethoxy)ethoxy]-2-methoxyethane	C7H15BrO3	COCCOCCOCCBr	1.461	1.460
23790-39-8	2,6-ditert-butyl-4-methylcyclohexan-1-one	C15H28O	CC1CC(C(=O)C(C1)C(C)(C)C)C(C)(C)C	1.461	1.461
1089687-03-5	dichloro-bis(2-ethylhexyl)silane	C16H34Cl2Si	CCCCC(CC)C[Si](CC(CC)CCCC)(Cl)Cl	1.461	1.460
26115-70-8	1,3,5-tris(3-trimethoxysilylpropyl)-1,3,5-triazinane-2,4,6-trione	C21H45N3O12Si3	CO[Si](CCCN1C(=O)N(C(=O)N(C1=O)CCC[Si](OC)(OC)OC)CCC[Si](OC)(OC)OC)(OC)OC	1.461	1.462
27431-39-6	3-methoxybutyl 2-sulfanylacetate	C7H14O3S	CC(CCOC(=O)CS)OC	1.461	1.464
7795-95-1	octane-1-sulfonyl chloride	C8H17ClO2S	CCCCCCCCS(=O)(=O)Cl	1.461	1.462
23578-51-0	octa-2,7-dien-1-ol	C8H14O	C=CCCCC=CCO	1.461	1.465
944561-44-8	2-(2-prop-2-ynoxyethoxy)ethanamine	C7H13NO2	C#CCOCCOCCN	1.461	1.460
23843-64-3	3-trimethoxysilylpropylurea	C7H18N2O4Si	CO[Si](CCCNC(=O)N)(OC)OC	1.461	1.461
7300-34-7	3-[4-(3-aminopropoxy)butoxy]propan-1-amine	C10H24N2O2	C(CCOCCCN)COCCCN	1.462	1.461
2690-08-6	1-octylsulfanyloctane	C16H34S	CCCCCCCCSCCCCCCCC	1.462	1.463
4792-15-8	Pentaethylene glycol	C10H22O6	C(COCCOCCOCCOCCO)O	1.462	1.464
2079-95-0	tetradecane-1-thiol	C14H30S	CCCCCCCCCCCCCCS	1.462	1.463
16583-06-5	2,3,4,5-tetrafluorobenzaldehyde	C7H2F4O	C1=C(C(=C(C(=C1F)F)F)F)C=O	1.462	1.464
112-82-3	1-bromohexadecane	C16H33Br	CCCCCCCCCCCCCCCCBr	1.462	1.462
142808-15-9	4-bromo-2-fluoro-1-(trifluoromethyl)benzene	C7H3BrF4	C1=CC(=C(C=C1Br)F)C(F)(F)F	1.462	1.462
78-70-6	3,7-dimethylocta-1,6-dien-3-ol	C10H18O	CC(=CCCC(C)(C=C)O)C	1.462	1.463
2465-93-2	3-[2,3-bis(2-cyanoethoxy)propoxy]propanenitrile	C12H17N3O3	C(COCC(COCCC#N)OCCC#N)C#N	1.462	1.463
2721-22-4	6-nonyloxan-2-one	C14H26O2	CCCCCCCCCC1CCCC(=O)O1	1.462	1.455
2081-44-9	oxan-4-ol	C5H10O2	C1COCCC1O	1.462	1.459
102-79-4	2-[butyl(2-hydroxyethyl)amino]ethanol	C8H19NO2	CCCCN(CCO)CCO	1.463	1.466
2997-01-5	3-[2-(3-aminopropoxy)ethoxy]propan-1-amine	C8H20N2O2	C(CN)COCCOCCCN	1.463	1.463
34885-03-5	(4-methylcyclohexyl)methanol	C8H16O	CC1CCC(CC1)CO	1.463	1.455
349-76-8	1-[3-(trifluoromethyl)phenyl]ethanone	C9H7F3O	CC(=O)C1=CC(=CC=C1)C(F)(F)F	1.463	1.464
75844-69-8	tert-butyl piperidine-1-carboxylate	C10H19NO2	CC(C)(C)OC(=O)N1CCCCC1	1.463	1.456
7338-43-4	1-cyclohexylpentan-1-ol	C11H22O	CCCCC(C1CCCCC1)O	1.463	1.468
4246-51-9	4,7,10-Trioxatridecane-1,13-diamine	C10H24N2O3	C(CN)COCCOCCOCCCN	1.463	1.466
929-75-9	1,11-Diamino-3,6,9-trioxaundecane	C8H20N2O3	C(COCCOCCOCCN)N	1.463	1.466
126422-57-9	3,3′-[Oxybis(2,1-ethanediyloxy)]bis[1-propyne]	C10H14O3	C#CCOCCOCCOCC#C	1.463	1.462
866-23-9	1-[ethoxy(trichloromethyl)phosphoryl]oxyethane	C5H10Cl3O3P	CCOP(=O)(C(Cl)(Cl)Cl)OCC	1.463	1.459
3612-18-8	1-ethylpiperidin-4-one	C7H13NO	CCN1CCC(=O)CC1	1.463	1.464
123-34-2	3-prop-2-enoxypropane-1,2-diol	C6H12O3	C=CCOCC(CO)O	1.463	1.464
52430-81-6	4-propan-2-ylcyclohexan-1-amine	C9H19N	CC(C)C1CCC(CC1)N	1.463	1.464
2935-90-2	methyl 3-sulfanylpropanoate	C4H8O2S	COC(=O)CCS	1.463	1.464
542-90-5	ethyl thiocyanate	C3H5NS	CCSC#N	1.463	1.461
195456-49-6	1,6-diisocyanato-5,6-dimethylheptane	C11H18N2O2	CC(C)(N=C=O)C(C)CCCCN=C=O	1.463	1.461
461-82-5	4-(trifluoromethoxy)aniline	C7H6F3NO	C1=CC(=CC=C1N)OC(F)(F)F	1.463	1.466
82192-57-2	tri(propan-2-yl)-prop-1-ynylsilane	C12H24Si	CC#C[Si](C(C)C)(C(C)C)C(C)C	1.463	1.462
208827-90-1	2-[2-(2-prop-2-ynoxyethoxy)ethoxy]ethanol	C9H16O4	C#CCOCCOCCOCCO	1.463	1.463
5162-44-7	4-bromobut-1-ene	C4H7Br	C=CCCBr	1.464	1.469
81790-10-5	2-bromoprop-2-enyl(trimethyl)silane	C6H13BrSi	C[Si](C)(C)CC(=C)Br	1.464	1.466
328-73-4	1-iodo-3,5-bis(trifluoromethyl)benzene	C8H3F6I	C1=C(C=C(C=C1C(F)(F)F)I)C(F)(F)F	1.464	1.464
5617-32-3	Heptaethylene glycol	C14H30O8	C(COCCOCCOCCOCCOCCOCCO)O	1.464	1.466
929-98-6	1-nonylsulfanylnonane	C18H38S	CCCCCCCCCSCCCCCCCCC	1.464	1.465
771-62-0	2,3,4,5,6-pentafluorobenzenethiol	C6HF5S	C1(=C(C(=C(C(=C1F)F)S)F)F)F	1.464	1.465
109-17-1	Tetraethylene glycol, dimethacrylate	C16H26O7	C=C(C)C(OCCOCCOCCOCCOC(C(C)=C)=O)=O	1.464	1.464
144584-67-8	1-bromo-2-fluoro-3-(trifluoromethyl)benzene	C7H3BrF4	C1=CC(=C(C(=C1)Br)F)C(F)(F)F	1.464	1.465
701-97-3	3-cyclohexylpropanoic acid	C9H16O2	C1CCC(CC1)CCC(=O)O	1.464	1.467
100-49-2	cyclohexylmethanol	C7H14O	C1CCC(CC1)CO	1.464	1.465
447-60-9	2-(trifluoromethyl)benzonitrile	C8H4F3N	C1=CC=C(C(=C1)C#N)C(F)(F)F	1.464	1.462
638-56-2	1,1′-Oxybis[2-(2-chloroethoxy)ethane]	C8H16Cl2O3	C(COCCCl)OCCOCCCl	1.464	1.464
61827-89-2	dodeca-3,9-diyne	C12H18	CCC#CCCCCC#CCC	1.464	1.465
868-26-8	dimethyl 2-bromopropanedioate	C5H7BrO4	COC(=O)C(C(=O)OC)Br	1.464	1.466
91328-77-7	4-ethylcyclohexane-1-carboxylic acid	C9H16O2	CCC1CCC(CC1)C(=O)O	1.464	1.465
109-96-6	2,5-dihydro-1H-pyrrole	C4H7N	C1C=CCN1	1.464	1.467
70928-91-5	4-propylcyclohexane-1-carboxylic acid	C10H18O2	CCCC1CCC(CC1)C(=O)O	1.464	1.465
455-19-6	4-(trifluoromethyl)benzaldehyde	C8H5F3O	C1=CC(=CC=C1C=O)C(F)(F)F	1.464	1.467
3300-51-4	[4-(trifluoromethyl)phenyl]methanamine	C8H8F3N	C1=CC(=CC=C1CN)C(F)(F)F	1.464	1.464
4724-89-4	1,3,5,5-tetramethylcyclohexa-1,3-diene	C10H16	CC1=CC(=CC(C1)(C)C)C	1.464	1.470
705-29-3	1-(chloromethyl)-3-(trifluoromethyl)benzene	C8H6ClF3	C1=CC(=CC(=C1)C(F)(F)F)CCl	1.464	1.465
1533-03-5	1-[3-(trifluoromethyl)phenyl]propan-1-one	C10H9F3O	CCC(=O)C1=CC(=CC=C1)C(F)(F)F	1.464	1.464
939-99-1	1-(chloromethyl)-4-(trifluoromethyl)benzene	C8H6ClF3	C1=CC(=CC=C1CCl)C(F)(F)F	1.464	1.466
110429-45-3	13-Bromo-2,5,8,11-tetraoxatridecane	C9H19BrO4	COCCOCCOCCOCCBr	1.464	1.464
78573-45-2	3-[3-(trifluoromethyl)phenyl]propan-1-ol	C10H11F3O	C1=CC(=CC(=C1)C(F)(F)F)CCCO	1.464	1.466
5400-88-4	4-tert-butylcyclohexan-1-amine	C10H21N	CC(C)(C)C1CCC(CC1)N	1.465	1.468
5715-23-1	3,4-dimethylcyclohexan-1-ol	C8H16O	CC1CCC(CC1C)O	1.465	1.459
104-19-8	N,N-dimethyl-2-(4-methylpiperazin-1-yl)ethanamine	C9H21N3	CN1CCN(CC1)CCN(C)C	1.465	1.462
93343-10-3	1,3-difluoro-5-methoxybenzene	C7H6F2O	COC1=CC(=CC(=C1)F)F	1.465	1.467
400-74-8	1-fluoro-4-nitro-2-(trifluoromethyl)benzene	C7H3F4NO2	C1=CC(=C(C=C1[N+](=O)[O-])C(F)(F)F)F	1.465	1.465
454-89-7	3-(trifluoromethyl)benzaldehyde	C8H5F3O	C1=CC(=CC(=C1)C(F)(F)F)C=O	1.465	1.466
130290-79-8	oxan-4-ylmethanamine	C6H13NO	C1COCCC1CN	1.465	1.467
3470-98-2	1-butylpyrrolidin-2-one	C8H15NO	CCCCN1CCCC1=O	1.465	1.468
40161-55-5	1-bromo-4-fluoro-2-(trifluoromethyl)benzene	C7H3BrF4	C1=CC(=C(C=C1F)C(F)(F)F)Br	1.465	1.464
159635-49-1	tert-butyl 4-methylidenepiperidine-1-carboxylate	C11H19NO2	CC(C)(C)OC(=O)N1CCC(=C)CC1	1.465	1.467
146039-03-4	N-(diethylcarbamoyl)-N-methoxyformamide	C7H14N2O3	CCN(CC)C(=O)N(C=O)OC	1.465	1.466
925-47-3	ethyl 2-(2-ethoxy-2-oxoethyl)sulfanylacetate	C8H14O4S	CCOC(=O)CSCC(=O)OCC	1.465	1.467
705-31-7	1-ethynyl-4-(trifluoromethyl)benzene	C9H5F3	C#CC1=CC=C(C=C1)C(F)(F)F	1.465	1.467
556812-44-3	(2-methyl-6-trimethylsilylphenyl) trifluoromethanesulfonate	C11H15F3O3SSi	CC1=C(C(=CC=C1)[Si](C)(C)C)OS(=O)(=O)C(F)(F)F	1.465	1.465
2971-79-1	methyl piperidine-4-carboxylate	C7H13NO2	COC(=O)C1CCNCC1	1.465	1.464
456-56-4	trifluoromethylsulfanylbenzene	C7H5F3S	C1=CC=C(C=C1)SC(F)(F)F	1.465	1.474
3236-53-1	2,2,4-trimethylhexane-1,6-diamine	C9H22N2	CC(CCN)CC(C)(C)CN	1.465	1.463
1535-73-5	3-(trifluoromethoxy)aniline	C7H6F3NO	C1=CC(=CC(=C1)OC(F)(F)F)N	1.465	1.465
546-68-9	tetraisopropoxytitanium	C12H28O4Ti	CC(C)O[Ti](OC(C)C)(OC(C)C)OC(C)C	1.465	1.466
4442-79-9	2-cyclohexylethanol	C8H16O	C1CCC(CC1)CCO	1.466	1.467
33100-27-5	1,4,7,10,13-pentaoxacyclopentadecane	C10H20O5	C1COCCOCCOCCOCCO1	1.466	1.462
2915-49-3	bis(2-ethylhexyl) cyclohex-4-ene-1,2-dicarboxylate	C24H42O4	CCCCC(CC)COC(=O)C1CC=CCC1C(=O)OCC(CC)CCCC	1.466	1.467
2365-48-2	methyl 2-sulfanylacetate	C3H6O2S	COC(=O)CS	1.466	1.465
79583-98-5	5-azidopentanoic acid	C5H9N3O2	C(CCN=[N+]=[N-])CC(=O)O	1.466	1.467
71101-89-8	4-butylcyclohexane-1-carboxylic acid	C11H20O2	CCCCC1CCC(CC1)C(=O)O	1.466	1.465
10526-15-5	2-ethylhexyl 3-[3-(2-ethylhexoxy)-3-oxopropyl]sulfanylpropanoate	C22H42O4S	CCCCC(CC)COC(=O)CCSCCC(=O)OCC(CC)CCCC	1.466	1.471
25834-93-9	4-butan-2-ylcyclohexan-1-amine	C10H21N	CCC(C)C1CCC(CC1)N	1.466	1.467
5610-49-1	1-butylpiperazine	C8H18N2	CCCCN1CCNCC1	1.466	1.465
1124-63-6	3-cyclohexylpropan-1-ol	C9H18O	C1CCC(CC1)CCCO	1.466	1.468
2687-91-4	1-ethylpyrrolidin-2-one	C6H11NO	CCN1CCCC1=O	1.466	1.469
30727-14-1	1-ethylpyrrolidin-3-ol	C6H13NO	CCN1CCC(C1)O	1.466	1.464
1940-18-7	1-ethylcyclohexan-1-ol	C8H16O	CCC1(CCCCC1)O	1.466	1.465
1541-67-9	2-[dodecyl(2-hydroxyethyl)amino]ethanol	C16H35NO2	CCCCCCCCCCCCN(CCO)CCO	1.466	1.464
556812-41-0	(4-methoxy-2-trimethylsilylphenyl) trifluoromethanesulfonate	C11H15F3O4SSi	COC1=CC(=C(C=C1)OS(=O)(=O)C(F)(F)F)[Si](C)(C)C	1.466	1.468
1534-08-3	S-methyl ethanethioate	C3H6OS	CC(=O)SC	1.466	1.466
38792-89-1	4-pentylcyclohexane-1-carboxylic acid	C12H22O2	CCCCCC1CCC(CC1)C(=O)O	1.466	1.466
51788-77-3	1-(2,4,6-trifluorophenyl)ethanone	C8H5F3O	CC(=O)C1=C(C=C(C=C1F)F)F	1.466	1.469
462-06-6	fluorobenzene	C6H5F	C1=CC=C(C=C1)F	1.467	1.469
22122-36-7	4-methyl-2H-furan-5-one	C5H6O2	CC1=CCOC1=O	1.467	1.459
1605-65-8	N-[chloro(dimethylamino)phosphoryl]-N-methylmethanamine	C4H12ClN2OP	CN(C)P(=O)(N(C)C)Cl	1.467	1.470
62871-09-4	10-bromodec-1-ene	C10H19Br	C=CCCCCCCCCBr	1.467	1.468
85838-94-4	tert-butyl 3,6-dihydro-2H-pyridine-1-carboxylate	C10H17NO2	CC(C)(C)OC(=O)N1CCC=CC1	1.467	1.467
22734-04-9	2-(cyclopenten-1-yl)acetonitrile	C7H9N	C1CC=C(C1)CC#N	1.467	1.470
141091-37-4	2-(cyclohexen-1-yl)-4,4,5,5-tetramethyl-1,3,2-dioxaborolane	C12H21BO2	B1(OC(C(O1)(C)C)(C)C)C2=CCCCC2	1.467	1.465
689-67-8	6,10-dimethylundeca-5,9-dien-2-one	C13H22O	CC(=CCCC(=CCCC(=O)C)C)C	1.467	1.470
62067-45-2	4-propan-2-ylcyclohexane-1-carboxylic acid	C10H18O2	CC(C)C1CCC(CC1)C(=O)O	1.467	1.466
28460-01-7	1-[ethoxy(methylsulfanylmethyl)phosphoryl]oxyethane	C6H15O3PS	CCOP(=O)(CSC)OCC	1.467	1.466
76649-25-7	nona-3,6-dien-1-ol	C9H16O	CCC=CCC=CCCO	1.467	1.470
1630-79-1	N-[bis(dimethylamino)boranyl-(dimethylamino)boranyl]-N-methylmethanamine	C8H24B2N4	B(B(N(C)C)N(C)C)(N(C)C)N(C)C	1.467	1.467
27817-67-0	1-prop-2-enylsulfanylpropane	C6H12S	CCCSCC=C	1.468	1.469
29955-12-2	[bromo(trimethylsilyl)methyl]-trimethylsilane	C7H19BrSi2	C[Si](C)(C)C([Si](C)(C)C)Br	1.468	1.468
2224-15-9	2-[2-(oxiran-2-ylmethoxy)ethoxymethyl]oxirane	C8H14O4	C1C(O1)COCCOCC2CO2	1.468	1.457
372-48-5	2-fluoropyridine	C5H4FN	C1=CC=NC(=C1)F	1.468	1.467
106-95-6	3-bromoprop-1-ene	C3H5Br	C=CCBr	1.468	1.472
2695-48-9	8-bromooct-1-ene	C8H15Br	C=CCCCCCCBr	1.468	1.467
7766-50-9	11-bromoundec-1-ene	C11H21Br	C=CCCCCCCCCCBr	1.468	1.468
87736-75-2	1-[4-[[tert-butyl(dimethyl)silyl]oxymethyl]phenyl]-2,2,2-trifluoroethanone	C15H21F3O2Si	CC(C)(C)[Si](C)(C)OCC1=CC=C(C=C1)C(=O)C(F)(F)F	1.468	1.466
115144-40-6	1,2-difluoro-4-methoxybenzene	C7H6F2O	COC1=CC(=C(C=C1)F)F	1.468	1.471
2675-94-7	N,N-diethylprop-2-enamide	C7H13NO	CCN(CC)C(=O)C=C	1.468	1.466
189807-21-4	4-fluoro-2-(trifluoromethyl)benzoyl chloride	C8H3ClF4O	C1=CC(=C(C=C1F)C(F)(F)F)C(=O)Cl	1.468	1.464
329-01-1	1-isocyanato-3-(trifluoromethyl)benzene	C8H4F3NO	C1=CC(=CC(=C1)N=C=O)C(F)(F)F	1.468	1.470
67633-97-0	3-sulfanylpentan-2-one	C5H10OS	CCC(C(=O)C)S	1.468	1.470
90676-25-8	2-propylcyclohexan-1-ol	C9H18O	CCCC1CCCCC1O	1.468	1.464
4731-53-7	trioctylphosphane	C24H51P	CCCCCCCCP(CCCCCCCC)CCCCCCCC	1.468	1.469
241154-09-6	2,3,5-trifluorobenzonitrile	C7H2F3N	C1=C(C=C(C(=C1C#N)F)F)F	1.468	1.464
185855-30-5	trimethyl cyclohexane-1,2,4-tricarboxylate	C12H18O6	COC(=O)C1CCC(C(C1)C(=O)OC)C(=O)OC	1.468	1.465
147539-41-1	tert-butyl 4-(methylamino)piperidine-1-carboxylate	C11H22N2O2	CC(C)(C)OC(=O)N1CCC(CC1)NC	1.469	1.470
4116-93-2	deca-2,8-diyne	C10H14	CC#CCCCCC#CC	1.469	1.469
111-19-3	decanedioyl dichloride	C10H16Cl2O2	C(CCCCC(=O)Cl)CCCC(=O)Cl	1.469	1.468
94-66-6	2-prop-2-enylcyclohexan-1-one	C9H14O	C=CCC1CCCCC1=O	1.469	1.470
2817-71-2	1-ethylpyrazole	C5H8N2	CCN1C=CC=N1	1.469	1.469
6143-29-9	2-bicyclo[2.2.1]hept-5-enyl acetate	C9H12O2	CC(=O)OC1CC2CC1C=C2	1.469	1.473
42482-06-4	3-oct-2-enyloxolane-2,5-dione	C12H18O3	CCCCCC=CCC1CC(=O)OC1=O	1.469	1.470
1686-14-2	2,7,7-trimethyl-3-oxatricyclo[4.1.1.02,4]octane	C10H16O	CC1(C2CC1C3(C(C2)O3)C)C	1.469	1.464
10027-07-3	octanedioyl dichloride	C8H12Cl2O2	C(CCCC(=O)Cl)CCC(=O)Cl	1.469	1.468
2623-82-7	2-bromooctanoic acid	C8H15BrO2	CCCCCCC(C(=O)O)Br	1.470	1.470
584-93-0	2-bromopentanoic acid	C5H9BrO2	CCCC(C(=O)O)Br	1.470	1.471
1559-88-2	3-bromo-1,2,4,5-tetrafluorobenzene	C6HBrF4	C1=C(C(=C(C(=C1F)F)Br)F)F	1.470	1.468
172656-11-0	18-bromooctadec-1-ene	C18H35Br	C=CCCCCCCCCCCCCCCCCBr	1.470	1.470
352-70-5	1-fluoro-3-methylbenzene	C7H7F	CC1=CC(=CC=C1)F	1.470	1.473
42729-56-6	1-propan-2-ylpyrrolidin-3-ol	C7H15NO	CC(C)N1CCC(C1)O	1.470	1.464
172478-00-1	tert-butyl N-methyl-N-pyrrolidin-3-ylcarbamate	C10H20N2O2	CC(C)(C)OC(=O)N(C)C1CCNC1	1.470	1.468
4379-04-8	pentane-1,3,5-tricarbonitrile	C8H9N3	C(CC(CCC#N)C#N)C#N	1.470	1.468
1067-33-0	[acetyloxy(dibutyl)stannyl] acetate	C12H24O4Sn	CCCC[Sn]([O]C(C)=O)([O]C(C)=O)CCCC	1.470	1.471
10152-76-8	3-methylsulfanylprop-1-ene	C4H8S	CSCC=C	1.470	1.471
114214-69-6	tert-butyl 3-(hydroxymethyl)pyrrolidine-1-carboxylate	C10H19NO3	CC(C)(C)OC(=O)N1CCC(C1)CO	1.470	1.469
2719-27-9	cyclohexanecarbonyl chloride	C7H11ClO	C1CCC(CC1)C(=O)Cl	1.470	1.470
3088-41-3	3-piperidin-1-ylpropanenitrile	C8H14N2	C1CCN(CC1)CCC#N	1.470	1.471
7686-77-3	cyclopent-3-ene-1-carboxylic acid	C6H8O2	C1C=CCC1C(=O)O	1.470	1.471
102691-36-1	3-bis[di(propan-2-yl)amino]phosphanyloxypropanenitrile	C15H32N3OP	CC(C)N(C(C)C)P(N(C(C)C)C(C)C)OCCC#N	1.470	1.470
25447-83-0	3-dec-1-enyloxolane-2,5-dione	C14H22O3	CCCCCCCCC=CC1CC(=O)OC1=O	1.470	1.472
20984-81-0	N,N-diethylpyrrolidin-3-amine	C8H18N2	CCN(CC)C1CCNC1	1.470	1.470
775-56-4	diethoxy-methyl-phenylsilane	C11H18O2Si	CCO[Si](C)(C1=CC=CC=C1)OCC	1.470	1.470
106-86-5	3-ethenyl-7-oxabicyclo[4.1.0]heptane	C8H12O	C=CC1CCC2C(C1)O2	1.470	1.468
1530-87-6	piperidine-1-carbonitrile	C6H10N2	C1CCN(CC1)C#N	1.470	1.472
4518-98-3	dichloro-[dichloro(methyl)silyl]-methylsilane	C2H6Cl4Si2	C[Si]([Si](C)(Cl)Cl)(Cl)Cl	1.470	1.465
14287-98-0	N,N,N',N'-tetrabutylpropanediamide	C19H38N2O2	CCCCN(CCCC)C(=O)CC(=O)N(CCCC)CCCC	1.470	1.472
394-59-2	2,2,2-trifluoro-1-(4-methylphenyl)ethanone	C9H7F3O	CC1=CC=C(C=C1)C(=O)C(F)(F)F	1.470	1.463
162046-61-9	2-(trifluoromethoxy)benzoyl chloride	C8H4ClF3O2	C1=CC=C(C(=C1)C(=O)Cl)OC(F)(F)F	1.470	1.467
17341-93-4	2,2,2-trichloroethyl carbonochloridate	C3H2Cl4O2	C(C(Cl)(Cl)Cl)OC(=O)Cl	1.471	1.472
140837-33-8	3-(2-methylpiperidin-1-yl)propanenitrile	C9H16N2	CC1CCCCN1CCC#N	1.471	1.469
2315-36-8	2-chloro-N,N-diethylacetamide	C6H12ClNO	CCN(CC)C(=O)CCl	1.471	1.470
2235-46-3	N,N-diethyl-3-oxobutanamide	C8H15NO2	CCN(CC)C(=O)CC(=O)C	1.471	1.464
18266-55-2	N-(2-hydroxyethyl)propanamide	C5H11NO2	CCC(=O)NCCO	1.471	1.471
4097-88-5	N'-(2-aminoethyl)-N'-methylethane-1,2-diamine	C5H15N3	CN(CCN)CCN	1.471	1.472
172531-37-2	2-[2-[2-(2-azidoethoxy)ethoxy]ethoxy]acetic acid	C8H15N3O5	C(COCCOCCOCC(=O)O)N=[N+]=[N-]	1.471	1.470
616-05-7	2-bromohexanoic acid	C6H11BrO2	CCCCC(C(=O)O)Br	1.471	1.472
1455-05-6	1-chloro-2-dichlorophosphoryloxyethane	C2H4Cl3O2P	C(CCl)OP(=O)(Cl)Cl	1.471	1.471
105-95-3	1,4-dioxacycloheptadecane-5,17-dione	C15H26O4	C1CCCCCC(=O)OCCOC(=O)CCCCC1	1.471	1.467
123-35-3	7-methyl-3-methylideneocta-1,6-diene	C10H16	CC(=CCCC(=C)C=C)C	1.471	1.469
616-02-4	3-methylfuran-2,5-dione	C5H4O3	CC1=CC(=O)OC1=O	1.471	1.479
79-00-5	1,1,2-trichloroethane	C2H3Cl3	C(C(Cl)Cl)Cl	1.471	1.472
14579-03-4	trichloro(cyclopentyl)silane	C5H9Cl3Si	C1CCC(C1)[Si](Cl)(Cl)Cl	1.471	1.474
4313-57-9	1-methylcyclohexa-1,4-diene	C7H10	CC1=CCC=CC1	1.472	1.469
111-50-2	hexanedioyl dichloride	C6H8Cl2O2	C(CCC(=O)Cl)CC(=O)Cl	1.472	1.468
3817-11-6	N-butyl-N-(4-hydroxybutyl)nitrous amide	C8H18N2O2	CCCCN(CCCCO)N=O	1.472	1.470
628-41-1	cyclohexa-1,4-diene	C6H8	C1C=CCC=C1	1.472	1.463
5578-42-7	dichloro-cyclohexyl-methylsilane	C7H14Cl2Si	C[Si](C1CCCCC1)(Cl)Cl	1.472	1.474
80-73-9	1,3-dimethylimidazolidin-2-one	C5H10N2O	CN1CCN(C1=O)C	1.472	1.478
694-48-4	1,3-dimethylpyrazole	C5H8N2	CC1=NN(C=C1)C	1.472	1.473
461-87-0	2-fluoro-4-methylpyridine	C6H6FN	CC1=CC(=NC=C1)F	1.472	1.471
208173-19-7	2-fluoro-3-(trifluoromethyl)benzoyl chloride	C8H3ClF4O	C1=CC(=C(C(=C1)C(F)(F)F)F)C(=O)Cl	1.472	1.469
37939-50-7	heptane-1,2,7-triol	C7H16O3	C(CCC(CO)O)CCO	1.472	1.477
13484-40-7	1-(2-methoxyethyl)piperazine	C7H16N2O	COCCN1CCNCC1	1.472	1.472
3644-12-0	N-(methoxymethyl)-2-methylprop-2-enamide	C6H11NO2	CC(=C)C(=O)NCOC	1.472	1.471
98-46-4	1-nitro-3-(trifluoromethyl)benzene	C7H4F3NO2	C1=CC(=CC(=C1)[N+](=O)[O-])C(F)(F)F	1.472	1.475
59776-88-4	methyl 2-(2-oxopyrrolidin-1-yl)acetate	C7H11NO3	COC(=O)CN1CCCC1=O	1.472	1.473
56-81-5	propane-1,2,3-triol	C3H8O3	C(C(CO)O)O	1.472	1.480
143879-80-5	2,3,4-trifluorobenzonitrile	C7H2F3N	C1=CC(=C(C(=C1C#N)F)F)F	1.472	1.470
1663-61-2	triethoxymethylbenzene	C13H20O3	CCOC(C1=CC=CC=C1)(OCC)OCC	1.472	1.472
2873-74-7	pentanedioyl dichloride	C5H6Cl2O2	C(CC(=O)Cl)CC(=O)Cl	1.473	1.471
2955-88-6	2-pyrrolidin-1-ylethanol	C6H13NO	C1CCN(C1)CCO	1.473	1.470
27578-60-5	2-piperidin-1-ylethanamine	C7H16N2	C1CCN(CC1)CCN	1.473	1.478
162167-97-7	tert-butyl 3-(aminomethyl)piperidine-1-carboxylate	C11H22N2O2	CC(C)(C)OC(=O)N1CCCC(C1)CN	1.473	1.473
144222-22-0	tert-butyl 4-(aminomethyl)piperidine-1-carboxylate	C11H22N2O2	CC(C)(C)OC(=O)N1CCC(CC1)CN	1.473	1.471
261951-85-3	1-bromo-3-fluoro-2-(trifluoromethyl)benzene	C7H3BrF4	C1=CC(=C(C(=C1)Br)C(F)(F)F)F	1.473	1.467
926-57-8	1,3-dichlorobut-2-ene	C4H6Cl2	CC(=CCCl)Cl	1.473	1.474
134364-69-5	1,2-difluoro-3-methoxybenzene	C7H6F2O	COC1=C(C(=CC=C1)F)F	1.473	1.470
80370-42-9	ethyl 2-formyl-3-oxopropanoate	C6H8O4	CCOC(=O)C(C=O)C=O	1.473	1.470
25360-09-2	2-methylpentadecane-2-thiol	C16H34S	CCCCCCCCCCCCCC(C)(C)S	1.473	1.465
547-65-9	3-methylideneoxolan-2-one	C5H6O2	C=C1CCOC1=O	1.473	1.468
116332-61-7	N-methoxy-N-methyl-4-(trifluoromethyl)benzamide	C10H10F3NO2	CN(C(=O)C1=CC=C(C=C1)C(F)(F)F)OC	1.473	1.474
21062-20-4	2-(2-chloro-2-oxoethoxy)acetyl chloride	C4H4Cl2O3	C(C(=O)Cl)OCC(=O)Cl	1.473	1.472
3290-92-4	2,2-bis(2-methylprop-2-enoyloxymethyl)butyl 2-methylprop-2-enoate	C18H26O6	CCC(COC(=O)C(=C)C)(COC(=O)C(=C)C)COC(=O)C(=C)C	1.473	1.473
2283-11-6	N-[bis(diethylamino)phosphanyl]-N-ethylethanamine	C12H30N3P	CCN(CC)P(N(CC)CC)N(CC)CC	1.473	1.472
98349-22-5	2,4,5-trifluorobenzonitrile	C7H2F3N	C1=C(C(=CC(=C1F)F)F)C#N	1.473	1.469
142-26-7	N-(2-hydroxyethyl)acetamide	C4H9NO2	CC(=O)NCCO	1.474	1.475
13466-78-9	3,7,7-trimethylbicyclo[4.1.0]hept-3-ene	C10H16	CC1=CCC2C(C1)C2(C)C	1.474	1.476
696-02-6	4-chloro-1,2-difluorobenzene	C6H3ClF2	C1=CC(=C(C=C1Cl)F)F	1.474	1.477
585-48-8	2,6-ditert-butylpyridine	C13H21N	CC(C)(C)C1=NC(=CC=C1)C(C)(C)C	1.474	1.475
54897-62-0	N-ethyl-N-(4-hydroxybutyl)nitrous amide	C6H14N2O2	CCN(CCCCO)N=O	1.474	1.475
1121-92-2	azocane	C7H15N	C1CCCNCCC1	1.474	1.466
2996-92-1	trimethoxy(phenyl)silane	C9H14O3Si	CO[Si](C1=CC=CC=C1)(OC)OC	1.474	1.472
7538-42-3	3-but-2-enyloxolane-2,5-dione	C8H10O3	CC=CCC1CC(=O)OC1=O	1.474	1.474
89402-43-7	5-chloro-2,3-difluoropyridine	C5H2ClF2N	C1=C(C=NC(=C1F)F)Cl	1.474	1.475
7357-67-7	4-(3-chloropropyl)morpholine	C7H14ClNO	C1COCCN1CCCCl	1.474	1.476
2285-12-3	1-isocyanato-2-(trifluoromethyl)benzene	C8H4F3NO	C1=CC=C(C(=C1)C(F)(F)F)N=C=O	1.474	1.470
127285-08-9	1-propan-2-ylpiperidin-4-amine	C8H18N2	CC(C)N1CCC(CC1)N	1.474	1.472
4045-44-7	1,2,3,4,5-pentamethylcyclopenta-1,3-diene	C10H16	CC1C(=C(C(=C1C)C)C)C	1.474	1.471
49539-88-0	trimethoxy(2-phenylethyl)silane	C11H18O3Si	CO[Si](CCC1=CC=CC=C1)(OC)OC	1.474	1.477
347838-12-4	(3,4-difluoro-5-trimethylsilylthiophen-2-yl)-trimethylsilane	C10H18F2SSi2	C[Si](C)(C)C1=C(C(=C(S1)[Si](C)(C)C)F)F	1.475	1.475
615-10-1	propyl furan-2-carboxylate	C8H10O3	CCCOC(=O)C1=CC=CO1	1.475	1.475
123-84-2	1-(2-aminoethylamino)propan-2-ol	C5H14N2O	CC(CNCCN)O	1.475	1.473
870-23-5	prop-2-ene-1-thiol	C3H6S	C=CCS	1.475	1.471
25560-00-3	3-(2-methylpiperidin-1-yl)propan-1-amine	C9H20N2	CC1CCCCN1CCCN	1.475	1.476
76505-71-0	2-(2,2-diethoxyethyldisulfanyl)-1,1-diethoxyethane	C12H26O4S2	CCOC(CSSCC(OCC)OCC)OCC	1.475	1.476
623-68-7	but-2-enoic anhydride	C8H10O3	CC=CC(=O)OC(=O)C=CC	1.475	1.475
694-28-0	2-chlorocyclopentan-1-one	C5H7ClO	C1CC(C(=O)C1)Cl	1.475	1.475
1435-44-5	1-chloro-2,4-difluorobenzene	C6H3ClF2	C1=CC(=C(C=C1F)F)Cl	1.475	1.477
75626-17-4	1,4-difluoro-2-methoxybenzene	C7H6F2O	COC1=C(C=CC(=C1)F)F	1.475	1.470
[truncated: 1,519 more rows]

## Sheet: Test-3515
Table S2. CAS RN, Names, MF, SMILES, experimental (RI) and graph-machine-predicted (RI GM24) refractive index values for test set of 3515 compounds
Data extracted from Bouteloup's paper [20]
CAS RN	NAMES	MF	SMILES	RI	RI GM24
646-04-8	(E)-pent-2-ene	C5H10	CC/C=C/C	1.380	1.382
691-38-3	(Z)-4-methylpent-2-ene	C6H12	C\C=C/C(C)C	1.388	1.396
7642-09-3	(Z)-hex-3-ene	C6H12	CC/C=C\CC	1.395	1.400
616-12-6	(E)-3-methylpent-2-ene	C6H12	CC\C(C)=C\C	1.404	1.410
592-77-8	(E)-hept-2-ene	C7H14	CCCC\C=C\C	1.405	1.407
4914-91-4	(Z)-3,4-dimethylpent-2-ene	C7H14	C/C=C(C(C)C)/C	1.409	1.409
14850-22-7	(Z)-oct-3-ene	C8H16	CCCC/C=C\CC	1.414	1.415
7642-15-1	(Z)-oct-4-ene	C8H16	CCC/C=C\CCC	1.415	1.416
7779-81-9	2-methylpropyl (Z)-2-methylbut-2-enoate	C9H16O2	C\C=C(C(OCC(C)C)=O)\C	1.434	1.438
928-95-0	(E)-hex-2-en-1-ol	C6H12O	CCC/C=C/CO	1.438	1.438
928-94-9	(Z)-hex-2-en-1-ol	C6H12O	CCC/C=C\CO	1.441	1.441
105-76-0	dibutyl (Z)-but-2-enedioate	C12H20O4	CCCCOC(=O)/C=C\C(=O)OCCCC	1.445	1.444
156-60-5	(E)-1,2-dichloroethene	C2H2Cl2	Cl\C=C\Cl	1.446	1.440
41453-56-9	(Z)-non-2-en-1-ol	C9H18O	CCCCCC/C=C\CO	1.450	1.449
1937-62-8	methyl (E)-octadec-9-enoate	C19H36O2	CCCCCCCC/C=C/CCCCCCCC(=O)OC	1.451	1.451
2777-58-4	methyl (Z)-octadec-6-enoate	C19H36O2	CCCCCCCCCCC/C=C\CCCCC(=O)OC	1.451	1.453
14620-36-1	methyl (E)-octadec-6-enoate	C19H36O2	CCCCCCCCCCC/C=C/CCCCC(=O)OC	1.451	1.452
1937-63-9	methyl (Z)-octadec-11-enoate	C19H36O2	CCCCCC/C=C\CCCCCCCCCC(=O)OC	1.452	1.453
112-62-9	methyl (Z)-octadec-9-enoate	C19H36O2	CCCCCCCC/C=C\CCCCCCCC(=O)OC	1.452	1.452
142-16-5	bis(2-ethylhexyl) (Z)-but-2-enedioate	C20H36O4	CCCCC(CC)COC(=O)/C=C\C(=O)OCC(CC)CCCC	1.455	1.451
141-02-6	bis(2-ethylhexyl) (E)-but-2-enedioate	C20H36O4	CCCCC(CC)COC(=O)/C=C/C(=O)OCC(CC)CCCC	1.457	1.453
112-63-0	methyl (9Z,12Z)-octadeca-9,12-dienoate	C19H34O2	CCCCC/C=C\C/C=C\CCCCCCCC(=O)OC	1.462	1.462
10061-01-5	(Z)-1,3-dichloroprop-1-ene	C3H4Cl2	C(/C=C\Cl)Cl	1.470	1.465
10061-02-6	(E)-1,3-dichloroprop-1-ene	C3H4Cl2	C(/C=C/Cl)Cl	1.475	1.475
106-25-2	(2Z)-3,7-dimethylocta-2,6-dien-1-ol	C10H18O	CC(C)=CCC/C(C)=C\CO	1.475	1.478
106-24-1	(2E)-3,7-dimethylocta-2,6-dien-1-ol	C10H18O	CC(C)=CCC/C(C)=C/CO	1.476	1.477
873-66-5	[(E)-prop-1-enyl]benzene	C9H10	C/C=C/C1=CC=CC=C1	1.550	1.566
2207-04-7	trans-1,4-dimethylcyclohexane	C8H16	C[C@@H]1CC[C@@H](C)CC1	1.421	1.425
638-04-0	(1R,3S)-1,3-dimethylcyclohexane	C8H16	C[C@@H]1CCC[C@@H](C1)C	1.423	1.424
2207-01-4	cis-(1S,2R)-1,2-dimethylcyclohexane	C8H16	C[C@H]1CCCC[C@H]1C	1.436	1.439
17351-07-4	diethyl (1R,2S)-cyclohexane-1,2-dicarboxylate	C12H20O4	CCOC(=O)[C@H]1CCCC[C@H]1C(=O)OCC	1.453	1.457
3205-35-4	dimethyl (1R,2R)-cyclohexane-1,2-dicarboxylate	C10H16O4	COC(=O)[C@@H]1CCCC[C@H]1C(=O)OC	1.454	1.458
24965-91-1	cis-(1R,3S)-3-methylcyclohexan-1-ol	C7H14O	O[C@H]1C[C@@H](C)CCC1	1.457	1.456
5048-50-0	diethyl (1R,2R)-cyclohex-4-ene-1,2-dicarboxylate	C12H18O4	CCOC(=O)[C@@H]1CC=CC[C@H]1C(=O)OCC	1.458	1.462
1687-29-2	dimethyl (1R,2S)-cyclohexane-1,2-dicarboxylate	C10H16O4	COC(=O)[C@H]1CCCC[C@H]1C(=O)OC	1.459	1.464
7731-28-4	cis-4-Methylcyclohexanol	C7H14O	C[C@H]1CC[C@@H](O)CC1	1.460	1.461
28974-17-6	(1,7,7-trimethyl-2-bicyclo[2.2.1]heptanyl) acetate, (1R,2R,4R)	C12H20O2	CC(=O)O[C@@H]1C[C@H]2CC[C@@]1(C2(C)C)C	1.464	1.462
15963-35-6	cis-(1S,2R)-2-methylcyclohexan-1-ol	C7H14O	C[C@H]1CCCC[C@H]1O	1.464	1.468
493-02-7	trans-Decalin	C10H18	[C@@H]12[C@@H](CCCC2)CCCC1	1.470	1.474
1121-22-8	(1S,2S)-cyclohexane-1,2-diamine	C6H14N2	C1CC[C@@H]([C@H](C1)N)N	1.489	1.495
10029-07-9	trans-1,4-Cyclohexanedimethanamine	C8H18N2	NC[C@H]1CC[C@H](CN)CC1	1.489	1.492
26772-34-9	(1R,3S)-cyclohexane-1,3-diamine	C6H14N2	C1C[C@@H](C[C@@H](C1)N)N	1.491	1.494
1436-59-5	(1S,2R)-cyclohexane-1,2-diamine	C6H14N2	C1CC[C@@H]([C@@H](C1)N)N	1.494	1.495
6117-80-2	(Z)-but-2-ene-1,4-diol	C4H8O2	C(/C=C\CO)O	1.479	1.480
25597-16-4	ethyl (E)-4,4,4-trifluorobut-2-enoate	C6H7F3O2	CCOC(=O)/C=C/C(F)(F)F	1.360	1.366
690-92-6	(Z)-2,2-dimethylhex-3-ene	C8H16	CC/C=C\C(C)(C)C	1.411	1.416
19550-75-5	(E)-2,2-dimethylhept-3-ene	C9H18	CCC/C=C/C(C)(C)C	1.412	1.420
34880-70-1	[(E)-1-methoxyprop-1-enoxy]-trimethylsilane	C7H16O2Si	C/C=C(O[Si](C)(C)C)\OC	1.415	1.413
72658-10-7	trimethyl-[(E)-1-[(2-methylpropan-2-yl)oxy]prop-1-enoxy]silane	C10H22O2Si	C/C=C(O[Si](C)(C)C)\OC(C)(C)C	1.419	1.417
1541-23-7	(5E)-hepta-1,5-diene	C7H12	C/C=C/CCC=C	1.420	1.421
20515-19-9	methyl (E)-pent-3-enoate	C6H10O2	C/C=C/CC(=O)OC	1.422	1.429
28069-74-1	(Z)-1-(1-ethoxyethoxy)hex-3-ene	C10H20O2	CC/C=C\CCOC(C)OCC	1.423	1.423
6284-46-4	propan-2-yl (E)-but-2-enoate	C7H12O2	C/C=C/C(=O)OC(C)C	1.424	1.423
39761-57-4	(E)-3,4,4-trimethylpent-2-ene	C8H16	C/C=C(C(C)(C)C)\C	1.424	1.423
623-43-8	methyl (E)-but-2-enoate	C5H8O2	C/C=C/C(=O)OC	1.425	1.432
2497-18-9	[(E)-hex-2-enyl] acetate	C8H14O2	CCC/C=C/COC(=O)C	1.427	1.423
20348-51-0	(Z)-dec-2-ene	C10H20	CCCCCCC/C=C\C	1.427	1.427
53398-80-4	[(E)-hex-2-enyl] propanoate	C9H16O2	CCC/C=C/COC(=O)CC	1.430	1.424
16939-73-4	[(E)-hept-2-enyl] acetate	C9H16O2	CCCC/C=C/COC(=O)C	1.431	1.427
53398-85-9	[(Z)-hex-3-enyl] 2-methylbutanoate	C11H20O2	CC/C=C\CCOC(=O)C(C)CC	1.432	1.433
7206-28-2	(E)-dodec-5-ene	C12H24	CCCCCC/C=C/CCCC	1.433	1.430
5837-78-5	ethyl (E)-2-methylbut-2-enoate	C7H12O2	CCOC(/C(C)=C/C)=O	1.435	1.429
76238-22-7	[(Z)-non-6-enyl] acetate	C11H20O2	CC/C=C\CCCCCOC(=O)C	1.435	1.439
27829-72-7	ethyl (E)-hex-2-enoate	C8H14O2	CCC/C=C/C(=O)OCC	1.435	1.429
1617-32-9	(E)-pent-3-enoic acid	C5H8O2	C/C=C/CC(=O)O	1.435	1.435
53398-86-0	[(E)-hex-2-enyl] hexanoate	C12H22O2	CCCCCC(=O)OC/C=C/CCC	1.437	1.438
31501-11-8	[(Z)-hex-3-enyl] hexanoate	C12H22O2	CCCCCC(=O)OCC/C=C\CC	1.437	1.438
76649-16-6	ethyl (E)-dec-4-enoate	C12H22O2	CCCCC/C=C/CCC(=O)OCC	1.437	1.437
6728-31-0	(Z)-hept-4-enal	C7H12O	CC/C=C\CCC=O	1.438	1.435
57648-55-2	(E)-oct-3-en-2-ol	C8H16O	CCCC/C=C/C(C)O	1.440	1.446
7367-82-0	ethyl (E)-oct-2-enoate	C10H18O2	CCCCC/C=C/C(=O)OCC	1.441	1.436
33467-76-4	(E)-hept-2-en-1-ol	C7H14O	CCCC/C=C/CO	1.442	1.442
68133-76-6	[(Z)-hex-3-enyl] 2-oxopropanoate	C9H14O3	CC/C=C\CCOC(=O)C(=O)C	1.442	1.441
7283-69-4	bis(2-methylpropyl) (E)-but-2-enedioate	C12H20O4	CC(C)COC(=O)/C=C/C(=O)OCC(C)C	1.443	1.443
1576-87-0	(E)-pent-2-enal	C5H8O	CC/C=C/C=O	1.443	1.446
25260-60-0	[(Z)-4-acetyloxybut-2-enyl] acetate	C8H12O4	CC(=O)OC/C=C\COC(=O)C	1.444	1.435
18409-17-1	(E)-oct-2-en-1-ol	C8H16O	CCCCC/C=C/CO	1.445	1.448
7367-88-6	ethyl (E)-dec-2-enoate	C12H22O2	CCCCCCC/C=C/C(=O)OCC	1.446	1.439
26767-00-0	methyl (E)-3-((trimethylsilyl)oxy)but-2-enoate	C8H16O3Si	C[Si](C)(C)O/C(C)=C/C(OC)=O	1.446	1.437
617-54-9	dimethyl (Z)-2-methylbut-2-enedioate	C7H10O4	C/C(C(OC)=O)=C/C(OC)=O	1.448	1.461
18829-55-5	(E)-hept-2-enal	C7H12O	CCCC/C=C/C=O	1.448	1.450
64275-73-6	(Z)-oct-5-en-1-ol	C8H16O	CC/C=C\CCCCO	1.448	1.448
14250-96-5	(E)-2-methylpent-2-enal	C6H10O	CC/C=C(C=O)\C	1.449	1.453
10340-23-5	(Z)-non-3-en-1-ol	C9H18O	CCCCC/C=C\CCO	1.450	1.451
35854-86-5	(Z)-non-6-en-1-ol	C9H18O	CC/C=C\CCCCCO	1.451	1.450
61444-38-0	[(Z)-hex-3-enyl] (Z)-hex-3-enoate	C12H20O2	CC/C=C\CCOC(=O)C/C=C\CC	1.451	1.453
57074-37-0	(Z)-dec-4-en-1-ol	C10H20O	CCCCC/C=C\CCCO	1.452	1.453
693-80-1	[(Z)-octadec-9-enyl] acetate	C20H38O2	CCCCCCCC/C=C\CCCCCCCCOC(=O)C	1.452	1.452
95636-02-5	(E)-8-methylnon-6-enoyl chloride	C10H17ClO	CC(C)/C=C/CCCCC(=O)Cl	1.452	1.456
2548-87-0	(E)-oct-2-enal	C8H14O	CCCCC/C=C/C=O	1.452	1.458
27519-02-4	(Z)-tricos-9-ene	C23H46	CCCCCCCCCCCCC/C=C\CCCCCCCC	1.452	1.452
18829-56-6	(E)-non-2-enal	C9H16O	CCCCCC/C=C/C=O	1.453	1.456
22882-95-7	propan-2-yl (9Z,12Z)-octadeca-9,12-dienoate	C21H38O2	CCCCC/C=C\C/C=C\CCCCCCCC(=O)OC(C)C	1.454	1.458
37910-77-3	ethyl (Z)-docos-13-enoate	C24H46O2	CCCCCCCC/C=C\CCCCCCCCCCCC(=O)OCC	1.455	1.455
53939-28-9	(Z)-hexadec-11-enal	C16H30O	CCCC/C=C\CCCCCCCCCC=O	1.455	1.455
82223-91-4	trimethyl (1E,3E)-(2-methylpenta-1,3-dienoxy)silane	C9H18OSi	C[Si](C)(C)O/C=C(C)/C=C/C	1.457	1.458
53448-07-0	(E)-undec-2-enal	C11H20O	CCCCCCCC/C=C/C=O	1.457	1.458
112-90-3	(Z)-octadec-9-en-1-amine	C18H37N	CCCCCCCC/C=C\CCCCCCCCN	1.458	1.461
20407-84-5	(E)-dodec-2-enal	C12H22O	CCCCCCCCC/C=C/C=O	1.458	1.460
373-49-9	(Z)-hexadec-9-enoic acid	C16H30O2	CCCCCC/C=C\CCCCCCCC(=O)O	1.458	1.457
112-80-1	(Z)-octadec-9-enoic acid	C18H34O2	CCCCCCCC/C=C\CCCCCCCC(=O)O	1.460	1.459
5274-65-7	Diethyleneglycol oleyl ether	C22H44O3	CCCCCCCC/C=C\CCCCCCCCOCCOCCO	1.461	1.463
141-24-2	methyl (Z,12R)-12-hydroxyoctadec-9-enoate	C19H36O3	CCCCCC[C@H](C/C=C\CCCCCCCC(=O)OC)O	1.462	1.463
2370-71-0	(Z)-4-(2-ethylhexoxy)-4-oxobut-2-enoic acid	C12H20O4	CCCCC(CC)COC(=O)/C=C\C(=O)O	1.463	1.465
68480-29-5	[(Z)-hex-3-enyl] non-2-ynoate	C15H24O2	CCCCCCC#CC(=O)OCC/C=C\CC	1.464	1.463
7722-71-6	[(Z)-octadec-9-enyl] dihydrogen phosphate	C18H37O4P	O=P(O)(OCCCCCCCC/C=C\CCCCCCCC)O	1.464	1.459
4271-99-2	trimethyl (E)-prop-1-ene-1,2,3-tricarboxylate	C9H12O6	COC(C/C(C(OC)=O)=C\C(OC)=O)=O	1.464	1.464
68698-58-8	[(Z)-hex-3-enyl] oct-2-ynoate	C14H22O2	CCCCCC#CC(=O)OCC/C=C\CC	1.464	1.468
28069-72-9	(2E,6Z)-nona-2,6-dien-1-ol	C9H16O	CC/C=C\CC/C=C/CO	1.467	1.470
122-32-7	2,3-bis[[(Z)-octadec-9-enoyl]oxy]propyl (Z)-octadec-9-enoate	C57H104O6	CCCCCCCC/C=C\CCCCCCCC(=O)OCC(OC(=O)CCCCCCC/C=C\CCCCCCCC)COC(=O)CCCCCCC/C=C\CCCCCCCC	1.470	1.474
301-00-8	methyl (9Z,12Z,15Z)-octadeca-9,12,15-trienoate	C19H32O2	CC/C=C\C/C=C\C/C=C\CCCCCCCC(=O)OC	1.471	1.472
7459-33-8	(9Z,12Z)-octadeca-9,12-dienoyl chloride	C18H31ClO	C(C/C=C\C/C=C\CCCCC)CCCCCC(Cl)=O	1.473	1.472
24909-68-0	(9Z,12Z)-octadeca-9,12-dienoic anhydride	C36H62O3	O(C(CCCCCCC/C=C\C/C=C\CCCCC)=O)C(CCCCCCC/C=C\C/C=C\CCCCC)=O	1.476	1.472
1783-84-2	(8Z,11Z,14Z)-icosa-8,11,14-trienoic acid	C20H34O2	CCCCC/C=C\C/C=C\C/C=C\CCCCCCC(=O)O	1.478	1.478
506-26-3	(6Z,9Z,12Z)-octadeca-6,9,12-trienoic acid	C18H30O2	CCCCC/C=C\C/C=C\C/C=C\CCCCC(=O)O	1.480	1.479
31930-34-4	ethyl (Z)-3-bromoprop-2-enoate	C5H7BrO2	CCOC(=O)/C=C\Br	1.481	1.482
7785-33-3	[(2E)-3,7-dimethylocta-2,6-dienyl] (E)-2-methylbut-2-enoate	C15H24O2	C/C=C(\C)/C(=O)OC/C=C(\C)/CCC=C(C)C	1.482	1.478
119818-40-5	ethyl (7Z,10Z,13Z,16Z,19Z)-docosa-7,10,13,16,19-pentaenoate	C24H38O2	CC/C=C\C/C=C\C/C=C\C/C=C\C/C=C\CCCCCC(=O)OCC	1.486	1.485
86227-47-6	ethyl (5Z,8Z,11Z,14Z,17Z)-icosa-5,8,11,14,17-pentaenoate	C22H34O2	CC/C=C\C/C=C\C/C=C\C/C=C\C/C=C\CCCC(=O)OCC	1.487	1.487
506-32-1	(5Z,8Z,11Z,14Z)-icosa-5,8,11,14-tetraenoic acid	C20H32O2	CCCCC/C=C\C/C=C\C/C=C\C/C=C\CCCC(=O)O	1.488	1.487
2396-84-1	ethyl (2E,4E)-hexa-2,4-dienoate	C8H12O2	CCOC(=O)/C=C/C=C/C	1.494	1.478
127-41-3	(E)-4-(2,6,6-trimethylcyclohex-2-en-1-yl)but-3-en-2-one	C13H20O	CC1=CCCC(C1/C=C/C(=O)C)(C)C	1.498	1.493
627-63-4	(E)-but-2-enedioyl dichloride	C4H2Cl2O2	C(=C/C(=O)Cl)\C(=O)Cl	1.499	1.528
68133-78-8	[(E)-hex-2-enyl] 2-phenylacetate	C14H18O2	CCC/C=C/COC(=O)CC1=CC=CC=C1	1.499	1.505
6217-54-5	(4Z,7Z,10Z,13Z,16Z,19Z)-docosa-4,7,10,13,16,19-hexaenoic acid	C22H32O2	CC/C=C\C/C=C\C/C=C\C/C=C\C/C=C\C/C=C\CCC(=O)O	1.505	1.503
37526-88-8	benzyl (E)-2-methylbut-2-enoate	C12H14O2	C/C=C(C(OCC1=CC=CC=C1)=O)\C	1.520	1.519
5910-87-2	(2E,4E)-nona-2,4-dienal	C9H14O	CCCC/C=C/C=C/C=O	1.521	1.518
124236-29-9	(E)-N-ethyl-N-(2-methylphenyl)but-2-enamide	C13H17NO	CCN(C1=CC=CC=C1C)C(=O)/C=C/C	1.542	1.564
19132-06-0	(2S,3S)-butane-2,3-diol	C4H10O2	C[C@@H]([C@H](C)O)O	1.432	1.436
26549-22-4	(2R,3R)-2,3-dimethoxy-N,N,N',N'-tetramethylbutane-1,4-diamine	C10H24N2O2	CN(C)C[C@H]([C@@H](CN(C)C)OC)OC	1.435	1.443
62961-64-2	dipropan-2-yl (2S,3S)-2,3-dihydroxybutanedioate	C10H18O6	CC(C)OC(=O)[C@H]([C@@H](C(=O)OC(C)C)O)O	1.439	1.443
87-91-2	diethyl (2R,3R)-2,3-dihydroxybutanedioate	C8H14O6	CCOC(=O)[C@@H]([C@H](C(=O)OCC)O)O	1.446	1.451
7635-54-3	[(1S,2R,5S)-5-methyl-2-propan-2-ylcyclohexyl] carbonochloridate	C11H19ClO2	C[C@H]1CC[C@@H]([C@H](C1)OC(=O)Cl)C(C)C	1.459	1.465
7785-26-4	(1S,5S)-2,6,6-trimethylbicyclo[3.1.1]hept-2-ene	C10H16	CC1=CC[C@H]2C[C@@H]1C2(C)C	1.466	1.473
115651-77-9	(1R,2S)-2-(dibutylamino)-1-phenylpropan-1-ol	C17H29NO	CCCCN(CCCC)[C@@H](C)[C@@H](C1=CC=CC=C1)O	1.500	1.509
193352-75-9	(3S,4S)-1-benzylpyrrolidine-3,4-diamine	C11H17N3	C1[C@@H]([C@H](CN1CC2=CC=CC=C2)N)N	1.546	1.567
2523-55-9	trans-4-Methylcyclohexylamine	C7H15N	N[C@H]1CC[C@H](C)CC1	1.452	1.458
77866-58-1	trans-4-Propylcyclohexanol	C9H18O	O[C@H]1CC[C@H](CCC)CC1	1.463	1.462
77866-59-2	trans-4-Pentylcyclohexanol	C11H22O	O[C@H]1CC[C@H](CCCCC)CC1	1.466	1.464
58-95-7	2H-1-Benzopyran-6-ol, 3,4-dihydro-2,5,7,8-tetramethyl-2-[(4R,8R)-4,8,12-trimethyltridecyl]-, 6-acetate, (2R)-	C31H52O3	CC1=C(C(=C(C2=C1O[C@](CC2)(C)CCC[C@H](C)CCC[C@H](C)CCCC(C)C)C)OC(=O)C)C	1.497	1.502
59-02-9	(2R)-2,5,7,8-tetramethyl-2-[(4R,8R)-4,8,12-trimethyltridecyl]-3,4-dihydrochromen-6-ol	C29H50O2	CC1=C(C2=C(CC[C@@](O2)(C)CCC[C@H](C)CCC[C@H](C)CCCC(C)C)C(=C1O)C)C	1.505	1.501
2532-58-3	(1S,3R)-1,3-dimethylcyclopentane	C7H14	C[C@@H]1CC[C@@H](C1)C	1.409	1.413
24691-16-5	[(1S,5S)-3,3,5-trimethylcyclohexyl] acetate	C11H20O2	C[C@@H]1C[C@@H](CC(C1)(C)C)OC(=O)C	1.439	1.440
3999-55-1	diethyl (1R,2R)-cyclopropane-1,2-dicarboxylate	C9H14O4	CCOC(=O)[C@@H]1C[C@H]1C(=O)OCC	1.440	1.442
6485-55-8	(2S,6R)-2,6-dimethylmorpholine	C6H13NO	C[C@@H]1CNC[C@@H](O1)C	1.446	1.434
14073-97-3	(2S,5R)-5-methyl-2-propan-2-ylcyclohexan-1-one	C10H18O	C[C@@H]1CC[C@H](C(=O)C1)C(C)C	1.450	1.461
34819-86-8	[(2S,3S,4S)-3-acetyloxy-2-methyl-3,4-dihydro-2H-pyran-4-yl] acetate	C10H14O5	C[C@H]1[C@@H]([C@H](C=CO1)OC(=O)C)OC(=O)C	1.456	1.454
2216-52-6	(1S,2S,5R)-5-methyl-2-propan-2-ylcyclohexan-1-ol	C10H20O	C[C@@H]1CC[C@H]([C@H](C1)O)C(C)C	1.461	1.470
5306-85-4	(3S,3aR,6R,6aR)-3,6-dimethoxy-2,3,3a,5,6,6a-hexahydrofuro[3,2-b]furan	C8H14O4	CO[C@@H]1CO[C@H]2[C@@H]1OC[C@@H]2OC	1.463	1.473
16052-42-9	(1S,2R,4R)-2-chloro-4-methyl-1-propan-2-ylcyclohexane	C10H19Cl	C[C@@H]1CC[C@H]([C@@H](C1)Cl)C(C)C	1.464	1.466
387834-41-5	[(1R,5R)-3-(bromomethylidene)-5-[tert-butyl(dimethyl)silyl]oxycyclohexyl]oxy-tert-butyl-dimethylsilane	C19H39BrO2Si2	CC(C)(C)[Si](C)(C)O[C@H]1C[C@@H](CC(=CBr)C1)O[Si](C)(C)C(C)(C)C	1.470	1.484
6125-57-1	methyl trans-4-hydroxycyclohexane-1-carboxylate	C8H14O3	C(OC)(=O)[C@H]1CC[C@H](O)CC1	1.470	1.469
4551-51-3	(3aS,7aR)-2,3,3a,4,5,6,7,7a-octahydro-1H-indene	C9H16	C1CC[C@H]2CCC[C@H]2C1	1.472	1.475
5959-89-7	[(2S)-2-[(2R,3R,4R)-3,4-dihydroxyoxolan-2-yl]-2-hydroxyethyl] dodecanoate	C18H34O6	CCCCCCCCCCCC(OC[C@H]([C@H]1OC[C@H](O)[C@H]1O)O)=O	1.475	1.481
7534-94-3	[(1R,2R,4R)-1,7,7-trimethyl-2-bicyclo[2.2.1]heptanyl] 2-methylprop-2-enoate	C14H22O2	CC(=C)C(=O)O[C@@H]1C[C@H]2CC[C@@]1(C2(C)C)C	1.477	1.471
2825-82-3	(1R,2S,6R,7S)-tricyclo[5.2.1.02,6]decane	C10H16	C1C[C@H]2[C@@H]3CC[C@@H](C3)[C@H]2C1	1.488	1.498
822-86-6	(1R,2R)-1,2-dichlorocyclohexane	C6H10Cl2	C1CC[C@H]([C@@H](C1)Cl)Cl	1.490	1.497
1470-99-1	(3aR,7aS)-2,3,3a,4,5,6,7,7a-octahydro-1H-isoindole	C8H15N	C1CC[C@H]2CNC[C@H]2C1	1.493	1.496
1196-01-6	(1S,5S)-4,6,6-trimethylbicyclo[3.1.1]hept-3-en-2-one	C10H14O	CC1=CC(=O)[C@H]2C[C@@H]1C2(C)C	1.496	1.506
7559-04-8	2-[(3R,7R,11R)-3-hydroxy-3,7,11,15-tetramethylhexadecyl]-3,5,6-trimethylcyclohexa-2,5-diene-1,4-dione	C29H50O3	CC1=C(C(=O)C(=C(C1=O)C)CC[C@@](C)(CCC[C@H](C)CCC[C@H](C)CCCC(C)C)O)C	1.498	1.499
35300-32-4	(3aR,4S,7S,7aS)-5-methyl-3a,4,7,7a-tetrahydro-4,7-methanoisobenzofuran-1,3-dione	C10H10O3	O=C1OC([C@@H]2[C@@H]3C[C@H]([C@@H]21)C=C3C)=O	1.507	1.528
151213-40-0	(4aS,7aS)-2,3,4,4a,5,6,7,7a-octahydro-1H-pyrrolo[3,4-b]pyridine	C7H14N2	C1C[C@H]2CNC[C@H]2NC1	1.515	1.512
1933763-88-2	(1R,2R,6R,7R)-tricyclo[5.2.1.02,6]dec-4-en-8-ol	C10H14O	C1C=C[C@@H]2[C@H]1[C@@H]3C[C@H]2C(C3)O	1.527	1.528
7429-37-0	(1R,2R)-1,2-dibromocyclohexane	C6H10Br2	C1CC[C@H]([C@@H](C1)Br)Br	1.553	1.558
131457-46-0	(4S)-4-phenyl-2-[2-[(4S)-4-phenyl-4,5-dihydro-1,3-oxazol-2-yl]propan-2-yl]-4,5-dihydro-1,3-oxazole	C21H22N2O2	CC(C)(C1=N[C@H](CO1)C2=CC=CC=C2)C3=N[C@H](CO3)C4=CC=CC=C4	1.564	1.585
150-86-7	(E,7R,11R)-3,7,11,15-tetramethylhexadec-2-en-1-ol	C20H40O	C[C@H](CCCC(C)C)CCC[C@H](CCC/C(C)=C/CO)C	1.465	1.469
1177574-93-4	Sorbitan, tri-(9Z)-9-octadecenoate	C60H108O8	OC[C@H](OC(CCCCCCC/C=C\CCCCCCCC)=O)[C@@H]1[C@H](OC(CCCCCCC/C=C\CCCCCCCC)=O)[C@@H](OC(CCCCCCC/C=C\CCCCCCCC)=O)CO1	1.474	1.494
87-44-5	(1R,4E,9S)-4,11,11-trimethyl-8-methylidenebicyclo[7.2.0]undec-4-ene	C15H24	C/C1=C\CCC([C@H]2CC(C)(C)[C@@H]2CC1)=C	1.499	1.496
84-80-0	2-methyl-3-[(E,7R,11R)-3,7,11,15-tetramethylhexadec-2-enyl]naphthalene-1,4-dione	C31H46O2	CC1=C(C/C=C(CCC[C@@H](CCC[C@@H](CCCC(C)C)C)C)\C)C(C2=CC=CC=C2C1=O)=O	1.527	1.524
15448-47-2	(2R)-2-methyloxirane	C3H6O	C[C@@H]1CO1	1.366	1.376
3760-95-0	(2R)-2-ethyloxirane	C4H8O	CC[C@@H]1CO1	1.384	1.390
4221-99-2	(2S)-butan-2-ol	C4H10O	CC[C@H](C)O	1.397	1.394
31087-44-2	(2R)-pentan-2-ol	C5H12O	CCC[C@@H](C)O	1.406	1.403
73246-45-4	methyl (2S)-2-chloropropanoate	C4H7ClO2	C[C@@H](C(=O)OC)Cl	1.418	1.416
3976-69-0	methyl (3R)-3-hydroxybutanoate	C5H10O3	C[C@H](CC(=O)OC)O	1.422	1.423
24915-95-5	ethyl (3R)-3-hydroxybutanoate	C6H12O3	CCOC(=O)C[C@@H](C)O	1.422	1.423
51260-39-0	(4S)-4-methyl-1,3-dioxolan-2-one	C4H6O3	C[C@H]1COC(=O)O1	1.422	1.417
42969-65-3	(2R)-but-3-yn-2-ol	C4H6O	C[C@H](C#C)O	1.426	1.422
79-33-4	(2S)-2-hydroxypropanoic acid	C3H6O3	C[C@@H](C(=O)O)O	1.429	1.431
4254-15-3	(2S)-propane-1,2-diol	C3H8O2	C[C@@H](CO)O	1.433	1.435
22323-82-6	[(4S)-2,2-dimethyl-1,3-dioxolan-4-yl]methanol	C6H12O3	CC1(OC[C@@H](O1)CO)C	1.434	1.434
29617-66-1	(2S)-2-chloropropanoic acid	C3H5ClO2	C[C@@H](C(=O)O)Cl	1.435	1.434
57044-24-3	(4R)-4-(chloromethyl)-2,2-dimethyl-1,3-dioxolane	C6H11ClO2	CC1(OC[C@@H](O1)CCl)C	1.435	1.436
6290-03-5	(3R)-butane-1,3-diol	C4H10O2	C[C@H](CCO)O	1.440	1.440
938-54-5	ethyl (2S)-1-ethylpyrrolidine-2-carboxylate	C9H17NO2	CCN1CCC[C@H]1C(=O)OCC	1.445	1.448
63126-47-6	(2S)-2-(methoxymethyl)pyrrolidine	C6H13NO	COC[C@@H]1CCCN1	1.446	1.450
2749-11-3	(2S)-2-aminopropan-1-ol	C3H9NO	C[C@@H](CO)N	1.450	1.439
7533-40-6	(2S)-2-amino-4-methylpentan-1-ol	C6H15NO	CC(C)C[C@@H](CO)N	1.451	1.449
2766-43-0	methyl (2S)-3-hydroxy-2-[(2-methylpropan-2-yl)oxycarbonylamino]propanoate	C9H17NO5	CC(C)(C)OC(=O)N[C@@H](CO)C(=O)OC	1.452	1.453
90866-33-4	ethyl (3R)-4-chloro-3-hydroxybutanoate	C6H11ClO3	CCOC(=O)C[C@H](CCl)O	1.453	1.454
98190-85-3	methyl (2S)-3-bromo-2-methylpropanoate	C5H9BrO2	C[C@H](CBr)C(=O)OC	1.455	1.457
7202-43-9	[(2R)-oxolan-2-yl]methanamine	C5H11NO	C1C[C@@H](OC1)CN	1.455	1.456
161511-85-9	tert-butyl (2S)-2-(hydroxymethyl)azetidine-1-carboxylate	C9H17NO3	CC(C)(C)OC(=O)N1CC[C@H]1CO	1.460	1.467
87392-07-2	(2S)-oxolane-2-carboxylic acid	C5H8O3	C1C[C@H](OC1)C(=O)O	1.460	1.455
132883-44-4	(3S)-N,N-dimethylpyrrolidin-3-amine	C6H14N2	CN(C)[C@H]1CCNC1	1.465	1.471
52079-23-9	(3S)-3-hydroxyoxolan-2-one	C4H6O3	C1COC(=O)[C@H]1O	1.466	1.450
147081-44-5	tert-butyl (3S)-3-aminopyrrolidine-1-carboxylate	C9H18N2O2	CC(C)(C)OC(=O)N1CC[C@@H](C1)N	1.471	1.473
5989-27-5	(4R)-1-methyl-4-prop-1-en-2-ylcyclohexene	C10H16	CC1=CC[C@@H](CC1)C(=C)C	1.473	1.473
10009-70-8	(2R)-2-bromopropanoic acid	C3H5BrO2	C[C@H](C(=O)O)Br	1.474	1.474
16495-03-7	(4S)-2,2-dimethyl-4-(phenylmethoxymethyl)-1,3-dioxolane	C13H18O3	CC1(OC[C@@H](O1)COCC2=CC=CC=C2)C	1.494	1.501
911200-98-1	(3aR)-3a-prop-2-enyl-2,3,4,5-tetrahydrocyclopenta[b]furan	C10H14O	C=CC[C@@]12CCC=C1OCC2	1.497	1.488
2244-16-8	(5S)-2-methyl-5-prop-1-en-2-ylcyclohex-2-en-1-one	C10H14O	CC1=CC[C@@H](CC1=O)C(=C)C	1.499	1.501
14649-03-7	[(1S)-1-isocyanatoethyl]benzene	C9H9NO	C[C@@H](C1=CC=CC=C1)N=C=O	1.514	1.522
16495-13-9	(2S)-2-(phenylmethoxymethyl)oxirane	C10H12O2	C1[C@H](O1)COCC2=CC=CC=C2	1.519	1.518
27298-98-2	(1S)-1-(4-methylphenyl)ethanamine	C9H13N	CC1=CC=C(C=C1)[C@H](C)N	1.521	1.522
1572-95-8	(2R)-1-phenylpropan-2-ol	C9H12O	C[C@H](CC1=CC=CC=C1)O	1.522	1.518
169750-99-6	(3S)-1-benzyl-N-ethylpyrrolidin-3-amine	C13H20N2	CCN[C@H]1CCN(C1)CC2=CC=CC=C2	1.526	1.532
1517-69-7	(1R)-1-phenylethanol	C8H10O	C[C@H](C1=CC=CC=C1)O	1.527	1.525
101930-07-8	(3R)-1-benzylpyrrolidin-3-ol	C11H15NO	C1CN(C[C@@H]1O)CC2=CC=CC=C2	1.549	1.543
17480-69-2	(1S)-N-benzyl-1-phenylethanamine	C15H17N	C[C@@H](C1=CC=CC=C1)NCC2=CC=CC=C2	1.563	1.571
23357-46-2	(1R)-1,2,3,4-tetrahydronaphthalen-1-amine	C10H13N	C1C[C@H](C2=CC=CC=C2C1)N	1.564	1.562
45791-36-4	(1R)-1-(4-bromophenyl)ethanamine	C8H10BrN	C[C@H](C1=CC=C(C=C1)Br)N	1.569	1.567
119237-64-8	(2S)-2-benzhydrylpyrrolidine	C17H19N	C1C[C@H](NC1)C(C2=CC=CC=C2)C3=CC=CC=C3	1.585	1.588
40560-29-0	(2S)-1-chloro-2-methylbutane	C5H11Cl	CC[C@H](C)CCl	1.413	1.411
687-47-8	ethyl (2S)-2-hydroxypropanoate	C5H10O3	CCOC(=O)[C@H](C)O	1.413	1.414
42072-39-9	(3S)-3-methylpentan-1-ol	C6H14O	CC[C@H](C)CCO	1.419	1.418
6034-46-4	(2S)-2-acetyloxypropanoic acid	C5H8O4	C[C@@H](C(=O)O)OC(=O)C	1.424	1.419
32556-71-1	(3S)-oct-1-yn-3-ol	C8H14O	CCCCC[C@@H](C#C)O	1.442	1.442
88390-32-3	(2R)-4-amino-2-methylbutan-1-ol	C5H13NO	C[C@H](CCN)CO	1.462	1.453
625471-18-3	tert-butyl (3S)-3-aminopiperidine-1-carboxylate	C10H20N2O2	CC(C)(C)OC(=O)N1CCC[C@@H](C1)N	1.471	1.469
5708-19-0	(1S)-cyclohex-3-ene-1-carboxylic acid	C7H10O2	C1C[C@@H](CC=C1)C(=O)O	1.480	1.480
4931-66-2	methyl (2S)-5-oxopyrrolidine-2-carboxylate	C6H9NO3	COC(=O)[C@@H]1CCC(=O)N1	1.486	1.473
20780-53-4	(2R)-2-phenyloxirane	C8H8O	C1[C@H](O1)C2=CC=CC=C2	1.536	1.529
91599-81-4	(3R)-1-benzylpiperidin-3-ol	C12H17NO	C1C[C@H](CN(C1)CC2=CC=CC=C2)O	1.548	1.535
30339-30-1	(1S)-2-(4-methylphenyl)-1-phenylethanamine	C15H17N	CC1=CC=C(C=C1)C[C@@H](C2=CC=CC=C2)N	1.572	1.574
63163-08-6	dimethyl (2S)-2-methylbutanedioate	C7H12O4	C[C@@H](CC(=O)OC)C(=O)OC	1.419	1.420
30293-86-8	methyl (2S)-2-isocyanato-3-methylbutanoate	C7H11NO3	CC(C)[C@@H](C(=O)OC)N=C=O	1.427	1.428
145080-94-0	methyl (2S)-2-isocyanato-3-[(2-methylpropan-2-yl)oxy]propanoate	C9H15NO4	CC(C)(C)OC[C@@H](C(=O)OC)N=C=O	1.428	1.430
57803-73-3	(5S)-5-methylheptan-1-ol	C8H18O	CC[C@H](C)CCCCO	1.431	1.430
145080-95-1	diethyl (2S)-2-isocyanatopentanedioate	C10H15NO5	CCOC(=O)CC[C@@H](C(=O)OCC)N=C=O	1.442	1.444
26782-74-1	(2S)-2-chloro-3-methylbutanoic acid	C5H9ClO2	CC(C)[C@@H](C(=O)O)Cl	1.442	1.442
28659-81-6	(2S)-2-chloro-4-methylpentanoic acid	C6H11ClO2	CC(C)C[C@@H](C(=O)O)Cl	1.442	1.443
102308-32-7	tert-butyl (4S)-4-formyl-2,2-dimethyl-1,3-oxazolidine-3-carboxylate	C11H19NO4	CC1(N([C@@H](CO1)C=O)C(=O)OC(C)(C)C)C	1.446	1.457
5949-05-3	(3S)-3,7-dimethyloct-6-enal	C10H18O	C[C@@H](CCC=C(C)C)CC=O	1.447	1.450
73323-65-6	1-O-tert-butyl 2-O-methyl (2R)-pyrrolidine-1,2-dicarboxylate	C11H19NO4	CC(C)(C)OC(=O)N1CCC[C@@H]1C(=O)OC	1.453	1.458
61477-40-5	(3R)-3-aminobutan-1-ol	C4H11NO	C[C@H](CCO)N	1.455	1.443
78342-42-4	(2S)-3,6-dimethoxy-2-propan-2-yl-2,5-dihydropyrazine	C9H16N2O2	CC(C)[C@H]1C(=NCC(=N1)OC)OC	1.462	1.464
32780-06-6	(5S)-5-(hydroxymethyl)oxolan-2-one	C5H8O3	C1CC(=O)O[C@@H]1CO	1.470	1.464
86961-07-1	methyl (2R)-3-acetylsulfanyl-2-methylpropanoate	C7H12O3S	C[C@@H](CSC(=O)C)C(=O)OC	1.471	1.472
4221-98-1	(5R)-2-methyl-5-propan-2-ylcyclohexa-1,3-diene	C10H16	CC1=CC[C@@H](C=C1)C(C)C	1.473	1.464
84466-85-3	1-[[(2S)-1-methylpyrrolidin-2-yl]methyl]piperidine	C11H22N2	CN1CCC[C@H]1CN2CCCCC2	1.478	1.484
89-82-7	(5R)-5-methyl-2-propan-2-ylidenecyclohexan-1-one	C10H16O	C[C@@H]1CCC(=C(C)C)C(=O)C1	1.486	1.482
76497-39-7	(2S)-3-acetylsulfanyl-2-methylpropanoic acid	C6H10O3S	C[C@H](CSC(=O)C)C(=O)O	1.489	1.490
38261-81-3	[(2S)-2-methylbutyl] 4-methylbenzenesulfonate	C12H18O3S	CC[C@H](C)COS(=O)(=O)C1=CC=C(C=C1)C	1.503	1.501
85483-97-2	(2S)-1-phenylmethoxypropan-2-ol	C10H14O2	C[C@@H](COCC1=CC=CC=C1)O	1.511	1.509
3789-59-1	(1S)-1-phenylpropan-1-amine	C9H13N	CC[C@@H](C1=CC=CC=C1)N	1.520	1.523
34993-51-6	(3R)-3-phenylcyclohexan-1-one	C12H14O	C1C[C@H](CC(=O)C1)C2=CC=CC=C2	1.544	1.542
64030-44-0	N-[[(2S)-pyrrolidin-2-yl]methyl]aniline	C11H16N2	C1C[C@H](NC1)CNC2=CC=CC=C2	1.575	1.573
63799-11-1	4-[4-[(2S)-2-methylbutyl]phenyl]benzonitrile	C18H19N	CC[C@H](C)CC1=CC=C(C=C1)C2=CC=C(C=C2)C#N	1.594	1.561
2708-07-8	3,3,4,4,5,5,6,6,7,7,7-undecafluoroheptan-2-one	C7H3F11O	CC(=O)C(C(C(C(C(F)(F)F)(F)F)(F)F)(F)F)(F)F	1.296	1.298
26675-46-7	2-chloro-2-(difluoromethoxy)-1,1,1-trifluoroethane	C3H2ClF5O	C(C(F)(F)F)(OC(F)F)Cl	1.299	1.307
14312-89-1	methyl 2,2,3,3,4,4,5,5,6,6,7,7,7-tridecafluoroheptanoate	C8H3F13O2	COC(=O)C(C(C(C(C(C(F)(F)F)(F)F)(F)F)(F)F)(F)F)(F)F	1.302	1.302
754-85-8	3,3,4,4,5,5,6,6,7,7,8,8,9,9,9-pentadecafluorononan-2-one	C9H3F15O	CC(=O)C(C(C(C(C(C(C(F)(F)F)(F)F)(F)F)(F)F)(F)F)(F)F)(F)F	1.302	1.304
375-88-2	1-bromo-1,1,2,2,3,3,4,4,5,5,6,6,7,7,7-pentadecafluoroheptane	C7BrF15	C(C(C(C(F)(F)F)(F)F)(F)F)(C(C(C(F)(F)Br)(F)F)(F)F)(F)F	1.303	1.302
375-82-6	2,2,3,3,4,4,5,5,6,6,7,7,7-tridecafluoroheptan-1-ol	C7H3F13O	C(C(C(C(C(C(C(F)(F)F)(F)F)(F)F)(F)F)(F)F)(F)F)O	1.304	1.302
423-55-2	1-bromo-1,1,2,2,3,3,4,4,5,5,6,6,7,7,8,8,8-heptadecafluorooctane	C8BrF17	C(C(C(C(C(F)(F)Br)(F)F)(F)F)(F)F)(C(C(C(F)(F)F)(F)F)(F)F)(F)F	1.305	1.300
374-99-2	2,2,3,3,4,4,4-heptafluorobutan-1-amine	C4H4F7N	C(C(C(C(F)(F)F)(F)F)(F)F)N	1.305	1.294
6226-25-1	2,2,2-trifluoroethyl trifluoromethanesulfonate	C3H2F6O3S	C(C(F)(F)F)OS(=O)(=O)C(F)(F)F	1.306	1.307
383177-55-7	4,4,5,5,6,6,7,7,8,8,8-undecafluorooctan-3-one	C8H5F11O	CCC(=O)C(C(C(C(C(F)(F)F)(F)F)(F)F)(F)F)(F)F	1.307	1.312
383-63-1	ethyl 2,2,2-trifluoroacetate	C4H5F3O2	CCOC(=O)C(F)(F)F	1.308	1.309
858-46-8	2,4,6-tris(1,1,2,2,2-pentafluoroethyl)-1,3,5-triazine	C9F15N3	C1(=NC(=NC(=N1)C(C(F)(F)F)(F)F)C(C(F)(F)F)(F)F)C(C(F)(F)F)(F)F	1.312	1.310
306-94-5	1,1,2,2,3,3,4,4,4a,5,5,6,6,7,7,8,8,8a-octadecafluoronaphthalene	C10F18	C12(C(C(C(C(C1(F)F)(F)F)(F)F)(F)F)(C(C(C(C2(F)F)(F)F)(F)F)(F)F)F)F	1.314	1.311
433-28-3	ethenyl 2,2,2-trifluoroacetate	C4H3F3O2	C=COC(=O)C(F)(F)F	1.316	1.324
400-38-4	propan-2-yl 2,2,2-trifluoroacetate	C5H7F3O2	CC(C)OC(=O)C(F)(F)F	1.317	1.320
335-99-9	2,2,3,3,4,4,5,5,6,6,7,7-dodecafluoroheptan-1-ol	C7H4F12O	C(C(C(C(C(C(C(F)F)(F)F)(F)F)(F)F)(F)F)(F)F)O	1.318	1.318
355-80-6	2,2,3,3,4,4,5,5-octafluoropentan-1-ol	C5H4F8O	C(C(C(C(C(F)F)(F)F)(F)F)(F)F)O	1.318	1.318
358-63-4	tris(2,2,2-trifluoroethyl) phosphate	C6H6F9O4P	C(C(F)(F)F)OP(=O)(OCC(F)(F)F)OCC(F)(F)F	1.321	1.319
376-68-1	3,3,4,4,5,5-hexafluorooxane-2,6-dione	C5F6O3	C1(=O)C(C(C(C(=O)O1)(F)F)(F)F)(F)F	1.323	1.339
2240-88-2	3,3,3-trifluoropropan-1-ol	C3H5F3O	C(CO)C(F)(F)F	1.324	1.322
375-73-5	1,1,2,2,3,3,4,4,4-nonafluorobutane-1-sulfonic acid	C4HF9O3S	C(C(C(F)(F)S(=O)(=O)O)(F)F)(C(F)(F)F)(F)F	1.325	1.317
83310-97-8	4,4,5,5,6,6,7,7,7-nonafluoroheptan-1-ol	C7H7F9O	C(CC(C(C(C(F)(F)F)(F)F)(F)F)(F)F)CO	1.326	1.330
754-34-7	1,1,1,2,2,3,3-heptafluoro-3-iodopropane	C3F7I	C(C(F)(F)F)(C(F)(F)I)(F)F	1.328	1.339
355-43-1	1,1,1,2,2,3,3,4,4,5,5,6,6-tridecafluoro-6-iodohexane	C6F13I	C(C(C(C(F)(F)I)(F)F)(F)F)(C(C(F)(F)F)(F)F)(F)F	1.329	1.328
638-79-9	1,1,1,2,2,3,3,4,4,5,5-undecafluoro-5-iodopentane	C5F11I	C(C(C(F)(F)F)(F)F)(C(C(F)(F)I)(F)F)(F)F	1.329	1.332
127-21-9	1,3-dichloro-1,1,3,3-tetrafluoropropan-2-one	C3Cl2F4O	C(=O)(C(F)(F)Cl)C(F)(F)Cl	1.331	1.348
148043-73-6	4,4,5,5,5-pentafluoropentan-1-ol	C5H7F5O	C(CC(C(F)(F)F)(F)F)CO	1.332	1.335
83048-65-1	3,3,4,4,5,5,6,6,7,7,8,8,9,9,10,10,10-heptadecafluorodecyl(trimethoxy)silane	C13H13F17O3Si	CO[Si](CCC(C(C(C(C(C(C(C(F)(F)F)(F)F)(F)F)(F)F)(F)F)(F)F)(F)F)(F)F)(OC)OC	1.332	1.335
92466-70-1	Bis(2,2,2-trifluoroethyl) phosphonate	C4H5F6O3P	O=P(OCC(F)(F)F)OCC(F)(F)F	1.332	1.331
503-20-8	2-fluoroacetonitrile	C2H2FN	C(C#N)F	1.333	1.340
355-86-2	tris(2,2,3,3,4,4,5,5-octafluoropentyl) phosphate	C15H9F24O4P	C(C(C(C(C(F)F)(F)F)(F)F)(F)F)OP(=O)(OCC(C(C(C(F)F)(F)F)(F)F)(F)F)OCC(C(C(C(F)F)(F)F)(F)F)(F)F	1.333	1.325
1522-22-1	1,1,1,5,5,5-hexafluoropentane-2,4-dione	C5H2F6O2	C(C(=O)C(F)(F)F)C(=O)C(F)(F)F	1.334	1.323
359-13-7	2,2-difluoroethanol	C2H4F2O	C(C(F)F)O	1.334	1.334
2516-99-6	3,3,3-trifluoropropanoic acid	C3H3F3O2	C(C(=O)O)C(F)(F)F	1.335	1.330
421-83-0	trifluoromethanesulfonyl chloride	CClF3O2S	C(F)(F)(F)S(=O)(=O)Cl	1.335	1.344
356-86-5	2,2,3,3,3-pentafluoropropyl prop-2-enoate	C6H5F5O2	C=CC(=O)OCC(C(F)(F)F)(F)F	1.337	1.339
425-75-2	ethyl trifluoromethanesulfonate	C3H5F3O3S	CCOS(=O)(=O)C(F)(F)F	1.338	1.340
400-53-3	trimethylsilyl 2,2,2-trifluoroacetate	C5H9F3O2Si	C[Si](C)(C)OC(=O)C(F)(F)F	1.338	1.333
122193-68-4	2-(3,3,4,4,5,5,6,6,7,7,8,8,8-tridecafluorooctoxymethyl)oxirane	C11H9F13O2	C1C(O1)COCCC(C(C(C(C(C(F)(F)F)(F)F)(F)F)(F)F)(F)F)(F)F	1.340	1.347
401-67-2	(2,2-difluoroacetyl) 2,2-difluoroacetate	C4H2F4O3	C(C(=O)OC(=O)C(F)F)(F)F	1.343	1.338
2993-85-3	2,2,3,3,4,4,5,5,6,6,7,7-dodecafluoroheptyl prop-2-enoate	C10H6F12O2	C=CC(=O)OCC(C(C(C(C(C(F)F)(F)F)(F)F)(F)F)(F)F)(F)F	1.343	1.345
107-31-3	methyl formate	C2H4O2	COC=O	1.344	1.363
2144-53-8	3,3,4,4,5,5,6,6,7,7,8,8,8-tridecafluorooctyl 2-methylprop-2-enoate	C12H9F13O2	CC(=C)C(=O)OCCC(C(C(C(C(C(F)(F)F)(F)F)(F)F)(F)F)(F)F)(F)F	1.346	1.349
371-27-7	2,2,2-trifluoroethyl butanoate	C6H9F3O2	CCCC(=O)OCC(F)(F)F	1.347	1.351
2834-23-3	(2-chloro-2,2-difluoroacetyl) 2-chloro-2,2-difluoroacetate	C4Cl2F4O3	C(=O)(C(F)(F)Cl)OC(=O)C(F)(F)Cl	1.348	1.361
1514-87-0	methyl 2-chloro-2,2-difluoroacetate	C3H3ClF2O2	COC(=O)C(F)(F)Cl	1.350	1.350
407-47-6	2,2,2-trifluoroethyl prop-2-enoate	C5H5F3O2	C=CC(=O)OCC(F)(F)F	1.350	1.352
1513-62-8	dimethyl 2,2,3,3,4,4-hexafluoropentanedioate	C7H6F6O4	COC(=O)C(C(C(C(=O)OC)(F)F)(F)F)(F)F	1.351	1.353
680-15-9	methyl 2,2-difluoro-2-fluorosulfonylacetate	C3H3F3O4S	COC(=O)C(F)(F)S(=O)(=O)F	1.351	1.361
335-48-8	1,4-dibromo-1,1,2,2,3,3,4,4-octafluorobutane	C4Br2F8	C(C(C(F)(F)Br)(F)F)(C(F)(F)Br)(F)F	1.352	1.356
60-29-7	ethoxyethane	C4H10O	CCOCC	1.353	1.358
78560-45-9	trichloro(3,3,4,4,5,5,6,6,7,7,8,8,8-tridecafluorooctyl)silane	C8H4Cl3F13Si	C(C[Si](Cl)(Cl)Cl)C(C(C(C(C(C(F)(F)F)(F)F)(F)F)(F)F)(F)F)(F)F	1.353	1.354
678-77-3	2,2,3,3,4,4-hexafluoropentanedioyl dichloride	C5Cl2F6O2	C(=O)(C(C(C(C(=O)Cl)(F)F)(F)F)(F)F)Cl	1.354	1.373
109-87-5	dimethoxymethane	C3H8O2	COCOC	1.355	1.361
78-78-4	2-methylbutane	C5H12	CCC(C)C	1.355	1.357
130676-81-2	triethoxy-[5,5,6,6,7,7,7-heptafluoro-4,4-bis(trifluoromethyl)heptyl]silane	C15H21F13O3Si	CCO[Si](CCCC(C(C(C(F)(F)F)(F)F)(F)F)(C(F)(F)F)C(F)(F)F)(OCC)OCC	1.355	1.344
557-17-5	1-methoxypropane	C4H10O	CCCOC	1.356	1.357
121-43-7	trimethyl borate	C3H9BO3	B(OC)(OC)OC	1.357	1.362
383-62-0	ethyl 2-chloro-2,2-difluoroacetate	C4H5ClF2O2	CCOC(=O)C(F)(F)Cl	1.357	1.359
65864-64-4	difluoromethyl(trimethyl)silane	C4H10F2Si	C[Si](C)(C)C(F)F	1.358	1.351
355-93-1	2,2,3,3,4,4,5,5-octafluoropentyl 2-methylprop-2-enoate	C9H8F8O2	CC(=C)C(=O)OCC(C(C(C(F)F)(F)F)(F)F)(F)F	1.358	1.357
75-76-3	tetramethylsilane	C4H12Si	C[Si](C)(C)C	1.359	1.363
729-81-7	1,3,5-tris(trifluoromethyl)benzene	C9H3F9	C1=C(C=C(C=C1C(F)(F)F)C(F)(F)F)C(F)(F)F	1.359	1.365
75618-25-6	butyl trifluoromethanesulfonate	C5H9F3O3S	CCCCOS(=O)(=O)C(F)(F)F	1.361	1.364
109-94-4	ethyl formate	C3H6O2	CCOC=O	1.361	1.371
36405-47-7	2,2,3,4,4,4-hexafluorobutyl 2-methylprop-2-enoate	C8H8F6O2	CC(=C)C(=O)OCC(C(C(F)(F)F)F)(F)F	1.361	1.359
33027-66-6	2-ethoxy-2,4,4,6,6-pentafluoro-1,3,5-triaza-2lambda5,4lambda5,6lambda5-triphosphacyclohexa-1,3,5-triene	C2H5F5N3OP3	CCOP1(=NP(=NP(=N1)(F)F)(F)F)F	1.363	1.414
1547-87-1	2,2,2-trifluoro-N,N-dimethylacetamide	C4H6F3NO	CN(C)C(=O)C(F)(F)F	1.363	1.353
663-35-4	ethyl 4,4,5,5,5-pentafluoro-3-oxopentanoate	C7H7F5O3	CCOC(=O)CC(=O)C(C(F)(F)F)(F)F	1.365	1.361
7383-71-3	2,2,3,3-tetrafluoropropyl prop-2-enoate	C6H6F4O2	C=CC(=O)OCC(C(F)F)(F)F	1.365	1.364
25236-64-0	2,2,2-trifluoroethyl methanesulfonate	C3H5F3O3S	CS(=O)(=O)OCC(F)(F)F	1.366	1.365
123-38-6	propanal	C3H6O	CCC=O	1.366	1.377
453-18-9	methyl 2-fluoroacetate	C3H5FO2	COC(=O)CF	1.367	1.359
534-15-6	1,1-dimethoxyethane	C4H10O2	CC(OC)OC	1.367	1.368
434-64-0	1,2,3,4,5-pentafluoro-6-(trifluoromethyl)benzene	C7F8	C1(=C(C(=C(C(=C1F)F)F)F)F)C(F)(F)F	1.368	1.363
120801-75-4	trimethylsilyl 2,2-difluoro-2-fluorosulfonylacetate	C5H9F3O4SSi	C[Si](C)(C)OC(=O)C(F)(F)S(=O)(=O)F	1.368	1.373
108-20-3	2-propan-2-yloxypropane	C6H14O	CC(C)OC(C)C	1.369	1.374
1825-61-2	methoxy(trimethyl)silane	C4H12OSi	CO[Si](C)(C)C	1.369	1.366
616-38-6	dimethyl carbonate	C3H6O3	COC(=O)OC	1.369	1.369
148992-43-2	1-ethoxy-2,2-difluoroethanol	C4H8F2O2	CCOC(C(F)F)O	1.369	1.374
540-80-7	tert-butyl nitrite	C4H9NO2	CC(C)(C)ON=O	1.369	1.365
14533-84-7	(2,3,4,5,6-pentafluorophenyl) 2,2,2-trifluoroacetate	C8F8O2	C1(=C(C(=C(C(=C1F)F)F)F)F)OC(=O)C(F)(F)F	1.369	1.373
628-32-0	1-ethoxypropane	C5H12O	CCCOCC	1.370	1.371
2043-55-2	1,1,1,2,2,3,3,4,4-nonafluoro-6-iodohexane	C6H4F9I	C(CI)C(C(C(C(F)(F)F)(F)F)(F)F)(F)F	1.370	1.371
74328-56-6	2-[2,2,3,3,4,4,5,5,6,6,7,7-dodecafluoro-8-(oxiran-2-yl)octyl]oxirane	C12H10F12O2	C1C(O1)CC(C(C(C(C(C(CC2CO2)(F)F)(F)F)(F)F)(F)F)(F)F)(F)F	1.370	1.369
6795-87-5	2-methoxybutane	C5H12O	CCC(C)OC	1.371	1.373
64-18-6	formic acid	CH2O2	C(=O)O	1.371	1.411
462-95-3	ethoxymethoxyethane	C5H12O2	CCOCOCC	1.372	1.379
107-83-5	2-methylpentane	C6H14	CCCC(C)C	1.372	1.370
558-30-5	2,2-dimethyloxirane	C4H8O	CC1(CO1)C	1.372	1.375
78-84-2	2-methylpropanal	C4H8O	CC(C)C=O	1.373	1.382
628-28-4	1-methoxybutane	C5H12O	CCCCOC	1.374	1.371
45102-52-1	2,2,3,3-tetrafluoropropyl 2-methylprop-2-enoate	C7H8F4O2	CC(=C)C(=O)OCC(C(F)F)(F)F	1.374	1.373
1825-62-3	ethoxy(trimethyl)silane	C5H14OSi	CCO[Si](C)(C)C	1.374	1.377
150-46-9	triethyl borate	C6H15BO3	B(OCC)(OCC)OCC	1.375	1.380
110-54-3	hexane	C6H14	CCCCCC	1.375	1.372
79-29-8	2,3-dimethylbutane	C6H14	CC(C)C(C)C	1.376	1.372
459-72-3	ethyl 2-fluoroacetate	C4H7FO2	CCOC(=O)CF	1.376	1.366
558-37-2	3,3-dimethylbut-1-ene	C6H12	CC(C)(C)C=C	1.377	1.385
372-31-6	ethyl 4,4,4-trifluoro-3-oxobutanoate	C6H7F3O3	CCOC(=O)CC(=O)C(F)(F)F	1.377	1.372
7188-38-7	2-isocyano-2-methylpropane	C5H9N	CC(C)(C)[N+]#[C-]	1.377	1.382
349-43-9	ethyl 2-fluoropropanoate	C5H9FO2	CCOC(=O)C(C)F	1.377	1.368
554-12-1	methyl propanoate	C4H8O2	CCC(=O)OC	1.377	1.377
383-64-2	S-ethyl 2,2,2-trifluoroethanethioate	C4H5F3OS	CCSC(=O)C(F)(F)F	1.377	1.389
108-21-4	propan-2-yl acetate	C5H10O2	CC(C)OC(=O)C	1.378	1.377
3266-23-7	2,3-dimethyloxirane	C4H8O	CC1C(O1)C	1.378	1.378
77-76-9	2,2-dimethoxypropane	C5H12O2	CC(C)(OC)OC	1.378	1.380
623-53-0	ethyl methyl carbonate	C4H8O3	CCOC(=O)OC	1.378	1.376
149-73-5	trimethoxymethane	C4H10O3	COC(OC)OC	1.379	1.377
651-80-9	1,2,4,5-tetrafluoro-3-(trifluoromethyl)benzene	C7HF7	C1=C(C(=C(C(=C1F)F)C(F)(F)F)F)F	1.379	1.373
4744-10-9	1,1-dimethoxypropane	C5H12O2	CCC(OC)OC	1.380	1.382
630-19-3	2,2-dimethylpropanal	C5H10O	CC(C)(C)C=O	1.380	1.383
627-40-7	3-methoxyprop-1-ene	C4H8O	COCC=C	1.380	1.379
17587-22-3	6,6,7,7,8,8,8-heptafluoro-2,2-dimethyloctane-3,5-dione	C10H11F7O2	CC(C)(C)C(=O)CC(=O)C(C(C(F)(F)F)(F)F)(F)F	1.380	1.372
360-92-9	N,N-diethyl-2,2,2-trifluoroacetamide	C6H10F3NO	CCN(CC)C(=O)C(F)(F)F	1.380	1.373
105-57-7	1,1-diethoxyethane	C6H14O2	CCOC(C)OCC	1.381	1.380
108-08-7	2,4-dimethylpentane	C7H16	CC(C)CC(C)C	1.381	1.382
111-43-3	1-propoxypropane	C6H14O	CCCOCCC	1.381	1.381
1738-36-9	2-methoxyacetonitrile	C3H5NO	COCC#N	1.382	1.386
628-81-9	1-ethoxybutane	C6H14O	CCCCOCC	1.382	1.383
623-49-4	ethyl cyanoformate	C4H5NO2	CCOC(=O)C#N	1.382	1.394
590-35-2	2,2-dimethylpentane	C7H16	CCCC(C)(C)C	1.382	1.384
1873-88-7	Methylbis(trimethylsilyloxy)silane	C7H22O2Si3	C[Si](O[SiH](C)O[Si](C)(C)C)(C)C	1.382	1.385
99324-96-6	1,1,1,2-tetrafluoro-4-iodo-2-(trifluoromethyl)butane	C5H4F7I	C(CI)C(C(F)(F)F)(C(F)(F)F)F	1.382	1.376
120120-26-5	triethyl(trifluoromethyl)silane	C7H15F3Si	CC[Si](CC)(CC)C(F)(F)F	1.382	1.381
5314-55-6	ethyl(trimethoxy)silane	C5H14O3Si	CC[Si](OC)(OC)OC	1.383	1.383
683-98-7	methyl 2-bromo-2,2-difluoroacetate	C3H3BrF2O2	COC(=O)C(F)(F)Br	1.383	1.383
78-10-4	tetraethyl silicate	C8H20O4Si	CCO[Si](OCC)(OCC)OCC	1.383	1.387
109-60-4	propyl acetate	C5H10O2	CCCOC(=O)C	1.385	1.384
591-76-4	2-methylhexane	C7H16	CCCCC(C)C	1.385	1.382
760-20-3	3-methylpent-1-ene	C6H12	CCC(C)C=C	1.385	1.391
105-58-8	diethyl carbonate	C5H10O3	CCOC(=O)OCC	1.385	1.382
109-89-7	N-ethylethanamine	C4H11N	CCNCC	1.385	1.387
542-55-2	2-methylpropyl formate	C5H10O2	CC(C)COC=O	1.385	1.385
107-51-7	dimethyl-bis(trimethylsilyloxy)silane	C8H24O2Si3	C[Si](C)(C)O[Si](C)(C)O[Si](C)(C)C	1.385	1.394
71-23-8	propan-1-ol	C3H8O	CCCO	1.385	1.389
32477-35-3	2,2,3,3,4,4,4-heptafluoro-1-imidazol-1-ylbutan-1-one	C7H3F7N2O	C1=CN(C=N1)C(=O)C(C(C(F)(F)F)(F)F)(F)F	1.386	1.394
700-16-3	2,3,4,5,6-pentafluoropyridine	C5F5N	C1(=C(C(=NC(=C1F)F)F)F)F	1.386	1.381
1850-14-2	tetramethoxymethane	C5H12O4	COC(OC)(OC)OC	1.386	1.390
39482-87-6	3-[[[dimethyl(3,3,3-trifluoropropyl)silyl]amino]-dimethylsilyl]-1,1,1-trifluoropropane	C10H21F6NSi2	C[Si](C)(CCC(F)(F)F)N[Si](C)(C)CCC(F)(F)F	1.386	1.390
16066-09-4	1,3-Bis(trimethylsiloxy)-1,3-dimethyl-disiloxane	C8H26O3Si4	C[SiH](O[Si](C)(C)C)O[SiH](O[Si](C)(C)C)C	1.386	1.386
110-46-3	3-methylbutyl nitrite	C5H11NO2	CC(C)CCON=O	1.387	1.385
97-62-1	ethyl 2-methylpropanoate	C6H12O2	CCOC(=O)C(C)C	1.387	1.387
513-35-9	2-methylbut-2-ene	C5H10	CC=C(C)C	1.387	1.389
2370-88-9	1,3,5,7-Tetramethylcyclotetrasioxane	C4H16O4Si4	C[SiH]1O[SiH](C)O[SiH](C)O[SiH](C)O1	1.387	1.379
17082-47-2	Tetrakis(dimethylsilyl) orthosilicate	C8H28O4Si5	C[SiH](O[Si](O[SiH](C)C)(O[SiH](C)C)O[SiH](C)C)C	1.387	1.374
4325-85-3	tris(trimethylsilyl) borate	C9H27BO3Si3	B(O[Si](C)(C)C)(O[Si](C)(C)C)O[Si](C)(C)C	1.387	1.391
623-42-7	methyl butanoate	C5H10O2	CCCC(=O)OC	1.388	1.387
667-27-6	ethyl 2-bromo-2,2-difluoroacetate	C4H5BrF2O2	CCOC(=O)C(F)(F)Br	1.388	1.389
75-77-4	chloro(trimethyl)silane	C3H9ClSi	C[Si](C)(C)Cl	1.388	1.390
89402-42-6	2,3-difluoro-5-(trifluoromethyl)pyridine	C6H2F5N	C1=C(C=NC(=C1F)F)C(F)(F)F	1.388	1.392
563-80-4	3-methylbutan-2-one	C5H10O	CC(C)C(=O)C	1.388	1.388
2754-27-0	trimethylsilyl acetate	C5H12O2Si	CC(=O)O[Si](C)(C)C	1.389	1.383
540-54-5	1-chloropropane	C3H7Cl	CCCCl	1.389	1.391
105-46-4	butan-2-yl acetate	C6H12O2	CCC(C)OC(=O)C	1.389	1.389
75-36-5	acetyl chloride	C2H3ClO	CC(=O)Cl	1.389	1.395
616-39-7	N-ethyl-N-methylethanamine	C5H13N	CCN(C)CC	1.389	1.389
592-84-7	butyl formate	C5H10O2	CCCCOC=O	1.389	1.391
591-93-5	penta-1,4-diene	C5H8	C=CCC=C	1.389	1.401
110-19-0	2-methylpropyl acetate	C6H12O2	CC(C)COC(=O)C	1.390	1.389
107-87-9	pentan-2-one	C5H10O	CCCC(=O)C	1.390	1.390
598-98-1	methyl 2,2-dimethylpropanoate	C6H12O2	CC(C)(C)C(=O)OC	1.390	1.390
40723-80-6	1,1,1,2,2-pentafluoro-4-iodobutane	C4H4F5I	C(CI)C(C(F)(F)F)(F)F	1.390	1.389
79271-56-0	triethylsilyl trifluoromethanesulfonate	C7H15F3O3SSi	CC[Si](CC)(CC)OS(=O)(=O)C(F)(F)F	1.390	1.390
996-35-0	N,N-dimethylpropan-2-amine	C5H13N	CC(C)N(C)C	1.391	1.387
78-07-9	triethoxy(ethyl)silane	C8H20O3Si	CCO[Si](CC)(OCC)OCC	1.391	1.393
19961-27-4	N-ethylpropan-2-amine	C5H13N	CCNC(C)C	1.391	1.390
107-13-1	prop-2-enenitrile	C3H3N	C=CC#N	1.392	1.402
503-17-3	but-2-yne	C4H6	CC#CC	1.392	1.387
79-24-3	1-nitroethane	C2H5NO2	CC[N+](=O)[O-]	1.392	1.393
122-51-0	diethoxymethoxyethane	C7H16O3	CCOC(OCC)OCC	1.392	1.391
2264-01-9	(2,2,3,3,4,4,5,5-octafluoro-6-prop-2-enoyloxyhexyl) prop-2-enoate	C12H10F8O4	C=CC(=O)OCC(C(C(C(COC(=O)C=C)(F)F)(F)F)(F)F)(F)F	1.392	1.390
762-62-9	4,4-dimethylpent-1-ene	C7H14	CC(C)(C)CC=C	1.392	1.398
592-13-2	2,5-dimethylhexane	C8H18	CC(C)CCC(C)C	1.393	1.392
556-24-1	methyl 3-methylbutanoate	C6H12O2	CC(C)CC(=O)OC	1.393	1.393
78-09-1	triethoxymethoxyethane	C9H20O4	CCOC(OCC)(OCC)OCC	1.393	1.400
105-54-4	ethyl butanoate	C6H12O2	CCCC(=O)OCC	1.393	1.391
20487-40-5	tert-butyl propanoate	C7H14O2	CCC(=O)OC(C)(C)C	1.393	1.391
995-82-4	1,1,3,3,5,5,7,7,9,9,11,11-DODECAMETHYLHEXASILOXANE	C12H38O5Si6	C[SiH](C)O[Si](C)(C)O[Si](C)(C)O[Si](C)(C)O[Si](C)(C)O[SiH](C)C	1.393	1.392
617-78-7	3-ethylpentane	C7H16	CCC(CC)CC	1.393	1.391
625-28-5	3-methylbutanenitrile	C5H9N	CC(C)CC#N	1.393	1.387
2768-02-7	ethenyl(trimethoxy)silane	C5H12O3Si	CO[Si](C=C)(OC)OC	1.393	1.391
590-73-8	2,2-dimethylhexane	C8H18	CCCCC(C)(C)C	1.394	1.395
868-57-5	methyl 2-methylbutanoate	C6H12O2	CCC(C)C(=O)OC	1.394	1.395
433-95-4	1,2-bis(trifluoromethyl)benzene	C8H4F6	C1=CC=C(C(=C1)C(F)(F)F)C(F)(F)F	1.394	1.386
6863-58-7	2-butan-2-yloxybutane	C8H18O	CCC(C)OC(C)CC	1.394	1.396
110-62-3	pentanal	C5H10O	CCCCC=O	1.395	1.396
431-03-8	butane-2,3-dione	C4H6O2	CC(=O)C(=O)C	1.395	1.405
644-49-5	propyl 2-methylpropanoate	C7H14O2	CCCOC(=O)C(C)C	1.395	1.397
1193-11-9	2,2,4-trimethyl-1,3-dioxolane	C6H12O2	CC1COC(O1)(C)C	1.395	1.397
371-49-3	butyl 2-fluoroacetate	C6H11FO2	CCCCOC(=O)CF	1.396	1.388
108-10-1	4-methylpentan-2-one	C6H12O	CC(C)CC(=O)C	1.396	1.397
6044-68-4	3,3-dimethoxyprop-1-ene	C5H10O2	COC(C=C)OC	1.396	1.402
16753-62-1	ethenyl-dimethoxy-methylsilane	C5H12O2Si	CO[Si](C)(C=C)OC	1.396	1.396
1003-14-1	2-propyloxirane	C5H10O	CCCC1CO1	1.396	1.398
108-64-5	ethyl 3-methylbutanoate	C7H14O2	CCOC(=O)CC(C)C	1.396	1.396
3404-61-3	3-methylhex-1-ene	C7H14	CCCC(C)C=C	1.396	1.400
70086-62-3	1,1,5,5-tetrafluoropentane-2,4-dione	C5H4F4O2	C(C(=O)C(F)F)C(=O)C(F)F	1.396	1.381
78-86-4	2-chlorobutane	C4H9Cl	CCC(C)Cl	1.397	1.394
4637-24-5	1,1-dimethoxy-N,N-dimethylmethanamine	C5H13NO2	CN(C)C(OC)OC	1.397	1.404
4747-07-3	1-methoxyhexane	C7H16O	CCCCCCOC	1.397	1.397
78-81-9	2-methylpropan-1-amine	C4H11N	CC(C)CN	1.397	1.400
3524-73-0	5-methylhex-1-ene	C7H14	CC(C)CCC=C	1.397	1.397
556-67-2	2,2,4,4,6,6,8,8-octamethyl-1,3,5,7,2,4,6,8-tetraoxatetrasilocane	C8H24O4Si4	C[Si]1(O[Si](O[Si](O[Si](O1)(C)C)(C)C)(C)C)C	1.397	1.391
2987-16-8	3,3-dimethylbutanal	C6H12O	CC(C)(C)CC=O	1.397	1.402
540-42-1	2-methylpropyl propanoate	C7H14O2	CCC(=O)OCC(C)C	1.397	1.396
927-62-8	N,N-dimethylbutan-1-amine	C6H15N	CCCCN(C)C	1.398	1.396
589-53-7	4-methylheptane	C8H18	CCCC(C)CCC	1.398	1.396
5878-19-3	1-methoxypropan-2-one	C4H8O2	CC(=O)COC	1.398	1.397
111-65-9	octane	C8H18	CCCCCCCC	1.398	1.395
513-36-0	1-chloro-2-methylpropane	C4H9Cl	CC(C)CCl	1.398	1.398
928-55-2	1-ethoxyprop-1-ene	C5H10O	CCOC=CC	1.398	1.399
24823-81-2	1,1,1-trimethoxypropane	C6H14O3	CCC(OC)(OC)OC	1.398	1.396
6342-56-9	1,1-dimethoxypropan-2-one	C5H10O3	CC(=O)C(OC)OC	1.399	1.411
71-36-3	butan-1-ol	C4H10O	CCCCO	1.399	1.400
638-49-3	pentyl formate	C6H12O2	CCCCCOC=O	1.399	1.400
97-85-8	2-methylpropyl 2-methylpropanoate	C8H16O2	CC(C)COC(=O)C(C)C	1.399	1.400
1072-47-5	4-methyl-1,3-dioxolane	C4H8O2	CC1COCO1	1.399	1.402
594-39-8	2-methylbutan-2-amine	C5H13N	CCC(C)(C)N	1.400	1.403
693-02-7	hex-1-yne	C6H10	CCCCC#C	1.400	1.399
123-92-2	3-methylbutyl acetate	C7H14O2	CC(C)CCOC(=O)C	1.400	1.399
111-34-2	1-ethenoxybutane	C6H12O	CCCCOC=C	1.400	1.398
5507-44-8	ethenyl-diethoxy-methylsilane	C7H16O2Si	CCO[Si](C)(C=C)OCC	1.400	1.402
3938-96-3	ethyl 2-methoxyacetate	C5H10O3	CCOC(=O)COC	1.400	1.398
401-80-9	1-fluoro-3-(trifluoromethyl)benzene	C7H4F4	C1=CC(=CC(=C1)F)C(F)(F)F	1.400	1.406
123-15-9	2-methylpentanal	C6H12O	CCCC(C)C=O	1.400	1.401
592-76-7	hept-1-ene	C7H14	CCCCCC=C	1.400	1.399
102-24-9	2,4,6-trimethoxy-1,3,5,2,4,6-trioxatriborinane	C3H9B3O6	B1(OB(OB(O1)OC)OC)OC	1.400	1.382
2155-94-4	N,N-dimethylprop-2-en-1-amine	C5H11N	CN(C)CC=C	1.401	1.406
353-83-3	1,1,1-trifluoro-2-iodoethane	C2H2F3I	C(C(F)(F)F)I	1.401	1.407
539-82-2	ethyl pentanoate	C7H14O2	CCCCC(=O)OCC	1.401	1.400
118078-66-3	2-fluoro-4-(trifluoromethyl)pyridine	C6H3F4N	C1=CN=C(C=C1C(F)(F)F)F	1.401	1.402
591-78-6	hexan-2-one	C6H12O	CCCCC(=O)C	1.401	1.401
108-65-6	1-methoxypropan-2-yl acetate	C6H12O3	CC(COC)OC(=O)C	1.401	1.400
51-80-9	N,N,N',N'-tetramethylmethanediamine	C5H14N2	CN(C)CN(C)C	1.401	1.409
682-01-9	tetrapropyl silicate	C12H28O4Si	CCCO[Si](OCCC)(OCCC)OCCC	1.401	1.400
108-03-2	1-nitropropane	C3H7NO2	CCC[N+](=O)[O-]	1.402	1.401
819-97-6	butan-2-yl butanoate	C8H16O2	CCCC(=O)OC(C)CC	1.402	1.402
29681-57-0	Dimethyl(2-methyl-2-propanyl)silane	C6H16Si	CC([SiH](C)C)(C)C	1.402	1.398
2182-66-3	[acetyloxy(dimethyl)silyl] acetate	C6H12O4Si	CC(=O)O[Si](C)(C)OC(=O)C	1.402	1.404
141546-96-5	ethyl 3-(dimethylamino)-3-ethoxy-2,2-difluoropropanoate	C9H17F2NO3	CCOC(C(C(=O)OCC)(F)F)N(C)C	1.402	1.405
51851-79-7	di(propan-2-yloxy)-prop-2-enylborane	C9H19BO2	B(CC=C)(OC(C)C)OC(C)C	1.402	1.408
52698-46-1	1,1,1-trimethoxy-2-methylpropane	C7H16O3	CC(C)C(OC)(OC)OC	1.402	1.402
628-63-7	pentyl acetate	C7H14O2	CCCCCOC(=O)C	1.403	1.402
7381-30-8	trimethyl(2-trimethylsilyloxyethoxy)silane	C8H22O2Si2	C[Si](C)(C)OCCO[Si](C)(C)C	1.403	1.405
109-86-4	2-methoxyethanol	C3H8O2	COCCO	1.403	1.402
110-68-9	N-methylbutan-1-amine	C5H13N	CCCCNC	1.403	1.401
3404-55-5	4-methylhex-2-ene	C7H14	CCC(C)C=CC	1.403	1.407
594-56-9	2,3,3-trimethylbut-1-ene	C7H14	CC(=C)C(C)(C)C	1.403	1.403
7087-21-0	trimethyl-[prop-2-enyl-bis(trimethylsilyloxy)silyl]oxysilane	C12H32O3Si4	C[Si](C)(C)O[Si](CC=C)(O[Si](C)(C)C)O[Si](C)(C)C	1.403	1.405
3404-72-6	2,3-dimethylpent-1-ene	C7H14	CCC(C)C(=C)C	1.403	1.409
94239-04-0	2-fluoro-6-(trifluoromethyl)pyridine	C6H3F4N	C1=CC(=NC(=C1)F)C(F)(F)F	1.403	1.398
539-90-2	2-methylpropyl butanoate	C8H16O2	CCCC(=O)OCC(C)C	1.404	1.403
2213-23-2	2,4-dimethylheptane	C9H20	CCCC(C)CC(C)C	1.404	1.403
1003-38-9	2,5-dimethyloxolane	C6H12O	CC1CCC(O1)C	1.404	1.407
75-78-5	dichloro(dimethyl)silane	C2H6Cl2Si	C[Si](C)(Cl)Cl	1.404	1.409
142-84-7	N-propylpropan-1-amine	C6H15N	CCCNCCC	1.404	1.404
583-48-2	3,4-dimethylhexane	C8H18	CCC(C)C(C)CC	1.404	1.401
20654-47-1	2,2-dimethylpentanenitrile	C7H13N	CCCC(C)(C)C#N	1.404	1.401
609-26-7	3-ethyl-2-methylpentane	C8H18	CCC(CC)C(C)C	1.404	1.402
2983-38-2	ethyl 2-ethylbutanoate	C8H16O2	CCC(CC)C(=O)OCC	1.404	1.406
39255-32-8	ethyl 2-methylpentanoate	C8H16O2	CCCC(C)C(=O)OCC	1.404	1.404
352-24-9	ethyl 4,4-difluoro-3-oxobutanoate	C6H8F2O3	CCOC(=O)CC(=O)C(F)F	1.404	1.399
592-42-7	hexa-1,5-diene	C6H10	C=CCCC=C	1.404	1.411
16747-26-5	2,2,4-trimethylhexane	C9H20	CCC(C)CC(C)(C)C	1.404	1.403
2367-82-0	1,2,3,5-tetrafluorobenzene	C6H2F4	C1=C(C=C(C(=C1F)F)F)F	1.404	1.404
123-51-3	3-methylbutan-1-ol	C5H12O	CC(C)CCO	1.405	1.405
7379-12-6	2-methylhexan-3-one	C7H14O	CCCC(=O)C(C)C	1.405	1.408
594-36-5	2-chloro-2-methylbutane	C5H11Cl	CCC(C)(C)Cl	1.405	1.402
89-91-8	methyl 2,2-dimethoxyacetate	C5H10O4	COC(C(=O)OC)OC	1.405	1.405
123-62-6	propanoyl propanoate	C6H10O3	CCC(=O)OC(=O)CC	1.405	1.401
565-75-3	2,3,4-trimethylpentane	C8H18	CC(C)C(C)C(C)C	1.405	1.401
15933-59-2	[(dimethylsilylamino)-methyl-silyl]methane	C4H15NSi2	C[SiH](C)N[SiH](C)C	1.405	1.396
2875-18-5	2,3,5,6-tetrafluoropyridine	C5HF4N	C1=C(C(=NC(=C1F)F)F)F	1.405	1.389
926-82-9	3,5-dimethylheptane	C9H20	CCC(C)CC(C)CC	1.406	1.406
381670-34-4	2-methylpentyl formate	C7H14O2	CCCC(C)COC=O	1.406	1.408
106-70-7	methyl hexanoate	C7H14O2	CCCCCC(=O)OC	1.406	1.405
109-85-3	2-methoxyethanamine	C3H9NO	COCCN	1.406	1.405
13172-91-3	5-methylhept-3-ene	C8H16	CCC=CC(C)CC	1.406	1.414
78-40-0	triethyl phosphate	C6H15O4P	CCOP(=O)(OCC)OCC	1.406	1.405
111-84-2	nonane	C9H20	CCCCCCCCC	1.406	1.403
287-92-3	cyclopentane	C5H10	C1CCCC1	1.406	1.414
35466-83-2	methyl prop-2-enyl carbonate	C5H8O3	COC(=O)OCC=C	1.406	1.403
2568-90-3	1-(butoxymethoxy)butane	C9H20O2	CCCCOCOCCCC	1.406	1.407
598-74-3	3-methylbutan-2-amine	C5H13N	CC(C)C(C)N	1.406	1.405
1436-34-6	2-butyloxirane	C6H12O	CCCCC1CO1	1.406	1.410
685-88-1	diethyl 2-fluoropropanedioate	C7H11FO4	CCOC(=O)C(C(=O)OCC)F	1.406	1.402
97-72-3	2-methylpropanoyl 2-methylpropanoate	C8H14O3	CC(C)C(=O)OC(=O)C(C)C	1.406	1.406
116-53-0	2-methylbutanoic acid	C5H10O2	CCC(C)C(=O)O	1.406	1.410
2216-33-3	3-methyloctane	C9H20	CCCCCC(C)CC	1.406	1.404
24964-76-9	1,1,1-triethoxybutane	C10H22O3	CCCC(OCC)(OCC)OCC	1.406	1.406
3377-92-2	ethenyl 2,2-dimethylpropanoate	C7H12O2	CC(C)(C)C(=O)OC=C	1.406	1.411
2761-24-2	triethoxy(pentyl)silane	C11H26O3Si	CCCCC[Si](OCC)(OCC)OCC	1.406	1.405
1795-31-9	tris(trimethylsilyl) phosphite	C9H27O3PSi3	C[Si](C)(C)OP(O[Si](C)(C)C)O[Si](C)(C)C	1.406	1.418
456-55-3	trifluoromethoxybenzene	C7H5F3O	C1=CC=C(C=C1)OC(F)(F)F	1.406	1.411
109-21-7	butyl butanoate	C8H16O2	CCCCOC(=O)CCC	1.407	1.407
150760-95-5	cyanomethyl formate	C3H3NO2	C(C#N)OC=O	1.407	1.414
21020-27-9	4-methylpent-2-yne	C6H10	CC#CC(C)C	1.407	1.405
1070-87-7	2,2,4,4-tetramethylpentane	C9H20	CC(C)(C)CC(C)(C)C	1.407	1.402
2311-46-8	propan-2-yl hexanoate	C9H18O2	CCCCCC(=O)OC(C)C	1.407	1.407
1888-57-9	2,5-dimethylhexan-3-one	C8H16O	CC(C)CC(=O)C(C)C	1.407	1.412
111-89-7	1,5-dimethoxypentane	C7H16O2	COCCCCCOC	1.407	1.408
5870-68-8	ethyl 3-methylpentanoate	C8H16O2	CCC(C)CC(=O)OCC	1.407	1.406
123-19-3	heptan-4-one	C7H14O	CCCC(=O)CCC	1.407	1.409
628-73-9	hexanenitrile	C6H11N	CCCCCC#N	1.407	1.406
123-66-0	ethyl hexanoate	C8H16O2	CCCCCC(=O)OCC	1.407	1.407
110-12-3	5-methylhexan-2-one	C7H14O	CC(C)CCC(=O)C	1.407	1.408
2050-01-3	3-methylbutyl 2-methylpropanoate	C9H18O2	CC(C)CCOC(=O)C(C)C	1.407	1.407
2550-04-1	triethoxy(prop-2-enyl)silane	C9H20O3Si	CCO[Si](CC=C)(OCC)OCC	1.408	1.408
111-96-6	1-methoxy-2-(2-methoxyethoxy)ethane	C6H14O3	COCCOCCOC	1.408	1.409
3404-77-1	3,3-dimethylhex-1-ene	C8H16	CCCC(C)(C)C=C	1.408	1.409
107-85-7	3-methylbutan-1-amine	C5H13N	CC(C)CCN	1.408	1.409
79-30-1	2-methylpropanoyl chloride	C4H7ClO	CC(C)C(=O)Cl	1.408	1.405
2550-21-2	3-methylhexan-2-one	C7H14O	CCCC(C)C(=O)C	1.408	1.409
4435-53-4	3-methoxybutyl acetate	C7H14O3	CC(CCOC(=O)C)OC	1.408	1.409
39190-67-5	N-propylbutan-2-amine	C7H17N	CCCNC(C)CC	1.408	1.409
627-42-9	1-chloro-2-methoxyethane	C3H7ClO	COCCCl	1.408	1.405
108-09-8	4-methylpentan-2-amine	C6H15N	CC(C)CC(C)N	1.408	1.411
4032-86-4	3,3-dimethylheptane	C9H20	CCCCC(C)(C)CC	1.408	1.408
6006-65-1	N,N-dimethyl-1,1-dipropoxymethanamine	C9H21NO2	CCCOC(N(C)C)OCCC	1.408	1.409
38711-20-5	2,2-dimethoxy-N,N-dimethylethanamine	C6H15NO2	CN(C)CC(OC)OC	1.408	1.409
89399-28-0	2-methoxy-1-((1-methoxypropan-2-yl)oxy)propane	C8H18O3	CC(COC)OCC(C)OC	1.406	1.413
2141-62-0	3-ethoxypropanenitrile	C5H9NO	CCOCCC#N	1.408	1.409
999-97-3	[dimethyl-(trimethylsilylamino)silyl]methane	C6H19NSi2	C[Si](C)(C)N[Si](C)(C)C	1.408	1.409
3658-93-3	1,1-diethoxyhexane	C10H22O2	CCCCCC(OCC)OCC	1.408	1.408
104678-18-4	N-(2-methoxyethyl)propan-2-amine	C6H15NO	CC(C)NCCOC	1.408	1.409
1809-20-7	Diisopropyl phosphite	C6H15O3P	O=P(OC(C)C)OC(C)C	1.408	1.407
551-62-2	1,2,3,4-tetrafluorobenzene	C6H2F4	C1=CC(=C(C(=C1F)F)F)F	1.408	1.406
126-39-6	2-ethyl-2-methyl-1,3-dioxolane	C6H12O2	CCC1(OCCO1)C	1.409	1.413
628-71-7	hept-1-yne	C7H12	CCCCCC#C	1.409	1.409
32541-58-5	4-propan-2-yloxybutan-2-one	C7H14O2	CC(C)OCCC(=O)C	1.409	1.411
598-75-4	3-methylbutan-2-ol	C5H12O	CC(C)C(C)O	1.409	1.405
616-42-2	dimethyl sulfite	C2H6O3S	COS(=O)OC	1.409	1.415
688-74-4	tributyl borate	C12H27BO3	B(OCCCC)(OCCCC)OCCCC	1.409	1.410
109-19-3	butyl 3-methylbutanoate	C9H18O2	CCCCOC(=O)CC(C)C	1.409	1.410
110-96-3	2-methyl-N-(2-methylpropyl)propan-1-amine	C8H19N	CC(C)CNCC(C)C	1.409	1.410
18871-66-4	1,1-dimethoxy-N,N-dimethylethanamine	C6H15NO2	CC(N(C)C)(OC)OC	1.409	1.413
116549-34-9	3,3-dimethoxyhexane	C8H18O2	CCCC(CC)(OC)OC	1.409	1.411
2973-10-6	dipropan-2-yl sulfate	C6H14O4S	CC(C)OS(=O)(=O)OC(C)C	1.409	1.403
110-43-0	heptan-2-one	C7H14O	CCCCCC(=O)C	1.409	1.411
61676-62-8	4,4,5,5-tetramethyl-2-propan-2-yloxy-1,3,2-dioxaborolane	C9H19BO3	B1(OC(C(O1)(C)C)(C)C)OC(C)C	1.409	1.403
111-66-0	oct-1-ene	C8H16	CCCCCCC=C	1.409	1.408
10497-05-9	tris(trimethylsilyl) phosphate	C9H27O4PSi3	C[Si](C)(C)OP(=O)(O[Si](C)(C)C)O[Si](C)(C)C	1.409	1.407
1538-75-6	2,2-dimethylpropanoyl 2,2-dimethylpropanoate	C10H18O3	CC(C)(C)C(=O)OC(=O)C(C)(C)C	1.409	1.414
30129-18-1	4-(trifluoromethyl)cyclohexan-1-ol	C7H11F3O	C1CC(CCC1C(F)(F)F)O	1.409	1.405
81731-43-3	2-propan-2-yloxyethanamine	C5H13NO	CC(C)OCCN	1.410	1.413
1173168-18-7	2-methoxybutyl acetate	C7H14O3	CCC(COC(=O)C)OC	1.410	1.410
35897-13-3	3-methylpentyl acetate	C8H16O2	CCC(C)CCOC(=O)C	1.410	1.408
1663-39-4	tert-butyl prop-2-enoate	C7H12O2	CC(C)(C)OC(=O)C=C	1.410	1.409
123-20-6	ethenyl butanoate	C6H10O2	CCCC(=O)OC=C	1.410	1.411
15267-95-5	chloromethyl(triethoxy)silane	C7H17ClO3Si	CCO[Si](CCl)(OCC)OCC	1.410	1.409
1002-67-1	1-(2-ethoxyethoxy)-2-methoxyethane	C7H16O3	CCOCCOCCOC	1.410	1.410
109-59-1	2-propan-2-yloxyethanol	C5H12O2	CC(C)OCCO	1.410	1.410
18166-37-5	triethoxy(hexyl)silane	C12H28O3Si	CCCCCC[Si](OCC)(OCC)OCC	1.410	1.408
96-37-7	methylcyclopentane	C6H12	CC1CCCC1	1.410	1.412
871-83-0	2-methylnonane	C10H22	CCCCCCCC(C)C	1.410	1.408
2738-19-4	2-methylhex-2-ene	C7H14	CCCC=C(C)C	1.410	1.410
96-15-1	2-methylbutan-1-amine	C5H13N	CCC(C)CN	1.410	1.413
25419-06-1	N-methylpentan-1-amine	C6H15N	CCCCCNC	1.410	1.409
71-41-0	pentan-1-ol	C5H12O	CCCCCO	1.410	1.410
4316-65-8	3,5,5-trimethylhex-1-ene	C9H18	CC(CC(C)(C)C)C=C	1.410	1.414
13820-09-2	1,1,1-trimethoxypentane	C8H18O3	CCCCC(OC)(OC)OC	1.410	1.408
10031-87-5	2-ethylbutyl acetate	C8H16O2	CCC(CC)COC(=O)C	1.411	1.408
7424-91-1	methyl 3,3-dimethoxypropanoate	C6H12O4	COC(CC(=O)OC)OC	1.411	1.410
75-79-6	trichloro(methyl)silane	CH3Cl3Si	C[Si](Cl)(Cl)Cl	1.411	1.423
584-02-1	pentan-3-ol	C5H12O	CCC(CC)O	1.411	1.407
110-58-7	pentan-1-amine	C5H13N	CCCCCN	1.411	1.413
4016-14-2	2-(propan-2-yloxymethyl)oxirane	C6H12O2	CC(C)OCC1CO1	1.411	1.412
53778-73-7	1-methoxybutan-2-ol	C5H12O2	CCC(COC)O	1.411	1.416
122-31-6	1,1,3,3-tetraethoxypropane	C11H24O4	CCOC(CC(OCC)OCC)OCC	1.411	1.412
597-72-8	1-(tripropoxymethoxy)propane	C13H28O4	CCCOC(OCCC)(OCCC)OCCC	1.411	1.412
124-18-5	decane	C10H22	CCCCCCCCCC	1.412	1.409
4909-78-8	1,1-bis(2,2-dimethylpropoxy)-N,N-dimethylmethanamine	C13H29NO2	CC(C)(C)COC(N(C)C)OCC(C)(C)C	1.412	1.416
626-23-3	N-butan-2-ylbutan-2-amine	C8H19N	CCC(C)NC(C)CC	1.412	1.413
666-40-0	2,3-dibromo-1,1,3,3-tetrafluoroprop-1-ene	C3Br2F4	C(=C(F)F)(C(F)(F)Br)Br	1.412	1.411
2110-78-3	methyl 2-hydroxy-2-methylpropanoate	C5H10O3	CC(C)(C(=O)OC)O	1.412	1.410
17301-94-9	4-methylnonane	C10H22	CCCCCC(C)CCC	1.412	1.410
15726-15-5	3-methylheptan-4-one	C8H16O	CCCC(=O)C(C)CC	1.412	1.417
623-47-2	ethyl prop-2-ynoate	C5H6O2	CCOC(=O)C#C	1.412	1.414
1467-79-4	dimethylcyanamide	C3H6N2	CN(C)C#N	1.412	1.428
693-65-2	1-pentoxypentane	C10H22O	CCCCCOCCCCC	1.412	1.412
591-68-4	butyl pentanoate	C9H18O2	CCCCC(=O)OCCCC	1.412	1.411
16746-87-5	2,4-dimethylhex-1-ene	C8H16	CCC(C)CC(=C)C	1.412	1.415
10601-80-6	ethyl 3,3-diethoxypropanoate	C9H18O4	CCOC(CC(=O)OCC)OCC	1.412	1.412
17689-77-9	[diacetyloxy(ethyl)silyl] acetate	C8H14O6Si	CC[Si](OC(=O)C)(OC(=O)C)OC(=O)C	1.412	1.409
20634-92-8	N-ethyl-N-propylpropan-1-amine	C8H19N	CCCN(CC)CCC	1.412	1.411
82954-89-0	2-ethyl-4,4,5,5-tetramethyl-1,3,2-dioxaborolane	C8H17BO2	B1(OC(C(O1)(C)C)(C)C)CC	1.412	1.413
659-70-1	3-methylbutyl 3-methylbutanoate	C10H20O2	CC(C)CCOC(=O)CC(C)C	1.412	1.413
13019-20-0	2-methylheptan-3-one	C8H16O	CCCCC(=O)C(C)C	1.412	1.415
10160-87-9	3,3-diethoxyprop-1-yne	C7H12O2	CCOC(C#C)OCC	1.412	1.408
626-77-7	propyl hexanoate	C9H18O2	CCCCCC(=O)OCCC	1.412	1.412
1569-01-3	1-propoxypropan-2-ol	C6H14O2	CCCOCC(C)O	1.412	1.415
540-18-1	pentyl butanoate	C9H18O2	CCCCCOC(=O)CCC	1.413	1.412
50893-36-2	1-chloroethyl ethyl carbonate	C5H9ClO3	CCOC(=O)OC(C)Cl	1.413	1.410
106-30-9	ethyl heptanoate	C9H18O2	CCCCCCC(=O)OCC	1.413	1.412
15870-10-7	2-methylhept-1-ene	C8H16	CCCCCC(=C)C	1.413	1.413
10026-04-7	tetrachlorosilane	Cl4Si	[Si](Cl)(Cl)(Cl)Cl	1.413	1.433
820-71-3	2-methylprop-2-enyl acetate	C6H10O2	CC(=C)COC(=O)C	1.413	1.415
598-32-3	but-3-en-2-ol	C4H8O	CC(C=C)O	1.413	1.420
543-59-9	1-chloropentane	C5H11Cl	CCCCCCl	1.413	1.413
919-31-3	3-triethoxysilylpropanenitrile	C9H19NO3Si	CCO[Si](CCC#N)(OCC)OCC	1.413	1.413
36215-07-3	1-chloro-3-methoxypropane	C4H9ClO	COCCCCl	1.413	1.413
35180-01-9	chloromethyl propan-2-yl carbonate	C5H9ClO3	CC(C)OC(=O)OCCl	1.413	1.412
88-09-5	2-ethylbutanoic acid	C6H12O2	CCC(CC)C(=O)O	1.413	1.420
111-71-7	heptanal	C7H14O	CCCCCCC=O	1.413	1.413
31576-33-7	4-(2-methylpropoxy)butan-2-one	C8H16O2	CC(C)COCCC(=O)C	1.413	1.416
609-08-5	diethyl 2-methylpropanedioate	C8H14O4	CCOC(=O)C(C)C(=O)OCC	1.413	1.413
4766-57-8	tetrabutyl silicate	C16H36O4Si	CCCCO[Si](OCCCC)(OCCCC)OCCCC	1.413	1.410
36805-97-7	N,N-dimethyl-1,1-bis[(2-methylpropan-2-yl)oxy]methanamine	C11H25NO2	CC(C)(C)OC(N(C)C)OC(C)(C)C	1.414	1.408
624-95-3	3,3-dimethylbutan-1-ol	C6H14O	CC(C)(C)CCO	1.414	1.415
17477-29-1	chloro-dimethyl-propylsilane	C5H13ClSi	CCC[Si](C)(C)Cl	1.414	1.415
764-35-2	hex-2-yne	C6H10	CCCC#CC	1.414	1.411
108-59-8	dimethyl propanedioate	C5H8O4	COC(=O)CC(=O)OC	1.414	1.415
928-68-7	6-methylheptan-2-one	C8H16O	CC(C)CCCC(=O)C	1.414	1.415
623-84-7	2-acetyloxypropyl acetate	C7H12O4	CC(COC(=O)C)OC(=O)C	1.414	1.412
1002-16-0	pentyl nitrate	C5H11NO3	CCCCCO[N+](=O)[O-]	1.414	1.411
97-97-2	2-chloro-1,1-dimethoxyethane	C4H9ClO2	COC(CCl)OC	1.414	1.415
1572-99-2	ethyl 2-cyanopropanoate	C6H9NO2	CCOC(=O)C(C)C#N	1.414	1.412
766-20-1	2,4-dimethyl-1,3-dioxane	C6H12O2	CC1CCOC(O1)C	1.414	1.412
629-08-3	heptanenitrile	C7H13N	CCCCCCC#N	1.414	1.415
61676-61-7	4,4,6-trimethyl-2-propan-2-yloxy-1,3,2-dioxaborinane	C9H19BO3	B1(OC(CC(O1)(C)C)C)OC(C)C	1.414	1.402
117888-04-7	2,4-diethyl-6-methyl-1,3,5-trioxane	C8H16O3	CCC1OC(OC(O1)CC)C	1.414	1.410
592-20-1	2-oxopropyl acetate	C5H8O3	CC(=O)COC(=O)C	1.415	1.414
15869-95-1	4,4-dimethyloctane	C10H22	CCCCC(C)(C)CCC	1.415	1.414
3404-78-2	2,5-dimethylhex-2-ene	C8H16	CC(C)CC=C(C)C	1.415	1.415
816-79-5	3-ethylpent-2-ene	C7H14	CCC(=CC)CC	1.415	1.414
96-04-8	heptane-2,3-dione	C7H12O2	CCCCC(=O)C(=O)C	1.415	1.424
718-64-9	1,1,1,3,3,3-hexafluoro-2-phenylpropan-2-ol	C9H6F6O	C1=CC=C(C=C1)C(C(F)(F)F)(C(F)(F)F)O	1.415	1.416
108-12-3	3-methylbutanoyl chloride	C5H9ClO	CC(C)CC(=O)Cl	1.415	1.413
16654-74-3	2,2,10,10-Tetramethyl-3,6,9-trioxa-2,10-disilaundecane	C10H26O3Si2	C[Si](C)(C)OCCOCCO[Si](C)(C)C	1.415	1.416
107-05-1	3-chloroprop-1-ene	C3H5Cl	C=CCCl	1.415	1.422
2212-10-4	chloromethyl-diethoxy-methylsilane	C6H15ClO2Si	CCO[Si](C)(CCl)OCC	1.415	1.415
4110-44-5	3,3-dimethyloctane	C10H22	CCCCCC(C)(C)CC	1.415	1.414
372-46-3	fluorocyclohexane	C6H11F	C1CCC(CC1)F	1.415	1.409
1120-97-4	4-methyl-1,3-dioxane	C5H10O2	CC1CCOCO1	1.415	1.417
541-85-5	5-methylheptan-3-one	C8H16O	CCC(C)CC(=O)CC	1.415	1.417
4773-13-1	dipropan-2-yl sulfite	C6H14O3S	CC(C)OS(=O)OC(C)C	1.415	1.412
50373-54-1	3-methylhexyl acetate	C9H18O2	CCCC(C)CCOC(=O)C	1.416	1.415
88754-66-9	2-methoxycarbonyloxyethyl methyl carbonate	C6H10O6	COC(=O)OCCOC(=O)OC	1.416	1.411
78-85-3	2-methylprop-2-enal	C4H6O	CC(=C)C=O	1.416	1.416
629-05-0	oct-1-yne	C8H14	CCCCCCC#C	1.416	1.418
6922-39-0	1,1,4,4-tetramethoxybutane	C8H18O4	COC(CCC(OC)OC)OC	1.416	1.416
57545-63-8	4-butan-2-yloxybutan-2-one	C8H16O2	CCC(C)OCCC(=O)C	1.416	1.418
2117-28-4	trimethyl(trimethylsilylmethyl)silane	C7H20Si2	C[Si](C)(C)C[Si](C)(C)C	1.416	1.418
349-58-6	3,5-bis(trifluoromethyl)phenol	C8H4F6O	C1=C(C=C(C=C1C(F)(F)F)O)C(F)(F)F	1.416	1.415
5921-80-2	1,1-dibutoxybutane	C12H26O2	CCCCOC(CCC)OCCCC	1.416	1.414
563-52-0	3-chlorobut-1-ene	C4H7Cl	CC(C=C)Cl	1.416	1.422
638-28-8	2-chlorohexane	C6H13Cl	CCCCC(C)Cl	1.416	1.415
123-05-7	2-ethylhexanal	C8H16O	CCCCC(CC)C=O	1.416	1.422
1968-40-7	ethyl pent-4-enoate	C7H12O2	CCOC(=O)CCC=C	1.416	1.415
53399-81-8	ethyl 2-methylpent-4-enoate	C8H14O2	CCOC(=O)C(C)CC=C	1.416	1.418
623-37-0	hexan-3-ol	C6H14O	CCCC(CC)O	1.416	1.415
2050-09-1	3-methylbutyl pentanoate	C10H20O2	CCCCC(=O)OCCC(C)C	1.416	1.415
15467-25-1	2-methoxybutan-1-ol	C5H12O2	CCC(CO)OC	1.416	1.417
6376-59-6	methyl 2-oxopentanoate	C6H10O3	CCCC(=O)C(=O)OC	1.416	1.416
706-27-4	1-methyl-4-(trifluoromethoxy)benzene	C8H7F3O	CC1=CC=C(C=C1)OC(F)(F)F	1.416	1.419
3069-40-7	trimethoxy(octyl)silane	C11H26O3Si	CCCCCCCC[Si](OC)(OC)OC	1.416	1.415
29540-81-6	1-(trifluoromethylsulfonyl)imidazole	C4H3F3N2O2S	C1=CN(C=N1)S(=O)(=O)C(F)(F)F	1.416	1.442
557-40-4	3-prop-2-enoxyprop-1-ene	C6H10O	C=CCOCC=C	1.417	1.417
22483-09-6	2,2-dimethoxyethanamine	C4H11NO2	COC(CN)OC	1.417	1.416
4755-77-5	ethyl 2-chloro-2-oxoacetate	C4H5ClO3	CCOC(=O)C(=O)Cl	1.417	1.423
133-13-1	diethyl 2-ethylpropanedioate	C9H16O4	CCC(C(=O)OCC)C(=O)OCC	1.417	1.418
96-35-5	methyl 2-hydroxyacetate	C3H6O3	COC(=O)CO	1.417	1.418
5458-59-3	propan-2-yl octanoate	C11H22O2	CCCCCCCC(=O)OC(C)C	1.417	1.418
2639-63-6	hexyl butanoate	C10H20O2	CCCCCCOC(=O)CCC	1.417	1.416
535-13-7	ethyl 2-chloropropanoate	C5H9ClO2	CCOC(=O)C(C)Cl	1.417	1.417
2344-80-1	chloromethyl(trimethyl)silane	C4H11ClSi	C[Si](C)(C)CCl	1.417	1.416
814-49-3	1-[chloro(ethoxy)phosphoryl]oxyethane	C4H10ClO3P	CCOP(=O)(OCC)Cl	1.417	1.415
2530-86-1	N,N-dimethyl-3-trimethoxysilylpropan-1-amine	C8H21NO3Si	CN(C)CCC[Si](OC)(OC)OC	1.417	1.416
17980-32-4	dimethoxy-bis(2-methylpropyl)silane	C10H24O2Si	CC(C)C[Si](CC(C)C)(OC)OC	1.417	1.417
111-11-5	methyl octanoate	C9H18O2	CCCCCCCC(=O)OC	1.417	1.418
2173-56-0	pentyl pentanoate	C10H20O2	CCCCCOC(=O)CCCC	1.417	1.417
102-69-2	N,N-dipropylpropan-1-amine	C9H21N	CCCN(CCC)CCC	1.417	1.416
645-36-3	2,2-diethoxyethanamine	C6H15NO2	CCOC(CN)OCC	1.418	1.417
6959-71-3	3-butoxypropanenitrile	C7H13NO	CCCCOCCC#N	1.418	1.421
19549-87-2	2,4-dimethylhept-1-ene	C9H18	CCCC(C)CC(=C)C	1.418	1.421
616-09-1	propyl 2-hydroxypropanoate	C6H12O3	CCCOC(=O)C(C)O	1.418	1.421
62-50-0	ethyl methanesulfonate	C3H8O3S	CCOS(=O)(=O)C	1.418	1.415
110-18-9	N,N,N',N'-tetramethylethane-1,2-diamine	C6H16N2	CN(C)CCN(C)C	1.418	1.419
1120-21-4	undecane	C11H24	CCCCCCCCCCC	1.418	1.415
2999-46-4	ethyl 2-isocyanoacetate	C5H7NO2	CCOC(=O)C[N+]#[C-]	1.418	1.412
141-32-2	butyl prop-2-enoate	C7H12O2	CCCCOC(=O)C=C	1.418	1.420
1576-85-8	pent-4-enyl acetate	C7H12O2	CC(=O)OCCCC=C	1.418	1.416
3768-58-9	N-[dimethylamino(dimethyl)silyl]-N-methylmethanamine	C6H18N2Si	CN(C)[Si](C)(C)N(C)C	1.418	1.430
105-34-0	methyl 2-cyanoacetate	C4H5NO2	COC(=O)CC#N	1.418	1.417
111-92-2	N-butylbutan-1-amine	C8H19N	CCCCNCCCC	1.418	1.418
7382-32-3	1-[2-(2-methoxyethoxy)ethoxy]butane	C9H20O3	CCCCOCCOCCOC	1.418	1.418
111-27-3	hexan-1-ol	C6H14O	CCCCCCO	1.418	1.417
52089-54-0	ethyl 2-hydroxybutanoate	C6H12O3	CCC(C(=O)OCC)O	1.418	1.420
16751-59-0	heptan-4-amine	C7H17N	CCCC(CCC)N	1.418	1.422
4049-81-4	2-methylhexa-1,5-diene	C7H12	CC(=C)CCC=C	1.418	1.421
105-40-8	ethyl N-methylcarbamate	C4H9NO2	CCOC(=O)NC	1.418	1.426
625-23-0	2-methylhexan-2-ol	C7H16O	CCCCC(C)(C)O	1.418	1.418
107-70-0	4-methoxy-4-methylpentan-2-one	C7H14O2	CC(=O)CC(C)(C)OC	1.418	1.421
54889-48-4	1,1-diethoxyoctane	C12H26O2	CCCCCCCC(OCC)OCC	1.418	1.418
223668-64-2	trimethoxy-(2,3,4,5,6-pentafluorophenyl)silane	C9H9F5O3Si	CO[Si](C1=C(C(=C(C(=C1F)F)F)F)F)(OC)OC	1.418	1.415
103429-90-9	(3-methoxy-3-methylbutyl) acetate	C8H16O3	CC(=O)OCCC(C)(C)OC	1.419	1.420
2426-08-6	2-(butoxymethyl)oxirane	C7H14O2	CCCCOCC1CO1	1.419	1.422
5781-53-3	methyl 2-chloro-2-oxoacetate	C3H3ClO3	COC(=O)C(=O)Cl	1.419	1.424
111-26-2	hexan-1-amine	C6H15N	CCCCCCN	1.419	1.420
1000-50-6	butyl-chloro-dimethylsilane	C6H15ClSi	CCCC[Si](C)(C)Cl	1.419	1.423
1116-98-9	tert-butyl 2-cyanoacetate	C7H11NO2	CC(C)(C)OC(=O)CC#N	1.419	1.420
6336-45-4	dibutoxy(ethenyl)borane	C10H21BO2	B(C=C)(OCCCC)OCCCC	1.419	1.420
2049-70-9	diethyl 2-ethyl-2-methylpropanedioate	C10H18O4	CCC(C)(C(=O)OCC)C(=O)OCC	1.419	1.420
123-82-0	heptan-2-amine	C7H17N	CCCCCC(C)N	1.419	1.420
2906-12-9	3-propan-2-yloxypropan-1-amine	C6H15NO	CC(C)OCCCN	1.419	1.420
77-74-7	3-methylpentan-3-ol	C6H14O	CCC(C)(CC)O	1.419	1.415
3404-75-9	3-methylhept-2-ene	C8H16	CCCCC(=CC)C	1.419	1.419
591-95-7	Ethylallene	C5H8	CCC=C=C	1.419	1.405
142-25-6	N,N',N'-trimethylethane-1,2-diamine	C5H14N2	CNCCN(C)C	1.419	1.422
103-09-3	2-ethylhexyl acetate	C10H20O2	CCCCC(CC)COC(=O)C	1.420	1.421
141-97-9	ethyl 3-oxobutanoate	C6H10O3	CCOC(=O)CC(=O)C	1.420	1.421
5666-17-1	N,N-diethylprop-2-en-1-amine	C7H15N	CCN(CC)CC=C	1.420	1.421
1640-89-7	ethylcyclopentane	C7H14	CCC1CCCC1	1.420	1.422
6291-85-6	3-ethoxypropan-1-amine	C5H13NO	CCOCCCN	1.420	1.420
109-49-9	hex-5-en-2-one	C6H10O	CC(=O)CCC=C	1.420	1.419
598-25-4	3-methylbuta-1,2-diene	C5H8	CC(=C=C)C	1.420	1.423
7300-03-0	3-methylhept-3-ene	C8H16	CCCC=C(C)CC	1.420	1.418
124-13-0	octanal	C8H16O	CCCCCCCC=O	1.420	1.419
123-25-1	diethyl butanedioate	C8H14O4	CCOC(=O)CCC(=O)OCC	1.420	1.418
5089-70-3	3-chloropropyl(triethoxy)silane	C9H21ClO3Si	CCO[Si](CCCCl)(OCC)OCC	1.420	1.420
112-14-1	octyl acetate	C10H20O2	CCCCCCCCOC(=O)C	1.420	1.421
1694-31-1	tert-butyl 3-oxobutanoate	C8H14O3	CC(=O)CC(=O)OC(C)(C)C	1.420	1.422
544-10-5	1-chlorohexane	C6H13Cl	CCCCCCCl	1.420	1.420
4606-07-9	ethyl cyclopropanecarboxylate	C6H10O2	CCOC(=O)C1CC1	1.420	1.421
35573-93-4	3-chloro-1,1-diethoxypropane	C7H15ClO2	CCOC(CCCl)OCC	1.420	1.423
33657-49-7	chloromethyl butanoate	C5H9ClO2	CCCC(=O)OCCl	1.420	1.422
565-60-6	3-methylpentan-2-ol	C6H14O	CCC(C)C(C)O	1.420	1.417
18824-63-0	1,1-dimethoxynonane	C11H24O2	CCCCCCCCC(OC)OC	1.420	1.422
460-37-7	1,1,1-trifluoro-3-iodopropane	C3H4F3I	C(CI)C(F)(F)F	1.420	1.414
3069-25-8	N-methyl-3-trimethoxysilylpropan-1-amine	C7H19NO3Si	CNCCC[Si](OC)(OC)OC	1.420	1.419
14753-05-0	1-chloro-2-methylpentane	C6H13Cl	CCCC(C)CCl	1.421	1.418
4043-59-8	1,3-diethoxypropan-2-ol	C7H16O3	CCOCC(COCC)O	1.421	1.423
142-68-7	oxane	C5H10O	C1CCOCC1	1.421	1.424
69097-20-7	1,2-bis(trimethylsilyloxy)ethenoxy-trimethylsilane	C11H28O3Si3	C[Si](C)(C)OC=C(O[Si](C)(C)C)O[Si](C)(C)C	1.421	1.418
4245-35-6	3-methylbutyl prop-2-enoate	C8H14O2	CC(C)CCOC(=O)C=C	1.421	1.422
86318-61-8	tert-butyl-ethynyl-dimethylsilane	C8H16Si	CC(C)(C)[Si](C)(C)C#C	1.421	1.423
1001-89-4	2-chloroheptane	C7H15Cl	CCCCCC(C)Cl	1.421	1.422
1185-39-3	2,2-dimethylpentanoic acid	C7H14O2	CCCC(C)(C)C(=O)O	1.421	1.421
2396-80-7	methyl hex-5-enoate	C7H12O2	COC(=O)CCCC=C	1.421	1.419
2949-22-6	ethyl 2-isocyanatoacetate	C5H7NO3	CCOC(=O)CN=C=O	1.421	1.421
5614-37-9	methoxycyclopentane	C6H12O	COC1CCCC1	1.421	1.423
925-78-0	nonan-3-one	C9H18O	CCCCCCC(=O)CC	1.421	1.422
821-55-6	nonan-2-one	C9H18O	CCCCCCCC(=O)C	1.421	1.422
54815-13-3	1,1-diethoxynonane	C13H28O2	CCCCCCCCC(OCC)OCC	1.421	1.421
592-51-8	pent-4-enenitrile	C5H7N	C=CCCC#N	1.421	1.415
624-13-5	propyl octanoate	C11H22O2	CCCCCCCC(=O)OCCC	1.421	1.421
1772-43-6	2,4,4-trimethyl-5H-1,3-oxazole	C6H11NO	CC1=NC(CO1)(C)C	1.421	1.416
14542-93-9	2-isocyano-2,4,4-trimethylpentane	C9H17N	CC(C)(C)CC(C)(C)[N+]#[C-]	1.421	1.426
919-30-2	3-triethoxysilylpropan-1-amine	C9H23NO3Si	CCO[Si](CCCN)(OCC)OCC	1.422	1.420
58430-94-7	3,5,5-trimethylhexyl acetate	C11H22O2	CC(CCOC(=O)C)CC(C)(C)C	1.422	1.424
4091-39-8	3-chlorobutan-2-one	C4H7ClO	CC(C(=O)C)Cl	1.422	1.427
10503-96-5	1-(2-chloroethoxy)butane	C6H13ClO	CCCCOCCCl	1.422	1.424
872-05-9	dec-1-ene	C10H20	CCCCCCCCC=C	1.422	1.421
112-15-2	2-(2-ethoxyethoxy)ethyl acetate	C8H16O4	CCOCCOCCOC(=O)C	1.422	1.421
543-82-8	6-methylheptan-2-amine	C8H19N	CC(C)CCCC(C)N	1.422	1.423
589-82-2	heptan-3-ol	C7H16O	CCCCC(CC)O	1.422	1.420
1119-65-9	hept-2-yne	C7H12	CCCCC#CC	1.422	1.420
920-68-3	N,N-bis(trimethylsilyl)methanamine	C7H21NSi2	CN([Si](C)(C)C)[Si](C)(C)C	1.422	1.422
78-79-5	2-methylbuta-1,3-diene	C5H8	CC(=C)C=C	1.422	1.412
1731-84-6	methyl nonanoate	C10H20O2	CCCCCCCCC(=O)OC	1.422	1.423
68835-89-2	2-methylbutan-2-yl 2-methylbutan-2-yloxycarbonyl carbonate	C12H22O5	CCC(C)(C)OC(=O)OC(=O)OC(C)(C)CC	1.422	1.414
5048-26-0	hex-5-enyl acetate	C8H14O2	CC(=O)OCCCCC=C	1.422	1.422
627-27-0	but-3-en-1-ol	C4H8O	C=CCCO	1.422	1.427
7065-46-5	3,3-dimethylbutanoyl chloride	C6H11ClO	CC(C)(C)CC(=O)Cl	1.422	1.421
123-91-1	1,4-dioxane	C4H8O2	C1COCCO1	1.422	1.421
20324-32-7	1-(1-methoxypropan-2-yloxy)propan-2-ol	C7H16O3	CC(OCC(O)C)COC	1.422	1.426
3730-60-7	2,5-dimethylhexan-2-ol	C8H18O	CC(C)CCC(C)(C)O	1.422	1.422
19718-92-4	4,4-dimethoxy-N,N-dimethylbutan-1-amine	C8H19NO2	CN(C)CCCC(OC)OC	1.422	1.423
68443-63-0	butyl 2-ethylhexanoate	C12H24O2	CCCCC(CC)C(=O)OCCCC	1.422	1.423
97-95-0	2-ethylbutan-1-ol	C6H14O	CCC(CC)CO	1.422	1.419
21188-61-4	ethyl 3-acetyloxyhexanoate	C10H18O4	CCCC(CC(=O)OCC)OC(=O)C	1.422	1.425
540-07-8	pentyl hexanoate	C11H22O2	CCCCCC(=O)OCCCCC	1.422	1.421
10203-58-4	diethyl 2-(2-methylpropyl)propanedioate	C11H20O4	CCOC(=O)C(CC(C)C)C(=O)OCC	1.422	1.422
156276-25-4	propan-2-yl 2-hydroxy-4-methylpentanoate	C9H18O3	CC(C)CC(C(=O)OC(C)C)O	1.422	1.423
3710-30-3	octa-1,7-diene	C8H14	C=CCCCCC=C	1.422	1.423
4635-87-4	pent-3-enenitrile	C5H7N	CC=CCC#N	1.422	1.426
13483-31-3	N-methyl-N-(propan-2-ylideneamino)methanamine	C5H12N2	CC(=NN(C)C)C	1.423	1.447
919-19-7	1-diethoxyphosphorylethanone	C6H13O4P	CCOP(=O)(C(=O)C)OCC	1.423	1.419
51076-95-0	2-chloro-1,1,1-triethoxyethane	C8H17ClO3	CCOC(CCl)(OCC)OCC	1.423	1.420
16728-59-9	3-propoxypropan-1-amine	C6H15NO	CCCOCCCN	1.423	1.424
367-23-7	1,2,4-trifluorobenzene	C6H3F3	C1=CC(=C(C=C1F)F)F	1.423	1.424
542-59-6	2-hydroxyethyl acetate	C4H8O3	CC(=O)OCCO	1.423	1.422
112-49-2	Triglyme	C8H18O4	COCCOCCOCCOC	1.423	1.422
85068-32-2	2-[3,5-bis(trifluoromethyl)phenyl]acetonitrile	C10H5F6N	C1=C(C=C(C=C1C(F)(F)F)C(F)(F)F)CC#N	1.423	1.419
13361-31-4	2-methylpropyl 2-cyanoacetate	C7H11NO2	CC(C)COC(=O)CC#N	1.423	1.424
1191-95-3	cyclobutanone	C4H6O	C1CC(=O)C1	1.423	1.430
108-82-7	2,6-dimethylheptan-4-ol	C9H20O	CC(C)CC(CC(C)C)O	1.423	1.427
63721-05-1	methyl 3,3-dimethylpent-4-enoate	C8H14O2	CC(C)(CC(=O)OC)C=C	1.423	1.424
10299-35-1	5-acetyloxyhexan-2-yl acetate	C10H18O4	CC(CCC(C)OC(=O)C)OC(=O)C	1.423	1.426
814-78-8	3-methylbut-3-en-2-one	C5H8O	CC(=C)C(=O)C	1.423	1.419
108-87-2	methylcyclohexane	C7H14	CC1CCCCC1	1.423	1.427
110-95-2	N,N,N',N'-tetramethylpropane-1,3-diamine	C7H18N2	CN(C)CCCN(C)C	1.423	1.427
76469-41-5	2,3,5-trifluoropyridine	C5H2F3N	C1=C(C=NC(=C1F)F)F	1.423	1.419
542-58-5	2-chloroethyl acetate	C4H7ClO2	CC(=O)OCCCl	1.424	1.424
112-73-2	1-[2-(2-butoxyethoxy)ethoxy]butane	C12H26O3	CCCCOCCOCCOCCCC	1.424	1.423
628-67-1	4-acetyloxybutyl acetate	C8H14O4	CC(=O)OCCCCOC(=O)C	1.424	1.422
30280-35-4	methyl 2-(diethylamino)acetate	C7H15NO2	CCN(CC)CC(=O)OC	1.424	1.422
2050-60-4	dibutyl oxalate	C10H18O4	CCCCOC(=O)C(=O)OCCCC	1.424	1.420
13475-82-6	2,2,4,6,6-pentamethylheptane	C12H26	CC(CC(C)(C)C)CC(C)(C)C	1.424	1.420
13284-42-9	pent-2-enenitrile	C5H7N	CCC=CC#N	1.424	1.424
15667-63-7	1-cyanoprop-2-enyl acetate	C6H7NO2	CC(=O)OC(C=C)C#N	1.424	1.427
765-43-5	1-cyclopropylethanone	C5H8O	CC(=O)C1CC1	1.424	1.428
77-25-8	diethyl 2,2-diethylpropanedioate	C11H20O4	CCC(CC)(C(=O)OCC)C(=O)OCC	1.424	1.425
7378-99-6	N,N-dimethyloctan-1-amine	C10H23N	CCCCCCCCN(C)C	1.424	1.424
10419-80-4	1-(diethoxyphosphorylmethoxy)ethane	C7H17O4P	CCOCP(=O)(OCC)OCC	1.424	1.423
1522-46-9	ethyl 2-acetyl-3-methylbutanoate	C9H16O3	CCOC(=O)C(C(C)C)C(=O)C	1.424	1.427
111-70-6	heptan-1-ol	C7H16O	CCCCCCCO	1.424	1.424
97-88-1	butyl 2-methylprop-2-enoate	C8H14O2	CCCCOC(=O)C(=C)C	1.424	1.425
4403-61-6	2-methylbut-2-enenitrile	C5H7N	CC=C(C)C#N	1.424	1.423
625-31-0	pent-4-en-2-ol	C5H10O	CC(CC=C)O	1.424	1.422
2916-68-9	2-trimethylsilylethanol	C5H14OSi	C[Si](C)(C)CCO	1.424	1.424
623-98-3	dipropyl sulfite	C6H14O3S	CCCOS(=O)OCCC	1.424	1.424
7779-75-1	2-methylpropyl 3-oxobutanoate	C8H14O3	CC(C)COC(=O)CC(=O)C	1.425	1.426
83-27-2	diethyl 2-butan-2-ylpropanedioate	C11H20O4	CCC(C)C(C(=O)OCC)C(=O)OCC	1.425	1.425
74-96-4	bromoethane	C2H5Br	CCBr	1.425	1.425
2857-97-8	bromo(trimethyl)silane	C3H9BrSi	C[Si](C)(C)Br	1.425	1.426
624-16-8	decan-4-one	C10H20O	CCCCCCC(=O)CCC	1.425	1.426
1119-40-0	dimethyl pentanedioate	C7H12O4	COC(=O)CCCC(=O)OC	1.425	1.424
4949-44-4	ethyl 3-oxopentanoate	C7H12O3	CCC(=O)CC(=O)OCC	1.425	1.427
75-09-2	dichloromethane	CH2Cl2	C(Cl)Cl	1.425	1.424
589-75-3	butyl octanoate	C12H24O2	CCCCCCCC(=O)OCCCC	1.425	1.425
1942-45-6	oct-4-yne	C8H14	CCCC#CCCC	1.425	1.425
107-29-9	acetaldehyde oxime	C2H5NO	CC=NO	1.425	1.415
110-38-3	ethyl decanoate	C12H24O2	CCCCCCCCCC(=O)OCC	1.425	1.426
75-35-4	1,1-dichloroethene	C2H2Cl2	C=C(Cl)Cl	1.425	1.432
3010-02-4	2-(diethylamino)acetonitrile	C6H12N2	CCN(CC)CC#N	1.425	1.428
149-57-5	2-ethylhexanoic acid	C8H16O2	CCCCC(CC)C(=O)O	1.425	1.429
111-68-2	heptan-1-amine	C7H17N	CCCCCCCN	1.425	1.427
1188-02-9	2-methylheptanoic acid	C8H16O2	CCCCCC(C)C(=O)O	1.425	1.428
38136-29-7	4-methylpentanoyl chloride	C6H11ClO	CC(C)CCC(=O)Cl	1.425	1.423
124-19-6	nonanal	C9H18O	CCCCCCCCC=O	1.425	1.424
2483-57-0	methyl 2-nitroacetate	C3H5NO4	COC(=O)C[N+](=O)[O-]	1.425	1.433
6704-31-0	oxetan-3-one	C3H4O2	C1C(=O)CO1	1.425	1.432
616-25-1	pent-1-en-3-ol	C5H10O	CCC(C=C)O	1.425	1.424
25415-84-3	2-ethylhexyl butanoate	C12H24O2	CCCCC(CC)COC(=O)CCC	1.426	1.422
75-26-3	2-bromopropane	C3H7Br	CC(C)Br	1.426	1.423
623-71-2	ethyl 3-chloropropanoate	C5H9ClO2	CCOC(=O)CCCl	1.426	1.426
693-54-9	decan-2-one	C10H20O	CCCCCCCCC(=O)C	1.426	1.426
513-42-8	2-methylprop-2-en-1-ol	C4H8O	CC(=C)CO	1.426	1.425
2243-27-8	nonanenitrile	C9H17N	CCCCCCCCC#N	1.426	1.426
110-42-9	methyl decanoate	C11H22O2	CCCCCCCCCC(=O)OC	1.426	1.427
111-32-0	4-methoxybutan-1-ol	C5H12O2	COCCCCO	1.426	1.422
71432-55-8	tert-butyl N,N'-di(propan-2-yl)carbamimidate	C11H24N2O	CC(C)NC(=NC(C)C)OC(C)(C)C	1.426	1.429
629-06-1	1-chloroheptane	C7H15Cl	CCCCCCCCl	1.426	1.426
5459-58-5	butyl 2-cyanoacetate	C7H11NO2	CCCCOC(=O)CC#N	1.426	1.427
110-82-7	cyclohexane	C6H12	C1CCCCC1	1.426	1.426
10353-53-4	2-but-3-enyloxirane	C6H10O	C=CCCC1CO1	1.426	1.430
142-61-0	hexanoyl chloride	C6H11ClO	CCCCCC(=O)Cl	1.426	1.427
4747-81-3	1-isocyanatoheptane	C8H15NO	CCCCCCCN=C=O	1.426	1.427
6117-97-1	4-methyldodecane	C13H28	CCCCCCCCC(C)CCC	1.426	1.423
4984-85-4	4-hydroxyhexan-3-one	C6H12O2	CCC(C(=O)CC)O	1.426	1.435
75927-49-0	2-ethenyl-4,4,5,5-tetramethyl-1,3,2-dioxaborolane	C8H15BO2	B1(OC(C(O1)(C)C)(C)C)C=C	1.426	1.427
2516-93-0	2-butoxyacetic acid	C6H12O3	CCCCOCC(=O)O	1.427	1.424
108-00-9	N',N'-dimethylethane-1,2-diamine	C4H12N2	CN(C)CCN	1.427	1.429
94-04-2	ethenyl 2-ethylhexanoate	C10H18O2	CCCCC(CC)C(=O)OC=C	1.427	1.429
30414-54-1	methyl 3-oxohexanoate	C7H12O3	CCCC(=O)CC(=O)OC	1.427	1.431
1190-39-2	dibutyl propanedioate	C11H20O4	CCCCOC(=O)CC(=O)OCCCC	1.427	1.427
56539-66-3	3-methoxy-3-methylbutan-1-ol	C6H14O2	CC(C)(CCO)OC	1.427	1.426
2035-99-6	3-methylbutyl octanoate	C13H26O2	CCCCCCCC(=O)OCCC(C)C	1.427	1.427
589-98-0	octan-3-ol	C8H18O	CCCCCC(CC)O	1.427	1.425
821-95-4	undec-1-ene	C11H22	CCCCCCCCCC=C	1.427	1.425
1736-60-3	1,2,3,4,5-pentafluoro-6-prop-2-enylbenzene	C9H5F5	C=CCC1=C(C(=C(C(=C1F)F)F)F)F	1.427	1.433
328-70-1	1-bromo-3,5-bis(trifluoromethyl)benzene	C8H3BrF6	C1=C(C=C(C=C1C(F)(F)F)Br)C(F)(F)F	1.427	1.429
563-47-3	3-chloro-2-methylprop-1-ene	C4H7Cl	CC(=C)CCl	1.427	1.427
2050-92-2	N-pentylpentan-1-amine	C10H23N	CCCCCNCCCCC	1.427	1.427
13989-82-7	4-(dimethylamino)butanenitrile	C6H12N2	CN(C)CCCC#N	1.427	1.429
111-90-0	2-(2-ethoxyethoxy)ethanol	C6H14O3	CCOCCOCCO	1.427	1.428
7152-15-0	ethyl 4-methyl-3-oxopentanoate	C8H14O3	CCOC(=O)CC(=O)C(C)C	1.427	1.428
42558-54-3	methyl 4-methyl-3-oxopentanoate	C7H12O3	CC(C)C(=O)CC(=O)OC	1.427	1.430
107-41-5	2-methylpentane-2,4-diol	C6H14O2	CC(CC(C)(C)O)O	1.427	1.443
631-36-7	tetraethylsilane	C8H20Si	CC[Si](CC)(CC)CC	1.427	1.429
507-19-7	2-bromo-2-methylpropane	C4H9Br	CC(C)(C)Br	1.428	1.425
328-75-6	1-nitro-3,5-bis(trifluoromethyl)benzene	C8H3F6NO2	C1=C(C=C(C=C1C(F)(F)F)[N+](=O)[O-])C(F)(F)F	1.428	1.426
18171-19-2	3-chloropropyl-dimethoxy-methylsilane	C6H15ClO2Si	CO[Si](C)(CCCCl)OC	1.428	1.429
27132-23-6	dimethyl 2,2-diethylpropanedioate	C9H16O4	CCC(CC)(C(=O)OC)C(=O)OC	1.428	1.428
103-44-6	3-(ethenoxymethyl)heptane	C10H20O	CCCCC(CC)COC=C	1.428	1.425
18720-65-5	5-methylheptan-3-ol	C8H18O	CCC(C)CC(CC)O	1.428	1.427
124-07-2	octanoic acid	C8H16O2	CCCCCCCC(=O)O	1.428	1.429
5675-25-2	octa-1,4-diene	C8H14	CCCC=CCC=C	1.428	1.430
107-66-4	dibutyl hydrogen phosphate	C8H19O4P	CCCCOP(=O)(O)OCCCC	1.428	1.425
127-17-3	2-oxopropanoic acid	C3H4O3	CC(=O)C(=O)O	1.428	1.422
1839-63-0	1,3,5-trimethylcyclohexane	C9H18	CC1CC(CC(C1)C)C	1.428	1.424
14476-37-0	undecan-4-one	C11H22O	CCCCCCCC(=O)CCC	1.428	1.428
3663-44-3	3-[dimethoxy(methyl)silyl]propan-1-amine	C6H17NO2Si	CO[Si](C)(CCCN)OC	1.428	1.429
2051-49-2	hexanoyl hexanoate	C12H22O3	CCCCCC(=O)OC(=O)CCCCC	1.428	1.427
33758-34-8	heptyl carbonochloridate	C8H15ClO2	CCCCCCCOC(=O)Cl	1.428	1.428
22128-62-7	chloromethyl carbonochloridate	C2H2Cl2O2	C(OC(=O)Cl)Cl	1.428	1.441
5582-82-1	3-methylheptan-3-ol	C8H18O	CCCCC(C)(CC)O	1.428	1.427
2324-98-3	1,2,4,5-tetrafluoro-3-methoxybenzene	C7H4F4O	COC1=C(C(=CC(=C1F)F)F)F	1.428	1.432
927-49-1	undecan-6-one	C11H22O	CCCCCC(=O)CCCCC	1.428	1.431
2308-18-1	3-methylbutyl 3-oxobutanoate	C9H16O3	CC(C)CCOC(=O)CC(=O)C	1.429	1.430
2227-29-4	Chlorodiisopropylsilane	C6H15ClSi	CC([SiH](Cl)C(C)C)C	1.429	1.425
627-58-7	2,5-dimethylhexa-1,5-diene	C8H14	CC(=C)CCC(=C)C	1.429	1.433
5932-79-6	nonan-4-ol	C9H20O	CCCCCC(CCC)O	1.429	1.428
2809-67-8	oct-2-yne	C8H14	CCCCCC#CC	1.429	1.427
629-59-4	tetradecane	C14H30	CCCCCCCCCCCCCC	1.429	1.426
111-51-3	N,N,N',N'-tetramethylbutane-1,4-diamine	C8H20N2	CN(C)CCCCN(C)C	1.429	1.431
4028-23-3	chloro-dimethyl-prop-2-enylsilane	C5H11ClSi	C[Si](C)(CC=C)Cl	1.429	1.431
76782-82-6	tert-butyl-dimethyl-prop-2-ynoxysilane	C9H18OSi	CC(C)(C)[Si](C)(C)OCC#C	1.429	1.434
590-02-3	butyl 2-chloroacetate	C6H11ClO2	CCCCOC(=O)CCl	1.429	1.430
589-66-2	2-methylpropyl but-2-enoate	C8H14O2	CC=CC(=O)OCC(C)C	1.429	1.435
4013-94-9	N,N'-di(propan-2-yl)ethane-1,2-diamine	C8H20N2	CC(C)NCCNC(C)C	1.429	1.428
6346-09-4	4,4-diethoxybutan-1-amine	C8H19NO2	CCOC(CCCN)OCC	1.429	1.428
590-90-9	4-hydroxybutan-2-one	C4H8O2	CC(=O)CCO	1.429	1.433
2370-63-0	2-ethoxyethyl 2-methylprop-2-enoate	C8H14O3	CCOCCOC(=O)C(=C)C	1.429	1.430
1071-46-1	3-ethoxy-3-oxopropanoic acid	C5H8O4	CCOC(=O)CC(=O)O	1.429	1.428
3073-66-3	1,1,3-trimethylcyclohexane	C9H18	CC1CCCC(C1)(C)C	1.429	1.434
38053-91-7	buta-1,3-dien-2-yloxy(trimethyl)silane	C7H14OSi	C[Si](C)(C)OC(=C)C=C	1.429	1.425
21142-29-0	3-triethoxysilylpropyl 2-methylprop-2-enoate	C13H26O5Si	CCO[Si](CCCOC(=O)C(=C)C)(OCC)OCC	1.429	1.429
63460-32-2	propan-2-yl N,N'-di(propan-2-yl)carbamimidate	C10H22N2O	CC(C)NC(=NC(C)C)OC(C)C	1.429	1.428
627-90-7	ethyl undecanoate	C13H26O2	CCCCCCCCCCC(=O)OCC	1.429	1.430
1067-53-4	ethenyl-tris(2-methoxyethoxy)silane	C11H24O6Si	COCCO[Si](C=C)(OCCOC)OCCOC	1.429	1.427
1191-16-8	3-methylbut-2-enyl acetate	C7H12O2	CC(=CCOC(=O)C)C	1.430	1.429
104954-58-7	methyl 6-acetyloxyhexanoate	C9H16O4	CC(=O)OCCCCCC(=O)OC	1.430	1.429
124-70-9	dichloro-ethenyl-methylsilane	C3H6Cl2Si	C[Si](C=C)(Cl)Cl	1.430	1.429
104-79-0	N',N'-diethyl-N-methylethane-1,2-diamine	C7H18N2	CCN(CC)CCNC	1.430	1.432
815-17-8	3,3-dimethyl-2-oxobutanoic acid	C6H10O3	CC(C)(C)C(=O)C(=O)O	1.430	1.427
14002-80-3	methyl 3-hydroxy-2,2-dimethylpropanoate	C6H12O3	CC(C)(CO)C(=O)OC	1.430	1.430
17823-46-0	1-bromo-2,3,5,6-tetrafluoro-4-(trifluoromethyl)benzene	C7BrF7	C1(=C(C(=C(C(=C1F)F)Br)F)F)C(F)(F)F	1.430	1.424
78592-82-2	tert-butyl-but-3-ynoxy-dimethylsilane	C10H20OSi	CC(C)(C)[Si](C)(C)OCCC#C	1.430	1.436
2516-47-4	cyclopropylmethanamine	C4H9N	C1CC1CN	1.430	1.435
112-41-4	dodec-1-ene	C12H24	CCCCCCCCCCC=C	1.430	1.429
4279-22-5	2,2-dichlorobutane	C4H8Cl2	CCC(C)(Cl)Cl	1.430	1.427
1975-78-6	decanenitrile	C10H19N	CCCCCCCCCC#N	1.430	1.430
682-30-4	1-[ethenyl(ethoxy)phosphoryl]oxyethane	C6H13O3P	CCOP(=O)(C=C)OCC	1.430	1.426
571-55-1	ethyl 2-(ethoxymethylidene)-4,4,4-trifluoro-3-oxobutanoate	C9H11F3O4	CCOC=C(C(=O)C(F)(F)F)C(=O)OCC	1.430	1.423
6222-17-9	6-acetyloxyhexyl acetate	C10H18O4	CC(=O)OCCCCCCOC(=O)C	1.430	1.431
17046-22-9	butyl 2-isocyanatoacetate	C7H11NO3	CCCCOC(=O)CN=C=O	1.430	1.429
6766-54-7	2-methylhepta-1,5-diene	C8H14	CC=CCCC(=C)C	1.430	1.435
1575-74-2	2-methylpent-4-enoic acid	C6H10O2	CC(CC=C)C(=O)O	1.430	1.434
20184-89-8	non-3-yne	C9H16	CCCCCC#CCC	1.430	1.431
821-09-0	pent-4-en-1-ol	C5H10O	C=CCCCO	1.430	1.433
10213-77-1	2-[2-(2-methoxypropoxy)propoxy]propan-1-ol	C10H22O4	CC(COC(CO)C)OCC(OC)C	1.430	1.433
28056-54-4	2,2,4-trimethylcyclopentan-1-one	C8H14O	CC1CC(=O)C(C1)(C)C	1.430	1.438
7459-46-3	triethyl ethane-1,1,2-tricarboxylate	C11H18O6	CCOC(=O)CC(C(=O)OCC)C(=O)OCC	1.430	1.429
106-19-4	dipropyl hexanedioate	C12H22O4	CCCOC(=O)CCCCC(=O)OCCC	1.431	1.430
5048-35-1	oct-7-enyl acetate	C10H18O2	CC(=O)OCCCCCCC=C	1.431	1.432
7452-59-7	octyl carbonochloridate	C9H17ClO2	CCCCCCCCOC(=O)Cl	1.431	1.432
30673-36-0	butyl decanoate	C14H28O2	CCCCCCCCCC(=O)OCCCC	1.431	1.430
14620-52-1	1,1-dimethoxydodecane	C14H30O2	CCCCCCCCCCCC(OC)OC	1.431	1.431
7335-06-0	1-ethylpyrrolidine	C6H13N	CCN1CCCC1	1.431	1.432
628-99-9	nonan-2-ol	C9H20O	CCCCCCCC(C)O	1.431	1.429
7737-62-4	ethyl 3-oxoheptanoate	C9H16O3	CCCCC(=O)CC(=O)OCC	1.431	1.434
999-55-3	prop-2-enyl prop-2-enoate	C6H8O2	C=CCOC(=O)C=C	1.431	1.435
3153-36-4	ethyl 4-chlorobutanoate	C6H11ClO2	CCOC(=O)CCCCl	1.431	1.432
867-13-0	ethyl 2-diethoxyphosphorylacetate	C8H17O5P	CCOC(=O)CP(=O)(OCC)OCC	1.431	1.432
1719-53-5	dichloro(diethyl)silane	C4H10Cl2Si	CC[Si](CC)(Cl)Cl	1.431	1.431
60683-30-9	ethyl N,N'-di(propan-2-yl)carbamimidate	C9H20N2O	CCOC(=NC(C)C)NC(C)C	1.431	1.433
41051-15-4	methyl 4-methoxy-3-oxobutanoate	C6H10O4	COCC(=O)CC(=O)OC	1.431	1.437
6976-93-8	2-methoxyethyl 2-methylprop-2-enoate	C7H12O3	CC(=C)C(=O)OCCOC	1.431	1.431
141-57-1	trichloro(propyl)silane	C3H7Cl3Si	CCC[Si](Cl)(Cl)Cl	1.431	1.434
97-84-7	1-N,1-N,3-N,3-N-tetramethylbutane-1,3-diamine	C8H20N2	CC(CCN(C)C)N(C)C	1.431	1.436
994-30-9	chloro(triethyl)silane	C6H15ClSi	CC[Si](CC)(CC)Cl	1.431	1.432
53369-79-2	N,N,N',N',2,2-hexamethylpropane-1,3-diamine	C9H22N2	CC(C)(CN(C)C)CN(C)C	1.431	1.430
141-04-8	bis(2-methylpropyl) hexanedioate	C14H26O4	CC(C)COC(=O)CCCCC(=O)OCC(C)C	1.432	1.430
24468-13-1	2-ethylhexyl carbonochloridate	C9H17ClO2	CCCCC(CC)COC(=O)Cl	1.432	1.432
1732-08-7	dimethyl heptanedioate	C9H16O4	COC(=O)CCCCCC(=O)OC	1.432	1.431
2243-98-3	undec-1-yne	C11H20	CCCCCCCCCC#C	1.432	1.433
112-34-5	2-(2-butoxyethoxy)ethanol	C8H18O3	CCCCOCCOCCO	1.432	1.434
496-77-5	5-hydroxyoctan-4-one	C8H16O2	CCCC(C(=O)CCC)O	1.432	1.441
82985-35-1	3-trimethoxysilyl-N-(3-trimethoxysilylpropyl)propan-1-amine	C12H31NO6Si2	CO[Si](CCCNCCC[Si](OC)(OC)OC)(OC)OC	1.432	1.431
123-04-6	3-(chloromethyl)heptane	C8H17Cl	CCCCC(CC)CCl	1.432	1.432
5933-87-9	pentyl decanoate	C15H30O2	CCCCCCCCCC(=O)OCCCCC	1.432	1.433
17094-34-7	ethyl 4,4-dimethyl-3-oxopentanoate	C9H16O3	CCOC(=O)CC(=O)C(C)(C)C	1.432	1.431
74181-34-3	2,2-dimethyl-1,3-dioxan-5-one	C6H10O3	CC1(OCC(=O)CO1)C	1.432	1.434
3709-08-8	3,3-dimethyloxolan-2-one	C6H10O2	CC1(CCOC1=O)C	1.432	1.418
3728-56-1	1-ethyl-4-methylcyclohexane	C9H18	CCC1CCC(CC1)C	1.432	1.428
347389-74-6	2-ethynyl-4,4,5,5-tetramethyl-1,3,2-dioxaborolane	C8H13BO2	B1(OC(C(O1)(C)C)(C)C)C#C	1.432	1.427
759-65-9	diethyl 2-methyl-3-oxobutanedioate	C9H14O5	CCOC(=O)C(C)C(=O)C(=O)OCC	1.432	1.435
107-19-7	prop-2-yn-1-ol	C3H4O	C#CCO	1.432	1.431
629-62-9	pentadecane	C15H32	CCCCCCCCCCCCCCC	1.432	1.429
2936-08-5	2-propylpentanoyl chloride	C8H15ClO	CCCC(CCC)C(=O)Cl	1.432	1.433
33027-68-8	2,2,4,4,6-pentafluoro-6-phenoxy-1,3,5-triaza-2lambda5,4lambda5,6lambda5-triphosphacyclohexa-1,3,5-triene	C6H5F5N3OP3	C1=CC=C(C=C1)OP2(=NP(=NP(=N2)(F)F)(F)F)F	1.432	1.480
102-85-2	tributyl phosphite	C12H27O3P	CCCCOP(OCCCC)OCCCC	1.432	1.434
651-83-2	2,3,5,6-tetrafluoro-4-(trifluoromethyl)aniline	C7H2F7N	C1(=C(C(=C(C(=C1F)F)N)F)F)C(F)(F)F	1.432	1.423
7299-91-4	butyl but-2-enoate	C8H14O2	CCCCOC(=O)C=CC	1.433	1.436
2516-33-8	cyclopropylmethanol	C4H8O	C1CC1CO	1.433	1.430
693-13-0	N,N'-Diisopropylcarbodiimide	C7H14N2	CC(C)N=C=NC(C)C	1.433	1.430
123-39-7	N-methylformamide	C2H5NO	CNC=O	1.433	1.444
65799-47-5	dimethoxy-methyl-[3-(oxiran-2-ylmethoxy)propyl]silane	C9H20O4Si	CO[Si](C)(CCCOCC1CO1)OC	1.433	1.434
930-27-8	3-methylfuran	C5H6O	CC1=COC=C1	1.433	1.458
108-29-2	5-methyloxolan-2-one	C5H8O2	CC1CCC(=O)O1	1.433	1.421
62327-21-3	tert-butyl 2-dimethoxyphosphorylacetate	C8H17O5P	CC(C)(C)OC(=O)CP(=O)(OC)OC	1.433	1.434
17865-54-2	cyclohexyl(trimethoxy)silane	C9H20O3Si	CO[Si](C1CCCCC1)(OC)OC	1.433	1.435
72537-17-8	3-chloro-2-fluoro-5-(trifluoromethyl)pyridine	C6H2ClF4N	C1=C(C=NC(=C1Cl)F)C(F)(F)F	1.433	1.436
2051-31-2	decan-4-ol	C10H22O	CCCCCCC(CCC)O	1.433	1.432
65100-04-1	3-[diethoxy(methyl)silyl]propyl 2-methylprop-2-enoate	C12H24O4Si	CCO[Si](C)(CCCOC(=O)C(=C)C)OCC	1.433	1.432
760-67-8	2-ethylhexanoyl chloride	C8H15ClO	CCCCC(CC)C(=O)Cl	1.433	1.436
6413-10-1	ethyl 2-(2-methyl-1,3-dioxolan-2-yl)acetate	C8H14O4	CCOC(=O)CC1(OCCO1)C	1.433	1.432
10412-98-3	5-oxohexanenitrile	C6H9NO	CC(=O)CCCC#N	1.433	1.435
534-22-5	2-methylfuran	C5H6O	CC1=CC=CO1	1.433	1.439
1679-47-6	3-methyloxolan-2-one	C5H8O2	CC1CCOC1=O	1.433	1.417
37517-81-0	methyl 3-chloro-3-oxopropanoate	C4H5ClO3	COC(=O)CC(=O)Cl	1.433	1.439
2050-23-9	diethyl octanedioate	C12H22O4	CCOC(=O)CCCCCCC(=O)OCC	1.433	1.433
645-41-0	3-methyl-N,N-bis(3-methylbutyl)butan-1-amine	C15H33N	CC(C)CCN(CCC(C)C)CCC(C)C	1.433	1.432
3452-97-9	3,5,5-trimethylhexan-1-ol	C9H20O	CC(CCO)CC(C)(C)C	1.433	1.433
193533-92-5	1,2,3-trifluoro-4-methylbenzene	C7H5F3	CC1=C(C(=C(C=C1)F)F)F	1.433	1.435
6962-92-1	4-chlorobutyl acetate	C6H11ClO2	CC(=O)OCCCCCl	1.434	1.433
2425-74-3	N-tert-butylformamide	C5H11NO	CC(C)(C)NC=O	1.434	1.430
1000-70-0	Bis(trimethylsilyl)carbodiimide	C7H18N2Si2	C[Si](C)(C)N=C=N[Si](C)(C)C	1.434	1.433
2384-86-3	dec-4-yne	C10H18	CCCCCC#CCCC	1.434	1.435
1821-02-9	2-oxopentanoic acid	C5H8O3	CCCC(=O)C(=O)O	1.434	1.429
4553-62-2	2-methylpentanedinitrile	C6H8N2	CC(CCC#N)C#N	1.434	1.429
763-32-6	3-methylbut-3-en-1-ol	C5H10O	CC(=C)CCO	1.434	1.433
4187-86-4	pent-1-yn-3-ol	C5H8O	CCC(C#C)O	1.434	1.433
2554-06-5	2,4,6,8-tetrakis(ethenyl)-2,4,6,8-tetramethyl-1,3,5,7,2,4,6,8-tetraoxatetrasilocane	C12H24O4Si4	C[Si]1(O[Si](O[Si](O[Si](O1)(C)C=C)(C)C=C)(C)C=C)C=C	1.434	1.430
2473-01-0	1-chlorononane	C9H19Cl	CCCCCCCCCCl	1.434	1.434
32804-77-6	2-ethoxyethyl 2-cyanoacetate	C7H11NO3	CCOCCOC(=O)CC#N	1.434	1.433
1067-87-4	3-diethoxyphosphorylprop-1-ene	C7H15O3P	CCOP(=O)(CC=C)OCC	1.434	1.435
7208-05-1	2,4-dimethyl-1,3-oxazole	C5H7NO	CC1=COC(=N1)C	1.434	1.436
1498-51-7	1-dichlorophosphoryloxyethane	C2H5Cl2O2P	CCOP(=O)(Cl)Cl	1.434	1.434
65007-00-3	pyridin-2-yl trifluoromethanesulfonate	C6H4F3NO3S	C1=CC=NC(=C1)OS(=O)(=O)C(F)(F)F	1.434	1.433
78-69-3	3,7-dimethyloctan-3-ol	C10H22O	CCC(C)(CCCC(C)C)O	1.434	1.434
4306-65-4	1,1,3,5-tetramethylcyclohexane	C10H20	CC1CC(CC(C1)(C)C)C	1.434	1.433
461-17-6	1,1,1-trifluoro-4-iodobutane	C4H6F3I	C(CC(F)(F)F)CI	1.434	1.421
106-92-3	2-(prop-2-enoxymethyl)oxirane	C6H10O2	C=CCOCC1CO1	1.435	1.435
105-99-7	dibutyl hexanedioate	C14H26O4	CCCCOC(=O)CCCCC(=O)OCCCC	1.435	1.434
78068-85-6	2-chloro-1-fluoro-4-(trifluoromethyl)benzene	C7H3ClF4	C1=CC(=C(C=C1C(F)(F)F)Cl)F	1.435	1.436
1735-84-8	3-chloro-2,4,5,6-tetrafluoropyridine	C5ClF4N	C1(=C(C(=NC(=C1Cl)F)F)F)F	1.435	1.431
617-84-5	N,N-diethylformamide	C5H11NO	CCN(CC)C=O	1.435	1.435
765-03-7	dodec-1-yne	C12H22	CCCCCCCCCCC#C	1.435	1.436
2384-70-5	dec-2-yne	C10H18	CCCCCCCC#CC	1.435	1.436
285-67-6	6-oxabicyclo[3.1.0]hexane	C5H8O	C1CC2C(C1)O2	1.435	1.432
52819-34-8	7-acetyloxyheptyl acetate	C11H20O4	CC(=O)OCCCCCCCOC(=O)C	1.435	1.434
1577-22-6	hex-5-enoic acid	C6H10O2	C=CCCCC(=O)O	1.435	1.436
106-18-3	butyl dodecanoate	C16H32O2	CCCCCCCCCCCC(=O)OCCCC	1.435	1.435
13630-19-8	1-methyl-2-(trifluoromethyl)benzene	C8H7F3	CC1=CC=CC=C1C(F)(F)F	1.435	1.432
111-64-8	octanoyl chloride	C8H15ClO	CCCCCCCC(=O)Cl	1.435	1.435
3992-48-1	8-acetyloxyoctyl acetate	C12H22O4	CC(=O)OCCCCCCCCOC(=O)C	1.435	1.436
1731-88-0	methyl tridecanoate	C14H28O2	CCCCCCCCCCCCC(=O)OC	1.435	1.435
103-11-7	2-ethylhexyl prop-2-enoate	C11H20O2	CCCCC(CC)COC(=O)C=C	1.435	1.435
107-54-0	3,5-dimethylhex-1-yn-3-ol	C8H14O	CC(C)CC(C)(C#C)O	1.435	1.435
19550-08-4	3,4-dimethylhexan-3-ol	C8H18O	CCC(C)C(C)(CC)O	1.435	1.432
81749-14-6	diethyl 2,2-bis(2-methylpropyl)propanedioate	C15H28O4	CCOC(=O)C(CC(C)C)(CC(C)C)C(=O)OCC	1.435	1.430
1067-71-6	1-diethoxyphosphorylpropan-2-one	C7H15O4P	CCOP(=O)(CC(=O)C)OCC	1.435	1.439
16356-02-8	1,4-dimethoxybut-2-yne	C6H10O2	COCC#CCOC	1.435	1.435
2461-15-6	2-(2-ethylhexoxymethyl)oxirane	C11H22O2	CCCCC(CC)COCC1CO1	1.435	1.436
677-24-7	dichlorophosphoryloxymethane	CH3Cl2O2P	COP(=O)(Cl)Cl	1.435	1.435
931-56-6	methoxycyclohexane	C7H14O	COC1CCCCC1	1.435	1.436
625-69-4	pentane-2,4-diol	C5H12O2	CC(CC(C)O)O	1.435	1.440
1206-46-8	trimethyl-(2,3,4,5,6-pentafluorophenyl)silane	C9H9F5Si	C[Si](C)(C)C1=C(C(=C(C(=C1F)F)F)F)F	1.435	1.433
150-77-6	N,N,N',N'-tetraethylethane-1,2-diamine	C10H24N2	CCN(CC)CCN(CC)CC	1.435	1.433
544-13-8	pentanedinitrile	C5H6N2	C(CC#N)CC#N	1.436	1.435
10431-99-9	2-propan-2-yl-4,5-dihydro-1,3-oxazole	C6H11NO	CC(C)C1=NCCO1	1.436	1.440
109-02-4	4-methylmorpholine	C5H11NO	CN1CCOCC1	1.436	1.440
61996-79-0	5-methylhex-1-yn-3-ol	C7H12O	CC(C)CC(C#C)O	1.436	1.437
6485-79-6	tris(propan-2-yl)silane	C9H22Si	CC([SiH](C(C)C)C(C)C)C	1.436	1.431
79-37-8	oxalyl dichloride	C2Cl2O2	C(=O)(C(=O)Cl)Cl	1.436	1.452
1732-10-1	dimethyl nonanedioate	C11H20O4	COC(=O)CCCCCCCC(=O)OC	1.436	1.438
513-53-1	butane-2-thiol	C4H10S	CCC(C)S	1.436	1.437
7617-93-8	2-bromo-1,4-bis(trifluoromethyl)benzene	C8H3BrF6	C1=CC(=C(C=C1C(F)(F)F)Br)C(F)(F)F	1.436	1.434
21075-83-2	tert-butyl N-amino-N-methylcarbamate	C6H14N2O2	CC(C)(C)OC(=O)N(C)N	1.436	1.441
327-75-3	1-bromo-2,4-bis(trifluoromethyl)benzene	C8H3BrF6	C1=CC(=C(C=C1C(F)(F)F)C(F)(F)F)Br	1.436	1.428
4704-31-8	ethenyl decanoate	C12H22O2	CCCCCCCCCC(=O)OC=C	1.436	1.437
1120-57-6	chlorocyclobutane	C4H7Cl	C1CC(C1)Cl	1.436	1.434
17216-62-5	diethyl 2-(2-cyanoethyl)propanedioate	C10H15NO4	CCOC(=O)C(CCC#N)C(=O)OCC	1.436	1.437
76513-69-4	2-(chloromethoxy)ethyl-trimethylsilane	C6H15ClOSi	C[Si](C)(C)CCOCCl	1.436	1.437
591-97-9	1-chlorobut-2-ene	C4H7Cl	CC=CCCl	1.436	1.437
772-49-6	1-chloro-3-(trifluoromethoxy)benzene	C7H4ClF3O	C1=CC(=CC(=C1)Cl)OC(F)(F)F	1.436	1.438
3179-63-3	3-(dimethylamino)propan-1-ol	C5H13NO	CN(C)CCCO	1.436	1.432
19550-56-2	2,9-dimethyldec-5-yne	C12H22	CC(C)CCC#CCCC(C)C	1.436	1.435
53369-71-4	N',N',2,2-tetramethylpropane-1,3-diamine	C7H18N2	CC(C)(CN)CN(C)C	1.436	1.440
2855-19-8	2-decyloxirane	C12H24O	CCCCCCCCCCC1CO1	1.436	1.437
177596-38-2	3-fluoro-4-(trifluoromethoxy)phenol	C7H4F4O2	C1=CC(=C(C=C1O)F)OC(F)(F)F	1.436	1.431
16415-12-6	hexadecyl(trimethoxy)silane	C19H42O3Si	CCCCCCCCCCCCCCCC[Si](OC)(OC)OC	1.436	1.436
124-06-1	ethyl tetradecanoate	C16H32O2	CCCCCCCCCCCCCC(=O)OCC	1.436	1.437
14513-34-9	3-[dimethoxy(methyl)silyl]propyl 2-methylprop-2-enoate	C10H20O4Si	CC(=C)C(=O)OCCC[Si](C)(OC)OC	1.436	1.434
652-29-9	1-(2,3,4,5,6-pentafluorophenyl)ethanone	C8H3F5O	CC(=O)C1=C(C(=C(C(=C1F)F)F)F)F	1.436	1.440
461-81-4	1-chloro-4-(trifluoromethoxy)benzene	C7H4ClF3O	C1=CC(=CC=C1OC(F)(F)F)Cl	1.436	1.437
13688-67-0	undeca-1,10-diene	C11H20	C=CCCCCCCCC=C	1.436	1.437
4272-06-4	undecan-4-ol	C11H24O	CCCCCCCC(CCC)O	1.436	1.435
78-76-2	2-bromobutane	C4H9Br	CCC(C)Br	1.437	1.434
110-69-0	N-butylidenehydroxylamine	C4H9NO	CCCC=NO	1.437	1.439
2467-12-1	trioctyl borate	C24H51BO3	B(OCCCCCCCC)(OCCCCCCCC)OCCCCCCCC	1.437	1.435
120-92-3	cyclopentanone	C5H8O	C1CCC(=O)C1	1.437	1.446
1719-57-9	chloro-(chloromethyl)-dimethylsilane	C3H8Cl2Si	C[Si](C)(CCl)Cl	1.437	1.439
112-18-5	N,N-dimethyldodecan-1-amine	C14H31N	CCCCCCCCCCCCN(C)C	1.437	1.436
2016-57-1	decan-1-amine	C10H23N	CCCCCCCCCCN	1.437	1.438
6290-05-7	ethyl 2-[(2-ethoxy-2-oxoethyl)amino]acetate	C8H15NO4	CCOC(=O)CNCC(=O)OCC	1.437	1.438
6309-51-9	3-methylbutyl dodecanoate	C17H34O2	CCCCCCCCCCCC(=O)OCCC(C)C	1.437	1.436
1187-58-2	N-methylpropanamide	C4H9NO	CCC(=O)NC	1.437	1.433
36727-29-4	3,5,5-trimethylhexanoyl chloride	C9H17ClO	CC(CC(=O)Cl)CC(C)(C)C	1.437	1.439
23326-27-4	methyl but-2-ynoate	C5H6O2	CC#CC(=O)OC	1.437	1.431
1653-30-1	undecan-2-ol	C11H24O	CCCCCCCCCC(C)O	1.437	1.436
3742-34-5	ethenylcyclopentane	C7H12	C=CC1CCCC1	1.437	1.441
96-48-0	oxolan-2-one	C4H6O2	C1CC(=O)OC1	1.437	1.427
23877-12-5	tert-butyl 2-bromo-2-methylpropanoate	C8H15BrO2	CC(C)(C)OC(=O)C(C)(C)Br	1.437	1.441
14719-37-0	ethyl 2-[(2-methylpropan-2-yl)oxycarbonylamino]acetate	C9H17NO4	CCOC(=O)CNC(=O)OC(C)(C)C	1.437	1.434
1002-69-3	1-chlorodecane	C10H21Cl	CCCCCCCCCCCl	1.437	1.438
112-30-1	decan-1-ol	C10H22O	CCCCCCCCCCO	1.437	1.436
543-75-9	2,3-dihydro-1,4-dioxine	C4H6O2	C1COC=CO1	1.437	1.453
14794-31-1	ethyl 4-chloro-4-oxobutanoate	C6H9ClO3	CCOC(=O)CCC(=O)Cl	1.437	1.438
2116-84-9	trimethyl-[phenyl-bis(trimethylsilyloxy)silyl]oxysilane	C15H32O3Si4	C[Si](C)(C)O[Si](C1=CC=CC=C1)(O[Si](C)(C)C)O[Si](C)(C)C	1.437	1.450
124-10-7	methyl tetradecanoate	C15H30O2	CCCCCCCCCCCCCC(=O)OC	1.437	1.438
14814-09-6	3-triethoxysilylpropane-1-thiol	C9H22O3SSi	CCO[Si](CCCS)(OCC)OCC	1.437	1.438
7399-00-0	triethoxy(octadecyl)silane	C24H52O3Si	CCCCCCCCCCCCCCCCCC[Si](OCC)(OCC)OCC	1.437	1.439
78-51-3	tris(2-butoxyethyl) phosphate	C18H39O7P	CCCCOCCOP(=O)(OCCOCCCC)OCCOCCCC	1.437	1.438
2434-02-8	ethyl 2-(oxolan-2-yl)acetate	C8H14O3	CCOC(=O)CC1CCCO1	1.437	1.440
621-77-2	N,N-dipentylpentan-1-amine	C15H33N	CCCCCN(CCCCC)CCCCC	1.437	1.436
1469-73-4	4-methyl-1,3,2-dioxathiolane 2-oxide	C3H6O3S	CC1COS(=O)O1	1.437	1.443
372-18-9	1,3-difluorobenzene	C6H4F2	C1=CC(=CC(=C1)F)F	1.438	1.443
5312-73-2	1-(dichloromethoxy)butane	C5H10Cl2O	CCCCOC(Cl)Cl	1.438	1.436
1071-73-4	5-hydroxypentan-2-one	C5H10O2	CC(=O)CCCO	1.438	1.439
5350-03-8	pentyl dodecanoate	C17H34O2	CCCCCCCCCCCC(=O)OCCCCC	1.438	1.437
107-03-9	propane-1-thiol	C3H8S	CCCS	1.438	1.439
10486-19-8	tridecanal	C13H26O	CCCCCCCCCCCCC=O	1.438	1.438
2516-34-9	cyclobutanamine	C4H9N	C1CC(C1)N	1.438	1.438
31954-27-5	methyl 2-[(2-methylpropan-2-yl)oxycarbonylamino]acetate	C8H15NO4	CC(C)(C)OC(=O)NCC(=O)OC	1.438	1.438
110-75-8	1-chloro-2-ethenoxyethane	C4H7ClO	C=COCCCl	1.438	1.432
542-76-7	3-chloropropanenitrile	C3H4ClN	C(CCl)C#N	1.438	1.433
5891-21-4	5-chloropentan-2-one	C5H9ClO	CC(=O)CCCCl	1.438	1.441
55-18-5	N,N-diethylnitrous amide	C4H10N2O	CCN(CC)N=O	1.438	1.438
107149-56-4	chloro-diethyl-propan-2-ylsilane	C7H17ClSi	CC[Si](CC)(C(C)C)Cl	1.438	1.439
112-50-5	Triethylene glycol monoethyl ether	C8H18O4	CCOCCOCCOCCO	1.438	1.439
6285-06-9	3-ethylpent-1-yn-3-ol	C7H12O	CCC(CC)(C#C)O	1.438	1.437
597-05-7	3-ethyl-2-methylpentan-3-ol	C8H18O	CCC(CC)(C(C)C)O	1.438	1.433
10487-05-5	3,3-diethoxypropane-1,2-diol	C7H16O4	CCOC(C(CO)O)OCC	1.438	1.442
17955-67-8	1,1,3,3,5,5-hexaethoxy-1,3,5-trisilinane	C15H36O6Si3	CCO[Si]1(C[Si](C[Si](C1)(OCC)OCC)(OCC)OCC)OCC	1.438	1.424
688-84-6	2-ethylhexyl 2-methylprop-2-enoate	C12H22O2	CCCCC(CC)COC(=O)C(=C)C	1.438	1.436
924-50-5	methyl 3-methylbut-2-enoate	C6H10O2	CC(=CC(=O)OC)C	1.438	1.443
615-53-2	ethyl N-methyl-N-nitrosocarbamate	C4H8N2O3	CCOC(=O)N(C)N=O	1.438	1.453
637-64-9	oxolan-2-ylmethyl acetate	C7H12O3	CC(=O)OCC1CCCO1	1.438	1.437
112-35-6	Triethylene glycol monomethyl ether	C7H16O4	COCCOCCOCCO	1.438	1.440
10374-74-0	tetradec-7-ene	C14H28	CCCCCCC=CCCCCCC	1.438	1.435
637-65-0	oxolan-2-ylmethyl propanoate	C8H14O3	CCC(=O)OCC1CCCO1	1.438	1.439
61550-02-5	furan-2-yloxy(trimethyl)silane	C7H12O2Si	C[Si](C)(C)OC1=CC=CO1	1.438	1.439
22929-52-8	oxolan-3-one	C4H6O2	C1COCC1=O	1.438	1.445
6540-98-3	6-hydroxydecan-5-one	C10H20O2	CCCCC(C(=O)CCCC)O	1.438	1.446
111-69-3	hexanedinitrile	C6H8N2	C(CCC#N)CC#N	1.439	1.439
5726-19-2	(2-methylcyclohexyl) acetate	C9H16O2	CC1CCCCC1OC(=O)C	1.439	1.446
1759-53-1	cyclopropanecarboxylic acid	C4H6O2	C1CC1C(=O)O	1.439	1.441
13361-36-9	2-methoxyethyl 2-chloroacetate	C5H9ClO3	COCCOC(=O)CCl	1.439	1.437
19780-12-2	dodec-5-yne	C12H22	CCCCCCC#CCCCC	1.439	1.440
7383-19-9	hept-1-yn-3-ol	C7H12O	CCCCC(C#C)O	1.439	1.436
2409-52-1	diethyl 2-methylidenebutanedioate	C9H14O4	CCOC(=O)CC(=C)C(=O)OCC	1.439	1.443
109-83-1	2-(methylamino)ethanol	C3H9NO	CNCCO	1.439	1.441
5765-44-6	5-methyl-1,2-oxazole	C4H5NO	CC1=CC=NO1	1.439	1.426
41114-00-5	ethyl pentadecanoate	C17H34O2	CCCCCCCCCCCCCCC(=O)OCC	1.439	1.439
2362-10-9	chloromethyl-[chloromethyl(dimethyl)silyl]oxy-dimethylsilane	C6H16Cl2OSi2	C[Si](C)(CCl)O[Si](C)(C)CCl	1.439	1.437
558-42-9	1-chloro-2-methylpropan-2-ol	C4H9ClO	CC(C)(CCl)O	1.439	1.437
933-40-4	1,1-dimethoxycyclohexane	C8H16O2	COC1(CCCCC1)OC	1.439	1.443
111-33-1	N,N'-dimethylpropane-1,3-diamine	C5H14N2	CNCCCNC	1.439	1.438
110-72-5	N'-ethylethane-1,2-diamine	C4H12N2	CCNCCN	1.439	1.440
1551-21-9	2-methylsulfanylpropane	C4H10S	CC(C)SC	1.439	1.438
629-58-3	pentadecyl acetate	C17H34O2	CCCCCCCCCCCCCCCOC(=O)C	1.439	1.440
629-60-7	tridecanenitrile	C13H25N	CCCCCCCCCCCCC#N	1.439	1.439
1678-97-3	1,2,3-trimethylcyclohexane	C9H18	CC1CCCC(C1C)C	1.439	1.435
111-21-7	1,8-Diacetoxy-3,6-dioxaoctane	C10H18O6	CC(=O)OCCOCCOCCOC(=O)C	1.439	1.436
111-81-9	methyl undec-10-enoate	C12H22O2	COC(=O)CCCCCCCCC=C	1.439	1.440
45103-58-0	2-(Methoxyethoxy)ethyl methacrylate	C9H16O4	CC(=C)C(=O)OCCOCCOC	1.440	1.440
3208-16-0	2-ethylfuran	C6H8O	CCC1=CC=CO1	1.440	1.442
4390-04-9	2,2,4,4,6,8,8-heptamethylnonane	C16H34	CC(CC(C)(C)C)CC(C)(C)CC(C)(C)C	1.440	1.437
513-44-0	2-methylpropane-1-thiol	C4H10S	CC(C)CS	1.440	1.438
4202-14-6	1-dimethoxyphosphorylpropan-2-one	C5H11O4P	CC(=O)CP(=O)(OC)OC	1.440	1.443
504-63-2	propane-1,3-diol	C3H8O2	C(CO)CO	1.440	1.446
369-54-0	1,4-bis(difluoromethyl)benzene	C8H6F4	C1=CC(=CC=C1C(F)F)C(F)F	1.440	1.440
105-50-0	diethyl 3-oxopentanedioate	C9H14O5	CCOC(=O)CC(=O)CC(=O)OCC	1.440	1.445
16436-00-3	octyl 3-oxobutanoate	C12H22O3	CCCCCCCCOC(=O)CC(=O)C	1.440	1.439
75484-32-1	2-(chloromethyl)-2-ethyloxirane	C5H9ClO	CCC1(CO1)CCl	1.440	1.440
2456-28-2	1-decoxydecane	C20H42O	CCCCCCCCCCOCCCCCCCCCC	1.440	1.439
758-96-3	N,N-dimethylpropanamide	C5H11NO	CCC(=O)N(C)C	1.440	1.431
6336-58-9	N-butyl-N-prop-2-ynylbutan-1-amine	C11H21N	CCCCN(CCCC)CC#C	1.440	1.445
3167-63-3	1-[chloromethyl(ethoxy)phosphoryl]oxyethane	C5H12ClO3P	CCOP(=O)(CCl)OCC	1.440	1.438
21678-37-5	N,N,2-trimethylpropanamide	C6H13NO	CC(C)C(=O)N(C)C	1.440	1.429
141483-15-0	2-fluoro-5-(trifluoromethyl)phenol	C7H4F4O	C1=CC(=C(C=C1C(F)(F)F)O)F	1.440	1.441
4117-10-6	hept-6-en-1-ol	C7H14O	C=CCCCCCO	1.440	1.439
10315-98-7	4-(2-methylpropyl)morpholine	C8H17NO	CC(C)CN1CCOCC1	1.440	1.443
13192-04-6	dimethyl 2-oxopentanedioate	C7H10O5	COC(=O)CCC(=O)C(=O)OC	1.440	1.439
110-93-0	6-methylhept-5-en-2-one	C8H14O	CC(=CCCC(=O)C)C	1.440	1.441
7449-74-3	N-methyl-N-trimethylsilylacetamide	C6H15NOSi	CC(=O)N(C)[Si](C)(C)C	1.440	1.435
5343-92-0	pentane-1,2-diol	C5H12O2	CCCC(CO)O	1.440	1.445
73899-14-6	3-phenyl-3-(trifluoromethyl)diazirine	C8H5F3N2	C1=CC=C(C=C1)C2(N=N2)C(F)(F)F	1.440	1.440
765-10-6	tetradec-1-yne	C14H26	CCCCCCCCCCCCC#C	1.440	1.441
38051-57-9	chloro-decyl-dimethylsilane	C12H27ClSi	CCCCCCCCCC[Si](C)(C)Cl	1.441	1.440
697-83-6	5-chloro-2,4,6-trifluoropyrimidine	C4ClF3N2	C1(=C(N=C(N=C1F)F)F)Cl	1.441	1.432
124-02-7	N-prop-2-enylprop-2-en-1-amine	C6H11N	C=CCNCC=C	1.441	1.441
110-73-6	2-(ethylamino)ethanol	C4H11NO	CCNCCO	1.441	1.438
2396-63-6	hepta-1,6-diyne	C7H8	C#CCCCC#C	1.441	1.440
109-56-8	2-(propan-2-ylamino)ethanol	C5H13NO	CC(C)NCCO	1.441	1.435
6280-99-5	dibutyl 2-hydroxybutanedioate	C12H22O5	CCCCOC(=O)CC(C(=O)OCCCC)O	1.441	1.440
6641-83-4	2-methyl-4-oxopentanoic acid	C6H10O3	CC(CC(=O)C)C(=O)O	1.441	1.440
5166-53-0	5-methylhex-3-en-2-one	C7H12O	CC(C)C=CC(=O)C	1.441	1.445
112-42-5	undecan-1-ol	C11H24O	CCCCCCCCCCCO	1.441	1.439
1656-48-0	3-(2-cyanoethoxy)propanenitrile	C6H8N2O	C(COCCC#N)C#N	1.441	1.445
51826-90-5	3-bromopropyl(trimethoxy)silane	C6H15BrO3Si	CO[Si](CCCBr)(OC)OC	1.441	1.439
1114-51-8	N,N-diethylpropanamide	C7H15NO	CCC(=O)N(CC)CC	1.441	1.438
110-87-2	3,4-dihydro-2H-pyran	C5H8O	C1CC=COC1	1.441	1.438
625-86-5	2,5-dimethylfuran	C6H8O	CC1=CC=C(O1)C	1.441	1.444
112-75-4	N,N-dimethyltetradecan-1-amine	C16H35N	CCCCCCCCCCCCCCN(C)C	1.441	1.441
811-93-8	2-methylpropane-1,2-diamine	C4H12N2	CC(C)(CN)N	1.441	1.443
1113-12-8	dimethyl-bis(prop-2-enyl)silane	C8H16Si	C[Si](C)(CC=C)CC=C	1.441	1.443
123707-26-6	1,3-dimethoxy-1,3-dimethylurea	C5H12N2O3	CN(C(=O)N(C)OC)OC	1.441	1.451
3518-88-5	ethyl 3-[(3-ethoxy-3-oxopropyl)amino]propanoate	C10H19NO4	CCOC(=O)CCNCCC(=O)OCC	1.441	1.442
3234-28-4	2-dodecyloxirane	C14H28O	CCCCCCCCCCCCC1CO1	1.441	1.442
179260-78-7	(4-methylpyridin-2-yl) trifluoromethanesulfonate	C7H6F3NO3S	CC1=CC(=NC=C1)OS(=O)(=O)C(F)(F)F	1.441	1.436
6222-35-1	cyclohexyl propanoate	C9H16O2	CCC(=O)OC1CCCCC1	1.441	1.440
110-34-9	2-methylpropyl hexadecanoate	C20H40O2	CCCCCCCCCCCCCCCC(=O)OCC(C)C	1.441	1.441
109-43-3	dibutyl decanedioate	C18H34O4	CCCCOC(=O)CCCCCCCCC(=O)OCCCC	1.441	1.442
5930-98-3	4-trimethylsilylbut-3-yn-2-one	C7H12OSi	CC(=O)C#C[Si](C)(C)C	1.441	1.443
22577-15-7	3-prop-2-enoxypropanoic acid	C6H10O3	C=CCOCCC(=O)O	1.442	1.440
2955-67-1	N-butylpropanamide	C7H15NO	CCCCNC(=O)CC	1.442	1.438
300-87-8	3,5-dimethyl-1,2-oxazole	C5H7NO	CC1=CC(=NO1)C	1.442	1.453
625-08-1	3-hydroxy-3-methylbutanoic acid	C5H10O3	CC(C)(CC(=O)O)O	1.442	1.437
13368-42-8	trimethyl(morpholin-4-yl)silane	C7H17NOSi	C[Si](C)(C)N1CCOCC1	1.442	1.447
762-21-0	diethyl but-2-ynedioate	C8H10O4	CCOC(=O)C#CC(=O)OCC	1.442	1.446
5950-34-5	methyl aziridine-2-carboxylate	C4H7NO2	COC(=O)C1CN1	1.442	1.436
507-36-8	2-bromo-2-methylbutane	C5H11Br	CCC(C)(C)Br	1.442	1.437
77-93-0	triethyl 2-hydroxypropane-1,2,3-tricarboxylate	C12H20O7	CCOC(=O)CC(CC(=O)OCC)(C(=O)OCC)O	1.442	1.444
1654-86-0	decyl decanoate	C20H40O2	CCCCCCCCCCOC(=O)CCCCCCCCC	1.442	1.441
540-36-3	1,4-difluorobenzene	C6H4F2	C1=CC(=CC=C1F)F	1.442	1.445
4202-38-4	1-isocyanatododecane	C13H25NO	CCCCCCCCCCCCN=C=O	1.442	1.443
18027-45-7	3-[(dimethylsilyl)oxy]-1,1,5,5-tetramethyl-3-phenyltrisiloxane	C12H26O3Si4	C[SiH](O[Si](O[SiH](C)C)(O[SiH](C)C)C1=CC=CC=C1)C	1.442	1.446
24460-74-0	dodecyl carbonochloridate	C13H25ClO2	CCCCCCCCCCCCOC(=O)Cl	1.442	1.443
628-16-0	hexa-1,5-diyne	C6H6	C#CCCC#C	1.442	1.440
25265-77-4	(3-hydroxy-2,2,4-trimethylpentyl) 2-methylpropanoate	C12H24O3	CC(C)C(C(C)(C)COC(=O)C(C)C)O	1.442	1.443
109-81-9	N'-methylethane-1,2-diamine	C3H10N2	CNCCN	1.442	1.444
2568-33-4	3-methylbutane-1,3-diol	C5H12O2	CC(C)(CCO)O	1.442	1.443
765-13-9	pentadec-1-yne	C15H28	CCCCCCCCCCCCCC#C	1.442	1.444
111-06-8	butyl hexadecanoate	C20H40O2	CCCCCCCCCCCCCCCC(=O)OCCCC	1.442	1.442
3030-47-5	N'-[2-(dimethylamino)ethyl]-N,N,N'-trimethylethane-1,2-diamine	C9H23N3	CN(C)CCN(C)CCN(C)C	1.442	1.444
773-82-0	2,3,4,5,6-pentafluorobenzonitrile	C7F5N	C(#N)C1=C(C(=C(C(=C1F)F)F)F)F	1.442	1.433
4559-79-9	N,N,N',N'-tetramethylbut-2-ene-1,4-diamine	C8H18N2	CN(C)CC=CCN(C)C	1.442	1.452
29540-83-8	(4-methylphenyl) trifluoromethanesulfonate	C8H7F3O3S	CC1=CC=C(C=C1)OS(=O)(=O)C(F)(F)F	1.442	1.445
106-00-3	bis(2-methoxyethyl) hexanedioate	C12H22O6	COCCOC(=O)CCCCC(=O)OCCOC	1.443	1.440
77-90-7	tributyl 2-acetyloxypropane-1,2,3-tricarboxylate	C20H34O8	CCCCOC(=O)CC(CC(=O)OCCCC)(C(=O)OCCCC)OC(=O)C	1.443	1.445
112-52-7	1-chlorododecane	C12H25Cl	CCCCCCCCCCCCCl	1.443	1.443
7581-97-7	2,3-dichlorobutane	C4H8Cl2	CC(C(C)Cl)Cl	1.443	1.440
352-93-2	ethylsulfanylethane	C4H10S	CCSCC	1.443	1.445
591-48-0	3-methylcyclohexene	C7H12	CC1CCCC=C1	1.443	1.450
123-75-1	pyrrolidine	C4H9N	C1CCNC1	1.443	1.440
621-70-5	2,3-di(hexanoyloxy)propyl hexanoate	C21H38O6	CCCCCC(=O)OCC(COC(=O)CCCCC)OC(=O)CCCCC	1.443	1.443
17898-21-4	triethyl(prop-2-enyl)silane	C9H20Si	CC[Si](CC)(CC)CC=C	1.443	1.445
141-18-4	bis(2-butoxyethyl) hexanedioate	C18H34O6	CCCCOCCOC(=O)CCCCC(=O)OCCOCCCC	1.443	1.442
14267-92-6	5-chloropent-1-yne	C5H7Cl	C#CCCCCl	1.443	1.447
4254-02-8	cyclopentanecarbonitrile	C6H9N	C1CCC(C1)C#N	1.443	1.446
1158830-31-9	diethyl-hydroxy-propan-2-ylsilane	C7H18OSi	CC[Si](CC)(C(C)C)O	1.443	1.435
14920-89-9	2,3-dimethylfuran	C6H8O	CC1=C(OC=C1)C	1.443	1.458
1132-95-2	1,1-di(propan-2-yloxy)cyclohexane	C12H24O2	CC(C)OC1(CCCCC1)OC(C)C	1.443	1.436
3728-54-9	1-ethyl-2-methylcyclohexane	C9H18	CCC1CCCCC1C	1.443	1.440
19780-84-8	hex-5-yn-3-ol	C6H10O	CCC(CC#C)O	1.443	1.441
928-65-4	trichloro(hexyl)silane	C6H13Cl3Si	CCCCCC[Si](Cl)(Cl)Cl	1.443	1.443
3360-16-5	N'-propan-2-ylpropane-1,3-diamine	C6H16N2	CC(C)NCCCN	1.443	1.442
298-07-7	bis(2-ethylhexyl) hydrogen phosphate	C16H35O4P	CCCCC(CC)COP(=O)(O)OCC(CC)CCCC	1.443	1.442
6921-27-3	3-prop-2-ynoxyprop-1-yne	C6H6O	C#CCOCC#C	1.443	1.447
6765-39-5	heptadec-1-ene	C17H34	CCCCCCCCCCCCCCCC=C	1.443	1.442
597-63-7	tetraethylgermane	C8H20Ge	CC[Ge](CC)(CC)CC	1.443	1.448
10226-30-9	6-chlorohexan-2-one	C6H11ClO	CC(=O)CCCCCl	1.444	1.445
1190-22-3	1,3-dichlorobutane	C4H8Cl2	CC(CCCl)Cl	1.444	1.444
761-65-9	N,N-dibutylformamide	C9H19NO	CCCCN(CCCC)C=O	1.444	1.444
1119-44-4	hept-3-en-2-one	C7H12O	CCCC=CC(=O)C	1.444	1.448
105-44-2	N-(4-methylpentan-2-ylidene)hydroxylamine	C6H13NO	CC(C)CC(=NO)C	1.444	1.445
14799-93-0	dichloro-methyl-octylsilane	C9H20Cl2Si	CCCCCCCC[Si](C)(Cl)Cl	1.444	1.443
13175-44-5	oct-7-en-1-ol	C8H16O	C=CCCCCCCO	1.444	1.443
1653-31-2	tridecan-2-ol	C13H28O	CCCCCCCCCCCC(C)O	1.444	1.441
17832-28-9	4-ethenoxybutan-1-ol	C6H12O2	C=COCCCCO	1.444	1.439
108-61-2	2-(1-hydroxypropan-2-yloxy)propan-1-ol	C6H14O3	OCC(C)OC(C)CO	1.444	1.449
4292-92-6	pentylcyclohexane	C11H22	CCCCCC1CCCCC1	1.444	1.445
874473-14-0	3-methyloxetan-3-amine	C4H9NO	CC1(COC1)N	1.444	1.438
600-00-0	ethyl 2-bromo-2-methylpropanoate	C6H11BrO2	CCOC(=O)C(C)(C)Br	1.444	1.444
110-53-2	1-bromopentane	C5H11Br	CCCCCBr	1.444	1.445
32247-96-4	1-(bromomethyl)-3,5-bis(trifluoromethyl)benzene	C9H5BrF6	C1=C(C=C(C=C1C(F)(F)F)C(F)(F)F)CBr	1.444	1.445
1809-10-5	3-bromopentane	C5H11Br	CCC(CC)Br	1.444	1.442
4630-82-4	methyl cyclohexanecarboxylate	C8H14O2	COC(=O)C1CCCCC1	1.444	1.447
2549-51-1	ethenyl 2-chloroacetate	C4H5ClO2	C=COC(=O)CCl	1.444	1.447
18928-91-1	diethyl 2-cyclopentylpropanedioate	C12H20O4	CCOC(=O)C(C1CCCC1)C(=O)OCC	1.444	1.449
3529-09-7	N',N'-dibutylethane-1,2-diamine	C10H24N2	CCCCN(CCCC)CCN	1.444	1.446
1583-59-1	2,2-difluoro-1,3-benzodioxole	C7H4F2O2	C1=CC=C2C(=C1)OC(O2)(F)F	1.444	1.456
84476-99-3	2,5-difluoropyridine	C5H3F2N	C1=CC(=NC=C1F)F	1.444	1.441
27772-62-9	ethyl 2-methyl-3-oxopropanoate	C6H10O3	CCOC(=O)C(C)C=O	1.444	1.425
2461-18-9	2-(dodecoxymethyl)oxirane	C15H30O2	CCCCCCCCCCCCOCC1CO1	1.444	1.446
5809-91-6	ethenyl tetradecanoate	C16H30O2	CCCCCCCCCCCCCC(=O)OC=C	1.444	1.445
815-57-6	3-methylpentane-2,4-dione	C6H10O2	CC(C(=O)C)C(=O)C	1.444	1.429
625-48-9	2-nitroethanol	C2H5NO3	C(CO)[N+](=O)[O-]	1.444	1.447
5390-04-5	pent-4-yn-1-ol	C5H8O	C#CCCCO	1.444	1.445
111-75-1	2-(butylamino)ethanol	C6H15NO	CCCCNCCO	1.445	1.444
622-93-5	3-(diethylamino)propan-1-ol	C7H17NO	CCN(CC)CCCO	1.445	1.440
112-69-6	N,N-dimethylhexadecan-1-amine	C18H39N	CCCCCCCCCCCCCCCCN(C)C	1.445	1.444
103-20-8	7-ethyl-2-methylundecan-4-ol	C14H30O	CCCCC(CC)CCC(CC(C)C)O	1.445	1.443
104-50-7	5-butyloxolan-2-one	C8H14O2	CCCCC1CCC(=O)O1	1.445	1.441
34957-73-8	methyl 9-hydroxynonanoate	C10H20O3	COC(=O)CCCCCCCCO	1.445	1.447
105-16-8	2-(diethylamino)ethyl 2-methylprop-2-enoate	C10H19NO2	CCN(CC)CCOC(=O)C(=C)C	1.445	1.445
4420-74-0	3-trimethoxysilylpropane-1-thiol	C6H16O3SSi	CO[Si](CCCS)(OC)OC	1.445	1.443
142753-10-4	2-(1,3-dioxolan-2-yl)-N-methylethanamine	C6H13NO2	CNCCC1OCCO1	1.445	1.447
141-79-7	4-methylpent-3-en-2-one	C6H10O	CC(=CC(=O)C)C	1.445	1.447
629-40-3	octanedinitrile	C8H12N2	C(CCCC#N)CCC#N	1.445	1.445
1760-24-3	N'-(3-trimethoxysilylpropyl)ethane-1,2-diamine	C8H22N2O3Si	CO[Si](CCCNCCN)(OC)OC	1.445	1.445
592-55-2	1-bromo-2-ethoxyethane	C4H9BrO	CCOCCBr	1.445	1.445
1572-84-5	but-2-ene-1,4-diyl dibutyrate	C12H20O4	CCCC(=O)OCC=CCOC(=O)CCC	1.445	1.438
1005-67-0	4-butylmorpholine	C8H17NO	CCCCN1CCOCC1	1.445	1.446
106-71-8	2-cyanoethyl prop-2-enoate	C6H7NO2	C=CC(=O)OCCC#N	1.445	1.446
937-55-3	cyclohexylmethyl acetate	C9H16O2	CC(=O)OCC1CCCCC1	1.445	1.447
4110-50-3	1-ethylsulfanylpropane	C5H12S	CCCSCC	1.445	1.447
694-82-6	2-fluorocyclohexan-1-one	C6H9FO	C1CCC(=O)C(C1)F	1.445	1.435
2084-18-6	3-methylbutane-2-thiol	C5H12S	CC(C)C(C)S	1.445	1.441
3877-15-4	1-methylsulfanylpropane	C4H10S	CCCSC	1.445	1.444
768-66-1	2,2,6,6-tetramethylpiperidine	C9H19N	CC1(CCCC(N1)(C)C)C	1.445	1.445
23783-42-8	Tetraethylene glycol monomethyl ether	C9H20O5	COCCOCCOCCOCCO	1.445	1.447
98-15-7	1012	C7H4ClF3	C1=CC(=CC(=C1)Cl)C(F)(F)F	1.446	1.451
67-66-3	References	CHCl3	C(Cl)(Cl)Cl	1.446	1.451
14794-32-2	677	C9H15ClO3	CCOC(=O)CCCCCC(=O)Cl	1.446	1.446
7320-37-8	Reactions	C16H32O	CCCCCCCCCCCCCCC1CO1	1.446	1.445
142-90-5	91	C16H30O2	CCCCCCCCCCCCOC(=O)C(=C)C	1.446	1.446
3230-69-1	Suppliers	C6H8O	CC(C=C)(C#C)O	1.446	1.451
104-61-0	Select Substance 1 1	C9H16O2	CCCCCC1CCC(=O)O1	1.446	1.445
13038-21-6	non-8-en-1-ol	C9H18O	C=CCCCCCCCO	1.446	1.446
6999-19-5	4-trimethylsilylbut-3-yn-2-ol	C7H14OSi	CC(C#C[Si](C)(C)C)O	1.446	1.448
110-63-4	butane-1,4-diol	C4H10O2	C(CCO)CO	1.446	1.450
626-88-0	1-bromo-4-methylpentane	C6H13Br	CC(C)CCCBr	1.446	1.446
134340-00-4	bis(trimethylsilyl)methanamine	C7H21NSi2	NC([Si](C)(C)C)[Si](C)(C)C	1.446	1.450
18401-43-9	2-bicyclo[2.2.1]hept-5-enyl(triethoxy)silane	C13H24O3Si	CCO[Si](C1CC2CC1C=C2)(OCC)OCC	1.446	1.449
18156-15-5	4-[chloro(dimethyl)silyl]butanenitrile	C6H12ClNSi	C[Si](C)(CCCC#N)Cl	1.446	1.444
3195-24-2	diethyl 2,2-bis(prop-2-enyl)propanedioate	C13H20O4	CCOC(=O)C(CC=C)(CC=C)C(=O)OCC	1.446	1.447
932-51-4	2,5-dimethylcyclohexan-1-one	C8H14O	CC1CCC(C(=O)C1)C	1.446	1.447
25354-97-6	2-hexyldecanoic acid	C16H32O2	CCCCCCCCC(CCCCCC)C(=O)O	1.446	1.446
61266-70-4	oxetan-2-ylmethanol	C4H8O2	C1COC1CO	1.446	1.438
591-24-2	3-methylcyclohexan-1-one	C7H12O	CC1CCCC(=O)C1	1.446	1.446
85030-56-4	3,6,9,12-Tetraoxatridecan-1-amine	C9H21NO4	COCCOCCOCCOCCN	1.446	1.448
39212-23-2	5-butyl-4-methyloxolan-2-one	C9H16O2	CCCCC1C(CC(=O)O1)C	1.446	1.443
653-34-9	1-ethenyl-2,3,4,5,6-pentafluorobenzene	C8H3F5	C=CC1=C(C(=C(C(=C1F)F)F)F)F	1.446	1.441
695-12-5	ethenylcyclohexane	C8H14	C=CC1CCCCC1	1.446	1.451
103-23-1	bis(2-ethylhexyl) hexanedioate	C22H42O4	CCCCC(CC)COC(=O)CCCCC(=O)OCC(CC)CCCC	1.447	1.446
3178-22-1	tert-butylcyclohexane	C10H20	CC(C)(C)C1CCCCC1	1.447	1.447
3377-87-5	3-bromohexane	C6H13Br	CCCC(CC)Br	1.447	1.446
627-30-5	3-chloropropan-1-ol	C3H7ClO	C(CO)CCl	1.447	1.447
110-83-8	cyclohexene	C6H10	C1CCC=CC1	1.447	1.450
6280-87-1	5-chloropentanenitrile	C5H8ClN	C(CCCl)CC#N	1.447	1.446
4151-97-7	1-chloro-3-methoxypropan-2-ol	C4H9ClO2	COCC(CCl)O	1.447	1.451
106-58-1	1,4-dimethylpiperazine	C6H14N2	CN1CCN(CC1)C	1.447	1.445
1878-18-8	2-methylbutane-1-thiol	C5H12S	CCC(C)CS	1.447	1.446
626-58-4	4-methylpiperidine	C6H13N	CC1CCNCC1	1.447	1.449
111-25-1	1-bromohexane	C6H13Br	CCCCCCBr	1.447	1.448
628-29-5	1-methylsulfanylbutane	C5H12S	CCCCSC	1.447	1.447
6482-24-2	1-bromo-2-methoxyethane	C3H7BrO	COCCBr	1.447	1.444
95656-86-3	tert-butyl N-(2-hydroxypropyl)carbamate	C8H17NO3	CC(CNC(=O)OC(C)(C)C)O	1.447	1.446
627-11-2	2-chloroethyl carbonochloridate	C3H4Cl2O2	C(CCl)OC(=O)Cl	1.447	1.445
4755-81-1	methyl 2-chloro-3-oxobutanoate	C5H7ClO3	CC(=O)C(C(=O)OC)Cl	1.447	1.451
33034-67-2	2-chloro-4-(trifluoromethyl)pyrimidine	C5H2ClF3N2	C1=CN=C(N=C1C(F)(F)F)Cl	1.447	1.431
764-99-8	Diethylene glycol divinyl ether	C8H14O3	C=COCCOCCOC=C	1.447	1.439
285-69-8	3,6-dioxabicyclo[3.1.0]hexane	C4H6O2	C1C2C(O2)CO1	1.447	1.431
26446-35-5	2,3-dihydroxypropyl acetate	C5H10O4	CC(=O)OCC(CO)O	1.447	1.451
4292-75-5	hexylcyclohexane	C12H24	CCCCCCC1CCCCC1	1.447	1.446
150-96-9	3-hydroxy-3-methylpentanoic acid	C6H12O3	CCC(C)(CC(=O)O)O	1.447	1.450
592-65-4	2-methyl-1-(2-methylpropylsulfanyl)propane	C8H18S	CC(C)CSCC(C)C	1.447	1.447
6291-84-5	N'-methylpropane-1,3-diamine	C4H12N2	CNCCCN	1.447	1.446
4124-88-3	non-3-enoic acid	C9H16O2	CCCCCC=CCC(=O)O	1.447	1.449
10519-20-7	ethyl oct-2-ynoate	C10H16O2	CCCCCC#CC(=O)OCC	1.447	1.444
86089-17-0	8-ethylundecan-1-amine	C13H29N	CCCC(CC)CCCCCCCN	1.447	1.448
591-12-8	5-methyl-3H-furan-2-one	C5H6O2	CC1=CCC(=O)O1	1.448	1.441
4388-97-0	1,3-dioxolan-2-ylmethanamine	C4H9NO2	C1COC(O1)CN	1.448	1.448
533-68-6	ethyl 2-bromobutanoate	C6H11BrO2	CCC(C(=O)OCC)Br	1.448	1.449
142-28-9	1,3-dichloropropane	C3H6Cl2	C(CCl)CCl	1.448	1.449
2935-44-6	hexane-2,5-diol	C6H14O2	CC(CCC(C)O)O	1.448	1.444
19781-86-3	hexadec-8-yne	C16H30	CCCCCCCC#CCCCCCCC	1.448	1.446
924-16-3	N,N-dibutylnitrous amide	C8H18N2O	CCCCN(CCCC)N=O	1.448	1.445
109-05-7	2-methylpiperidine	C6H13N	CC1CCCCN1	1.448	1.448
880-78-4	1,2,3,4,5-pentafluoro-6-nitrobenzene	C6F5NO2	C1(=C(C(=C(C(=C1F)F)F)F)F)[N+](=O)[O-]	1.448	1.452
1871-96-1	decanedinitrile	C10H16N2	C(CCCCC#N)CCCC#N	1.448	1.450
78-96-6	1-aminopropan-2-ol	C3H9NO	CC(CN)O	1.448	1.442
105529-58-6	4-bromo-2-fluoro-1-(trifluoromethoxy)benzene	C7H3BrF4O	C1=CC(=C(C=C1Br)F)OC(F)(F)F	1.448	1.447
6609-64-9	2-chloro-1,3,2lambda5-dioxaphospholane 2-oxide	C2H4ClO3P	C1COP(=O)(O1)Cl	1.448	1.440
87100-15-0	2-cyclohexyl-4,4,5,5-tetramethyl-1,3,2-dioxaborolane	C12H23BO2	B1(OC(C(O1)(C)C)(C)C)C2CCCCC2	1.448	1.453
3055-93-4	2-(2-dodecoxyethoxy)ethanol	C16H34O3	CCCCCCCCCCCCOCCOCCO	1.448	1.450
1862-07-3	6-(dimethylamino)hexan-1-ol	C8H19NO	CN(C)CCCCCCO	1.448	1.445
34034-87-2	diethyl 2-chloro-3-oxobutanedioate	C8H11ClO5	CCOC(=O)C(C(=O)C(=O)OCC)Cl	1.448	1.453
71885-51-3	2-(diethoxyphosphorylmethoxy)oxane	C10H21O5P	CCOP(=O)(COC1CCCCO1)OCC	1.448	1.449
279-49-2	7-oxabicyclo[2.2.1]heptane	C6H10O	C1CC2CCC1O2	1.448	1.444
21622-01-5	ethyl cyclopent-3-ene-1-carboxylate	C8H12O2	CCOC(=O)C1CC=CC1	1.448	1.456
5617-41-4	heptylcyclohexane	C13H26	CCCCCCCC1CCCCC1	1.448	1.449
1195-42-2	N-propan-2-ylcyclohexanamine	C9H19N	CC(C)NC1CCCCC1	1.448	1.451
10321-71-8	4-methylpent-2-enoic acid	C6H10O2	CC(C)C=CC(=O)O	1.448	1.454
42055-15-2	3-(methylamino)propan-1-ol	C4H11NO	CNCCCO	1.448	1.442
26248-42-0	tridecan-1-ol	C13H28O	CCCCCCCCCCCCCO	1.448	1.444
55525-27-4	tetramethyl propane-1,1,2,3-tetracarboxylate	C11H16O8	COC(=O)CC(C(C(=O)OC)C(=O)OC)C(=O)OC	1.448	1.446
33414-62-9	2-(oxolan-2-yl)acetonitrile	C6H9NO	C1CC(OC1)CC#N	1.448	1.451
638-46-0	1-ethylsulfanylbutane	C6H14S	CCCCSCC	1.449	1.449
41145-84-0	butyl 2-bromopropanoate	C7H13BrO2	CCCCOC(=O)C(C)Br	1.449	1.450
22890-21-7	2-heptylundecanoic acid	C18H36O2	CCCCCCCCCC(CCCCCCC)C(=O)O	1.449	1.449
111-80-8	methyl non-2-ynoate	C10H16O2	CCCCCCC#CC(=O)OC	1.449	1.449
1623-19-4	tris(prop-2-enyl) phosphate	C9H15O4P	C=CCOP(=O)(OCC=C)OCC=C	1.449	1.448
538-23-8	2,3-di(octanoyloxy)propyl octanoate	C27H50O6	CCCCCCCC(=O)OCC(COC(=O)CCCCCCC)OC(=O)CCCCCCC	1.449	1.449
33558-75-7	chloromethyl-dimethyl-prop-2-enylsilane	C6H13ClSi	C[Si](C)(CC=C)CCl	1.449	1.450
2568-30-1	2-(chloromethyl)-1,3-dioxolane	C4H7ClO2	C1COC(O1)CCl	1.449	1.446
628-11-5	3-chloropropyl carbonochloridate	C4H6Cl2O2	C(COC(=O)Cl)CCl	1.449	1.447
157499-19-9	chloro-dimethyl-[3-(2,3,4,5,6-pentafluorophenyl)propyl]silane	C11H12ClF5Si	C[Si](C)(CCCC1=C(C(=C(C(=C1F)F)F)F)F)Cl	1.449	1.451
3386-87-6	3-[2-(2-cyanoethoxy)ethoxy]propanenitrile	C8H12N2O2	C(COCCOCCC#N)C#N	1.449	1.451
615-83-8	ethyl 2-bromopentanoate	C7H13BrO2	CCCC(C(=O)OCC)Br	1.449	1.449
10029-04-6	ethyl 2-(hydroxymethyl)prop-2-enoate	C6H10O3	CCOC(=O)C(=C)CO	1.449	1.453
54680-48-7	2-(4,4-dimethylpentan-2-yl)-5,7,7-trimethyloctanoic acid	C18H36O2	CC(CCC(C(C)CC(C)(C)C)C(=O)O)CC(C)(C)C	1.449	1.452
1116-76-3	N,N-dioctyloctan-1-amine	C24H51N	CCCCCCCCN(CCCCCCCC)CCCCCCCC	1.449	1.450
13641-96-8	2-isocyanatoethyl prop-2-enoate	C6H7NO3	C=CC(=O)OCCN=C=O	1.449	1.450
2450-71-7	prop-2-yn-1-amine	C3H5N	C#CCN	1.449	1.437
112-64-1	tetradecanoyl chloride	C14H27ClO	CCCCCCCCCCCCCC(=O)Cl	1.449	1.449
50823-90-0	[3-(trifluoromethoxy)phenyl]methanol	C8H7F3O2	C1=CC(=CC(=C1)OC(F)(F)F)CO	1.449	1.453
63968-85-4	2-(trifluoromethoxy)benzonitrile	C8H4F3NO	C1=CC=C(C(=C1)C#N)OC(F)(F)F	1.449	1.448
103-24-2	bis(2-ethylhexyl) nonanedioate	C25H48O4	CCCCC(CC)COC(=O)CCCCCCCC(=O)OCC(CC)CCCC	1.450	1.450
818-61-1	2-hydroxyethyl prop-2-enoate	C5H8O3	C=CC(=O)OCCO	1.450	1.452
1003-03-8	cyclopentanamine	C5H11N	C1CCC(C1)N	1.450	1.453
1558-33-4	dichloro-(chloromethyl)-methylsilane	C2H5Cl3Si	C[Si](CCl)(Cl)Cl	1.450	1.454
82491-60-9	dimethyl 2-cyclopentylpropanedioate	C10H16O4	COC(=O)C(C1CCCC1)C(=O)OC	1.450	1.455
928-90-5	hex-5-yn-1-ol	C6H10O	C#CCCCCO	1.450	1.449
1192-37-6	methylidenecyclohexane	C7H12	C=C1CCCCC1	1.450	1.453
71172-36-6	undecanedinitrile	C11H18N2	C(CCCCC#N)CCCCC#N	1.450	1.451
506-96-7	acetyl bromide	C2H3BrO	CC(=O)Br	1.450	1.446
629-04-9	1-bromoheptane	C7H15Br	CCCCCCCBr	1.450	1.451
1974-05-6	3-bromoheptane	C7H15Br	CCCCC(CC)Br	1.450	1.447
14861-06-4	ethenyl but-2-enoate	C6H8O2	CC=CC(=O)OC=C	1.450	1.458
17435-77-7	ethyl 2-(chloromethyl)prop-2-enoate	C6H9ClO2	CCOC(=O)C(=C)CCl	1.450	1.454
81565-18-6	2-chloro-4-(trifluoromethyl)pyridine	C6H3ClF3N	C1=CN=C(C=C1C(F)(F)F)Cl	1.450	1.451
88-10-8	N,N-diethylcarbamoyl chloride	C5H10ClNO	CCN(CC)C(=O)Cl	1.450	1.452
18407-07-3	dichloro-dodecyl-methylsilane	C13H28Cl2Si	CCCCCCCCCCCC[Si](C)(Cl)Cl	1.450	1.450
55387-85-4	2-(2,2-diethoxyethyl)propane-1,3-diol	C9H20O4	CCOC(CC(CO)CO)OCC	1.450	1.451
2927-34-6	1,2-difluoro-4-methylbenzene	C7H6F2	CC1=CC(=C(C=C1)F)F	1.450	1.455
458-92-4	difluoromethoxybenzene	C7H6F2O	C1=CC=C(C=C1)OC(F)F	1.450	1.454
1001-26-9	ethyl 3-ethoxyprop-2-enoate	C7H12O3	CCOC=CC(=O)OCC	1.450	1.444
1484-80-6	2-ethylpiperidine	C7H15N	CCC1CCCCN1	1.450	1.453
5166-67-6	ethyl 1-methylpiperidine-3-carboxylate	C9H17NO2	CCOC(=O)C1CCCN(C1)C	1.450	1.448
13074-65-2	2-hexylcyclopentan-1-one	C11H20O	CCCCCCC1CCCC1=O	1.450	1.453
42042-71-7	4-(propan-2-ylamino)butan-1-ol	C7H17NO	CC(C)NCCCCO	1.450	1.440
115-95-7	3,7-dimethylocta-1,6-dien-3-yl acetate	C12H20O2	CC(=CCCC(C)(C=C)OC(=O)C)C	1.450	1.453
144-39-8	3,7-dimethylocta-1,6-dien-3-yl propanoate	C13H22O2	CCC(=O)OC(C)(CCC=C(C)C)C=C	1.450	1.453
31001-77-1	3-[dimethoxy(methyl)silyl]propane-1-thiol	C6H16O2SSi	CO[Si](C)(CCCS)OC	1.450	1.450
7383-64-4	propan-2-yl 3-sulfanylpropanoate	C6H12O2S	CC(C)OC(=O)CCS	1.450	1.455
2396-65-8	nona-1,8-diyne	C9H12	C#CCCCCCC#C	1.450	1.449
3055-94-5	Triethylene glycol monododecyl ether	C18H38O4	CCCCCCCCCCCCOCCOCCOCCO	1.450	1.455
2832-49-7	N-(diethylsulfamoyl)-N-ethylethanamine	C8H20N2O2S	CCN(CC)S(=O)(=O)N(CC)CC	1.450	1.458
1184-84-5	ethenesulfonic acid	C2H4O3S	C=CS(=O)(=O)O	1.450	1.451
5877-42-9	4-ethyloct-1-yn-3-ol	C10H18O	CCCCC(CC)C(C#C)O	1.451	1.452
591-49-1	1-methylcyclohexene	C7H12	CC1=CCCCC1	1.451	1.447
122-62-3	bis(2-ethylhexyl) decanedioate	C26H50O4	CCCCC(CC)COC(=O)CCCCCCCCC(=O)OCC(CC)CCCC	1.451	1.451
515-84-4	ethyl 2,2,2-trichloroacetate	C4H5Cl3O2	CCOC(=O)C(Cl)(Cl)Cl	1.451	1.449
13257-81-3	4-trimethylsilyloxypent-3-en-2-one	C8H16O2Si	CC(=CC(=O)C)O[Si](C)(C)C	1.451	1.446
17640-25-4	methyl 2,2-dichloro-2-methoxyacetate	C4H6Cl2O3	COC(=O)C(OC)(Cl)Cl	1.451	1.432
3814-34-4	3-(bromomethyl)pentane	C6H13Br	CCC(CC)CBr	1.451	1.450
13829-21-5	trichloro(decyl)silane	C10H21Cl3Si	CCCCCCCCCC[Si](Cl)(Cl)Cl	1.451	1.450
10519-33-2	dec-3-en-2-one	C10H18O	CCCCCCC=CC(=O)C	1.451	1.452
645-62-5	2-ethylhex-2-enal	C8H14O	CCCC=C(CC)C=O	1.451	1.453
3388-04-3	trimethoxy-[2-(7-oxabicyclo[4.1.0]heptan-3-yl)ethyl]silane	C11H22O4Si	CO[Si](CCC1CCC2C(C1)O2)(OC)OC	1.451	1.450
78-36-4	3,7-dimethylocta-1,6-dien-3-yl butanoate	C14H24O2	CCCC(=O)OC(C)(CCC=C(C)C)C=C	1.451	1.454
1795-15-9	octylcyclohexane	C14H28	CCCCCCCCC1CCCCC1	1.451	1.450
6282-06-0	N-octylformamide	C9H19NO	CCCCCCCCNC=O	1.451	1.451
111-29-5	pentane-1,5-diol	C5H12O2	C(CCO)CCO	1.451	1.453
220227-93-0	1-[2-(trifluoromethoxy)phenyl]ethanone	C9H7F3O2	CC(=O)C1=CC=CC=C1OC(F)(F)F	1.451	1.453
13360-57-1	N,N-dimethylsulfamoyl chloride	C2H6ClNO2S	CN(C)S(=O)(=O)Cl	1.452	1.462
18037-39-3	dichloro(dipentyl)silane	C10H22Cl2Si	CCCCC[Si](CCCCC)(Cl)Cl	1.452	1.450
29823-87-8	8-(dimethylamino)octan-1-ol	C10H23NO	CN(C)CCCCCCCCO	1.452	1.449
5441-51-0	4-ethylcyclohexan-1-one	C8H14O	CCC1CCC(=O)CC1	1.452	1.450
1639-09-4	heptane-1-thiol	C7H16S	CCCCCCCS	1.452	1.453
111-01-3	2,6,10,15,19,23-hexamethyltetracosane	C30H62	CC(C)CCCC(C)CCCC(C)CCCCC(C)CCCC(C)CCCC(C)C	1.452	1.452
868-77-9	2-hydroxyethyl 2-methylprop-2-enoate	C6H10O3	CC(=C)C(=O)OCCO	1.452	1.453
4549-74-0	3-methylpenta-1,3-diene	C6H10	CC=C(C)C=C	1.452	1.439
112-67-4	hexadecanoyl chloride	C16H31ClO	CCCCCCCCCCCCCCCC(=O)Cl	1.452	1.452
5272-36-6	3-trimethylsilylprop-2-yn-1-ol	C6H12OSi	C[Si](C)(C)C#CCO	1.452	1.452
10519-17-2	ethyl undec-2-ynoate	C13H22O2	CCCCCCCCC#CC(=O)OCC	1.452	1.450
32210-23-4	(4-tert-butylcyclohexyl) acetate	C12H22O2	CC(=O)OC1CCC(CC1)C(C)(C)C	1.452	1.447
606130-90-9	13-Azido-2,5,8,11-tetraoxatridecane	C9H19N3O4	COCCOCCOCCOCCN=[N+]=[N-]	1.452	1.453
5445-17-0	methyl 2-bromopropanoate	C4H7BrO2	CC(C(=O)OC)Br	1.452	1.450
105-84-0	N,N'-dimethyl-N'-[2-(methylamino)ethyl]ethane-1,2-diamine	C7H19N3	CNCCN(C)CCNC	1.452	1.454
638-07-3	ethyl 4-chloro-3-oxobutanoate	C6H9ClO3	CCOC(=O)CC(=O)CCl	1.452	1.453
1795-16-0	decylcyclohexane	C16H32	CCCCCCCCCCC1CCCCC1	1.452	1.453
19074-24-9	bis(2-ethylhexyl) dodecanedioate	C28H54O4	CCCCC(CC)COC(=O)CCCCCCCCCCC(=O)OCC(CC)CCCC	1.452	1.452
1026700-18-4	1,1′-(Oxydi-3,1-propanediyl) di-2-propenoate	C12H8O5	O=C(C=C)OCCCOCCCOC(C=C)=O	1.452	1.459
452-67-5	1,4-difluoro-2-methylbenzene	C7H6F2	CC1=C(C=CC(=C1)F)F	1.452	1.453
42252-34-6	N-ethyl-N-methylcarbamoyl chloride	C4H8ClNO	CCN(C)C(=O)Cl	1.452	1.450
58885-58-8	tert-butyl N-(3-hydroxypropyl)carbamate	C8H17NO3	CC(C)(C)OC(=O)NCCCO	1.452	1.453
63478-76-2	hept-6-yn-1-ol	C7H12O	C#CCCCCCO	1.452	1.452
1184-85-6	N-methylmethanesulfonamide	C2H7NO2S	CNS(=O)(=O)C	1.452	1.463
2883-02-5	nonylcyclohexane	C15H30	CCCCCCCCCC1CCCCC1	1.452	1.452
2223-82-7	(2,2-dimethyl-3-prop-2-enoyloxypropyl) prop-2-enoate	C11H16O4	CC(C)(COC(=O)C=C)COC(=O)C=C	1.452	1.452
286-20-4	7-oxabicyclo[4.1.0]heptane	C6H10O	C1CCC2C(C1)O2	1.452	1.442
123-54-6	pentane-2,4-dione	C5H8O2	CC(=O)CC(=O)C	1.452	1.429
332-25-2	4-(trifluoromethoxy)benzonitrile	C8H4F3NO	C1=CC(=CC=C1C#N)OC(F)(F)F	1.452	1.446
42978-66-5	2-[2-(2-prop-2-enoyloxypropoxy)propoxy]propyl prop-2-enoate	C15H24O6	CC(COC(C)COC(=O)C=C)OCC(C)OC(=O)C=C	1.452	1.450
111-83-1	1-bromooctane	C8H17Br	CCCCCCCCBr	1.452	1.453
2998-04-1	bis(prop-2-enyl) hexanedioate	C12H18O4	C=CCOC(=O)CCCCC(=O)OCC=C	1.453	1.450
40235-68-5	(3-chloro-2-oxopropyl) acetate	C5H7ClO3	CC(=O)OCC(=O)CCl	1.453	1.453
539-74-2	ethyl 3-bromopropanoate	C5H9BrO2	CCOC(=O)CCBr	1.453	1.455
1573-17-7	4-acetyloxybut-2-ynyl acetate	C8H10O4	CC(=O)OCC#CCOC(=O)C	1.453	1.450
2305-05-7	5-octyloxolan-2-one	C12H22O2	CCCCCCCCC1CCC(=O)O1	1.453	1.451
39216-86-9	4-(ethylamino)butan-1-ol	C6H15NO	CCNCCCCO	1.453	1.444
822-06-0	1,6-diisocyanatohexane	C8H12N2O2	C(CCCN=C=O)CCN=C=O	1.453	1.455
6261-22-9	pent-2-yn-1-ol	C5H8O	CCC#CCO	1.453	1.449
170141-63-6	1-[3-(trifluoromethoxy)phenyl]ethanone	C9H7F3O2	CC(=O)C1=CC(=CC=C1)OC(F)(F)F	1.453	1.452
611-10-9	ethyl 2-oxocyclopentane-1-carboxylate	C8H12O3	CCOC(=O)C1CCCC1=O	1.453	1.457
590-97-6	bromomethyl acetate	C3H5BrO2	CC(=O)OCBr	1.453	1.455
4457-67-4	1-bromo-4-methoxybutane	C5H11BrO	COCCCCBr	1.453	1.454
3400-45-1	cyclopentanecarboxylic acid	C6H10O2	C1CCC(C1)C(=O)O	1.453	1.458
377085-57-9	[4-(3-methylbutanoyloxymethyl)cyclohexyl]methyl 3-methylbutanoate	C18H32O4	CC(C)CC(=O)OCC1CCC(CC1)COC(=O)CC(C)C	1.453	1.449
70905-45-2	1,3-dichloro-2-(methoxymethoxy)propane	C5H10Cl2O2	COCOC(CCl)CCl	1.453	1.457
16686-11-6	2-(3-chloropropyl)-1,3-dioxolane	C6H11ClO2	C1COC(O1)CCCCl	1.453	1.455
5465-09-8	3,4-dimethylcyclohexan-1-one	C8H14O	CC1CCC(=O)CC1C	1.453	1.449
2683-57-0	5-(diethylamino)pentan-1-ol	C9H21NO	CCN(CC)CCCCCO	1.453	1.446
592-46-1	hexa-2,4-diene	C6H10	CC=CC=CC	1.453	1.460
23601-40-3	3,6,9,12,15,18-Hexaoxanonadecan-1-ol	C13H28O7	COCCOCCOCCOCCOCCOCCO	1.453	1.454
10276-21-8	4,4,6-trimethyl-7-oxabicyclo[4.1.0]heptan-2-one	C9H14O2	CC1(CC(=O)C2C(C1)(O2)C)C	1.453	1.461
4457-71-0	3-methylpentane-1,5-diol	C6H14O2	CC(CCO)CCO	1.453	1.453
66107-29-7	(4-methoxyphenyl) trifluoromethanesulfonate	C8H7F3O4S	COC1=CC=C(C=C1)OS(=O)(=O)C(F)(F)F	1.453	1.453
51868-96-3	1-(diethoxyphosphorylmethyl)pyrrolidine	C9H20NO3P	CCOP(=O)(CN1CCCC1)OCC	1.453	1.458
13154-24-0	chloro-tri(propan-2-yl)silane	C9H21ClSi	CC(C)[Si](C(C)C)(C(C)C)Cl	1.453	1.450
4176-55-0	1,3,2-dioxathiane 2-oxide	C3H6O3S	C1COS(=O)OC1	1.453	1.461
2832-10-2	ethyl 4-acetyl-5-oxohexanoate	C10H16O4	CCOC(=O)CCC(C(=O)C)C(=O)C	1.454	1.446
502-47-6	3,7-dimethyloct-6-enoic acid	C10H18O2	CC(CCC=C(C)C)CC(=O)O	1.454	1.455
91-65-6	N,N-diethylcyclohexanamine	C10H21N	CCN(CC)C1CCCCC1	1.454	1.456
61310-53-0	3-ethoxyprop-2-enenitrile	C5H7NO	CCOC=CC#N	1.454	1.435
3047-32-3	(3-ethyloxetan-3-yl)methanol	C6H12O2	CCC1(COC1)CO	1.454	1.450
40480-10-2	heptadecanoyl chloride	C17H33ClO	CCCCCCCCCCCCCCCCC(=O)Cl	1.454	1.453
927-68-4	2-bromoethyl acetate	C4H7BrO2	CC(=O)OCCBr	1.454	1.456
16437-69-7	methylsulfanylmethyl acetate	C4H8O2S	CC(=O)OCSC	1.454	1.459
590-14-7	1-bromoprop-1-ene	C3H5Br	CC=CBr	1.454	1.455
166330-03-6	2-(bromomethyl)-4,4,5,5-tetramethyl-1,3,2-dioxaborolane	C7H14BBrO2	B1(OC(C(O1)(C)C)(C)C)CBr	1.454	1.453
2182-55-0	ethenoxycyclohexane	C8H14O	C=COC1CCCCC1	1.454	1.452
3967-54-2	4-chloro-1,3-dioxolan-2-one	C3H3ClO3	C1C(OC(=O)O1)Cl	1.454	1.454
3674-09-7	methyl 2,3-dichloropropanoate	C4H6Cl2O2	COC(=O)C(CCl)Cl	1.454	1.457
4484-72-4	trichloro(dodecyl)silane	C12H25Cl3Si	CCCCCCCCCCCC[Si](Cl)(Cl)Cl	1.454	1.453
18479-51-1	3,7-dimethyloct-6-en-3-ol	C10H20O	CCC(C)(CCC=C(C)C)O	1.454	1.454
14433-76-2	N,N-dimethyldecanamide	C12H25NO	CCCCCCCCCC(=O)N(C)C	1.454	1.448
1583-83-1	1-(difluoromethoxy)-4-methylbenzene	C8H8F2O	CC1=CC=C(C=C1)OC(F)F	1.454	1.458
594-44-5	ethanesulfonyl chloride	C2H5ClO2S	CCS(=O)(=O)Cl	1.454	1.449
1462-96-0	1-ethylcyclopentan-1-ol	C7H14O	CCC1(CCCC1)O	1.454	1.457
20826-94-2	ethyl 2-(2-oxocyclopentyl)acetate	C9H14O3	CCOC(=O)CC1CCCC1=O	1.454	1.455
208173-24-4	1-[4-fluoro-3-(trifluoromethyl)phenyl]ethanone	C9H6F4O	CC(=O)C1=CC(=C(C=C1)F)C(F)(F)F	1.454	1.448
110-91-8	morpholine	C4H9NO	C1COCCN1	1.454	1.452
5445-19-2	methyl 2-bromohexanoate	C7H13BrO2	CCCCC(C(=O)OC)Br	1.454	1.454
871-91-0	oct-7-yn-1-ol	C8H14O	C#CCCCCCCO	1.454	1.454
40649-36-3	4-propylcyclohexan-1-one	C9H16O	CCCC1CCC(=O)CC1	1.454	1.455
15901-42-5	3,3,5-trimethylcyclohexan-1-amine	C9H19N	CC1CC(CC(C1)(C)C)N	1.454	1.462
1073339-21-5	4,4,5,5-tetramethyl-2-[2-(trifluoromethyl)phenyl]-1,3,2-dioxaborolane	C13H16BF3O2	B1(OC(C(O1)(C)C)(C)C)C2=CC=CC=C2C(F)(F)F	1.454	1.457
33527-91-2	N',N'-bis[2-(dimethylamino)ethyl]-N,N-dimethylethane-1,2-diamine	C12H30N4	CN(C)CCN(CCN(C)C)CCN(C)C	1.454	1.456
175205-64-8	[2-(trifluoromethoxy)phenyl]methanamine	C8H8F3NO	C1=CC=C(C(=C1)CN)OC(F)(F)F	1.454	1.453
38460-95-6	undec-10-enoyl chloride	C11H19ClO	C=CCCCCCCCCC(=O)Cl	1.454	1.454
542-28-9	oxan-2-one	C5H8O2	C1CCOC(=O)C1	1.454	1.436
141-43-5	2-aminoethanol	C2H7NO	C(CO)N	1.455	1.447
7549-37-3	1,1-dimethoxy-3,7-dimethylocta-2,6-diene	C12H22O2	CC(=CCCC(=CC(OC)OC)C)C	1.455	1.461
19836-78-3	3-methyl-1,3-oxazolidin-2-one	C4H7NO2	CN1CCOC1=O	1.455	1.454
60838-50-8	3-methoxyprop-2-enenitrile	C4H5NO	COC=CC#N	1.455	1.442
7429-44-9	2-methoxycyclohexan-1-one	C7H12O2	COC1CCCCC1=O	1.455	1.460
149777-00-4	dimethyl oxane-4,4-dicarboxylate	C9H14O5	COC(=O)C1(CCOCC1)C(=O)OC	1.455	1.452
7439-68-1	2-dibutoxyphosphoryl-N,N-diethylacetamide	C14H30NO4P	CCCCOP(=O)(CC(=O)N(CC)CC)OCCCC	1.455	1.457
64021-83-6	N,1-dimethylpyrrolidin-3-amine	C6H14N2	CNC1CCN(C1)C	1.455	1.453
4342-61-4	chloro-[chloro(dimethyl)silyl]-dimethylsilane	C4H12Cl2Si2	C[Si](C)([Si](C)(C)Cl)Cl	1.455	1.450
124931-12-0	2-diethoxyphosphoryl-N-methoxy-N-methylacetamide	C8H18NO5P	CCOP(=O)(CC(=O)N(C)OC)OCC	1.455	1.453
14916-79-1	hept-3-yn-1-ol	C7H12O	CCCC#CCCO	1.455	1.458
2699-13-0	3-methoxycyclohexene	C7H12O	COC1CCCC=C1	1.455	1.449
53001-70-0	(2,3,4,6-tetrafluorophenyl)methanol	C7H4F4O	C1=C(C(=C(C(=C1F)F)F)CO)F	1.455	1.458
182500-26-1	1-isocyanato-2-(trifluoromethoxy)benzene	C8H4F3NO2	C1=CC=C(C(=C1)N=C=O)OC(F)(F)F	1.455	1.457
16369-05-4	2-amino-3-methylbutan-1-ol	C5H13NO	CC(C)C(CO)N	1.455	1.449
13057-17-5	bromo(methoxy)methane	C2H5BrO	COCBr	1.456	1.441
19781-82-9	hept-5-yn-3-ol	C7H12O	CCC(CC#CC)O	1.456	1.455
698-76-0	6-propyloxan-2-one	C8H14O2	CCCC1CCCC(=O)O1	1.456	1.445
35037-73-1	1-isocyanato-4-(trifluoromethoxy)benzene	C8H4F3NO2	C1=CC(=CC=C1N=C=O)OC(F)(F)F	1.456	1.463
1067-42-1	tetrabutylgermane	C16H36Ge	CCCC[Ge](CCCC)(CCCC)CCCC	1.456	1.461
112-29-8	1-bromodecane	C10H21Br	CCCCCCCCCCBr	1.456	1.456
2386-60-9	butane-1-sulfonyl chloride	C4H9ClO2S	CCCCS(=O)(=O)Cl	1.456	1.455
4712-51-0	trimethyl(trimethylsilylmethylsulfanylmethyl)silane	C8H22SSi2	C[Si](C)(C)CSC[Si](C)(C)C	1.456	1.461
99464-83-2	1-chloroethyl cyclohexyl carbonate	C9H15ClO3	CC(OC(=O)OC1CCCCC1)Cl	1.456	1.451
18416-07-4	dichloro(dioctyl)silane	C16H34Cl2Si	CCCCCCCC[Si](CCCCCCCC)(Cl)Cl	1.456	1.459
15862-72-3	ethyl piperidine-2-carboxylate	C8H15NO2	CCOC(=O)C1CCCCN1	1.456	1.457
160542-02-9	1-ethynyl-4-(trifluoromethoxy)benzene	C9H5F3O	C#CC1=CC=C(C=C1)OC(F)(F)F	1.456	1.456
4437-01-8	3,6,9,12,15,18,21-Heptaoxadocosan-1-ol	C15H32O8	COCCOCCOCCOCCOCCOCCOCCO	1.456	1.455
7003-32-9	2-methylcyclohexan-1-amine	C7H15N	CC1CCCCC1N	1.456	1.461
598-22-1	propanoyl bromide	C3H5BrO	CCC(=O)Br	1.456	1.446
112-27-6	2-[2-(2-hydroxyethoxy)ethoxy]ethanol	C6H14O4	C(COCCOCCO)O	1.456	1.459
42910-16-7	N,N-di(undecyl)undecan-1-amine	C33H69N	CCCCCCCCCCCN(CCCCCCCCCCC)CCCCCCCCCCC	1.456	1.457
98946-18-0	tert-butyl 2,2,2-trichloroethanimidate	C6H10Cl3NO	CC(C)(C)OC(=N)C(Cl)(Cl)Cl	1.456	1.470
15111-56-5	ethyl cyclohex-3-ene-1-carboxylate	C9H14O2	CCOC(=O)C1CCC=CC1	1.457	1.454
628-76-2	1,5-dichloropentane	C5H10Cl2	C(CCCl)CCCl	1.457	1.456
53963-03-4	deca-1,5-diyne	C10H14	CCCCC#CCCC#C	1.457	1.459
67515-60-0	4-fluoro-3-(trifluoromethyl)benzaldehyde	C8H4F4O	C1=CC(=C(C=C1C=O)C(F)(F)F)F	1.457	1.448
1072-52-2	2-(aziridin-1-yl)ethanol	C4H9NO	C1CN1CCO	1.457	1.462
3003-84-7	2-(chloromethyl)oxolane	C5H9ClO	C1CC(OC1)CCl	1.457	1.454
21906-39-8	1-[3-(trifluoromethyl)phenyl]propan-2-one	C10H9F3O	CC(=O)CC1=CC(=CC=C1)C(F)(F)F	1.457	1.458
96-32-2	methyl 2-bromoacetate	C3H5BrO2	COC(=O)CBr	1.457	1.461
36840-85-4	5-prop-2-enoyloxypentyl prop-2-enoate	C11H16O4	C=CC(=O)OCCCCCOC(=O)C=C	1.457	1.456
3570-58-9	2-chloroethyl methanesulfonate	C3H7ClO3S	CS(=O)(=O)OCCCl	1.457	1.456
18395-90-9	ditert-butyl(dichloro)silane	C8H18Cl2Si	CC(C)(C)[Si](C(C)(C)C)(Cl)Cl	1.457	1.453
107-15-3	ethane-1,2-diamine	C2H8N2	C(CN)N	1.457	1.453
5466-06-8	ethyl 3-sulfanylpropanoate	C5H10O2S	CCOC(=O)CCS	1.457	1.462
17557-23-2	2-[[2,2-dimethyl-3-(oxiran-2-ylmethoxy)propoxy]methyl]oxirane	C11H20O4	CC(C)(COCC1CO1)COCC2CO2	1.457	1.453
6089-04-9	2-prop-2-ynoxyoxane	C8H12O2	C#CCOC1CCCCO1	1.457	1.460
88284-48-4	(2-trimethylsilylphenyl) trifluoromethanesulfonate	C10H13F3O3SSi	C[Si](C)(C)C1=CC=CC=C1OS(=O)(=O)C(F)(F)F	1.457	1.460
659-28-9	4-(trifluoromethoxy)benzaldehyde	C8H5F3O2	C1=CC(=CC=C1C=O)OC(F)(F)F	1.457	1.462
693-67-4	1-bromoundecane	C11H23Br	CCCCCCCCCCCBr	1.458	1.457
13683-41-5	1-bromoethenyl(trimethyl)silane	C5H11BrSi	C[Si](C)(C)C(=C)Br	1.458	1.465
480452-05-9	tert-butyl N-(3-amino-2-methylpropyl)carbamate	C9H20N2O2	CC(CN)CNC(=O)OC(C)(C)C	1.458	1.452
470-82-6	1,3,3-trimethyl-2-oxabicyclo[2.2.2]octane	C10H18O	CC1(C2CCC(O1)(CC2)C)C	1.458	1.460
5197-62-6	2-[2-(2-chloroethoxy)ethoxy]ethanol	C6H13ClO3	C(COCCOCCCl)O	1.458	1.460
4117-14-0	dec-2-yn-1-ol	C10H18O	CCCCCCCC#CCO	1.458	1.461
98-17-9	3-(trifluoromethyl)phenol	C7H5F3O	C1=CC(=CC(=C1)O)C(F)(F)F	1.458	1.459
13048-33-4	6-prop-2-enoyloxyhexyl prop-2-enoate	C12H18O4	C=CC(=O)OCCCCCCOC(=O)C=C	1.458	1.457
368-77-4	3-(trifluoromethyl)benzonitrile	C8H4F3N	C1=CC(=CC(=C1)C(F)(F)F)C#N	1.458	1.458
17159-79-4	ethyl 4-oxocyclohexane-1-carboxylate	C9H14O3	CCOC(=O)C1CCC(=O)CC1	1.458	1.459
42330-88-1	2-(3-chloropropoxy)oxane	C8H15ClO2	C1CCOC(C1)OCCCCl	1.458	1.461
66107-36-6	(2-chlorophenyl) trifluoromethanesulfonate	C7H4ClF3O3S	C1=CC=C(C(=C1)OS(=O)(=O)C(F)(F)F)Cl	1.458	1.461
3637-61-4	cyclopentylmethanol	C6H12O	C1CCC(C1)CO	1.458	1.457
109-76-2	propane-1,3-diamine	C3H10N2	C(CN)CN	1.458	1.458
51721-39-2	dec-3-yn-1-ol	C10H18O	CCCCCCC#CCCO	1.458	1.463
705-86-2	6-pentyloxan-2-one	C10H18O2	CCCCCC1CCCC(=O)O1	1.458	1.449
105669-53-2	N-[2-(dimethylamino)ethyl]-N-methylformamide	C6H14N2O	CN(C)CCN(C)C=O	1.458	1.458
19678-58-1	4-propan-2-ylpiperidine	C8H17N	CC(C)C1CCNCC1	1.458	1.457
2455-24-5	oxolan-2-ylmethyl 2-methylprop-2-enoate	C9H14O3	CC(=C)C(=O)OCC1CCCO1	1.458	1.459
136954-20-6	3-sulfanylhexyl acetate	C8H16O2S	CCCC(CCOC(=O)C)S	1.458	1.463
122684-33-7	1-O-tert-butyl 3-O-methyl pyrrolidine-1,3-dicarboxylate	C11H19NO4	CC(C)(C)OC(=O)N1CCC(C1)C(=O)OC	1.458	1.463
70180-15-3	2,5,8,11,14,17,20,23,26,29,32,35,38-tridecaoxatetracontan-40-ol	C27H56O14	COCCOCCOCCOCCOCCOCCOCCOCCOCCOCCOCCOCCOCCO	1.458	1.463
68076-36-8	tert-butyl N-(4-aminobutyl)carbamate	C9H20N2O2	CC(C)(C)OC(=O)NCCCCN	1.459	1.455
292-64-8	cyclooctane	C8H16	C1CCCCCCC1	1.459	1.442
462-94-2	pentane-1,5-diamine	C5H14N2	C(CCN)CCN	1.459	1.460
710-04-3	6-hexyloxan-2-one	C11H20O2	CCCCCCC1CCCC(=O)O1	1.459	1.451
929-06-6	2-(2-aminoethoxy)ethanol	C4H11NO2	C(COCCO)N	1.459	1.455
14660-52-7	ethyl 5-bromopentanoate	C7H13BrO2	CCOC(=O)CCCCBr	1.459	1.458
107481-28-7	9-prop-2-enoyloxynonyl prop-2-enoate	C15H24O4	C=CC(=O)OCCCCCCCCCOC(=O)C=C	1.459	1.460
153086-78-3	tert-butyl N-[2-[2-(2-aminoethoxy)ethoxy]ethyl]carbamate	C11H24N2O4	CC(C)(C)OC(=O)NCCOCCOCCN	1.459	1.462
23144-52-7	8-chlorooctan-1-ol	C8H17ClO	C(CCCCCl)CCCO	1.459	1.459
3809-32-3	2,5-dimethylcyclohexan-1-ol	C8H16O	CC1CCC(C(C1)O)C	1.459	1.454
112-55-0	dodecane-1-thiol	C12H26S	CCCCCCCCCCCCS	1.459	1.461
1118-71-4	2,2,6,6-tetramethylheptane-3,5-dione	C11H20O2	CC(C)(C)C(=O)CC(=O)C(C)(C)C	1.459	1.449
7218-43-1	2-(2-prop-2-ynoxyethoxy)ethanol	C7H12O3	C#CCOCCOCCO	1.459	1.459
625-60-5	S-ethyl ethanethioate	C4H8OS	CCSC(=O)C	1.459	1.465
42195-97-1	4-ethylcyclohexan-1-amine	C8H17N	CCC1CCC(CC1)N	1.459	1.463
931-40-8	4-(hydroxymethyl)-1,3-dioxolan-2-one	C4H6O4	C1C(OC(=O)O1)CO	1.459	1.463
6606-59-3	6-(2-methylprop-2-enoyloxy)hexyl 2-methylprop-2-enoate	C14H22O4	CC(=C)C(=O)OCCCCCCOC(=O)C(=C)C	1.459	1.459
75233-61-3	2-(2-nitroethoxy)oxane	C7H13NO4	C1CCOC(C1)OCC[N+](=O)[O-]	1.459	1.460
2307-10-0	S-propyl ethanethioate	C5H10OS	CCCSC(=O)C	1.459	1.464
7664-80-4	octyl 2-sulfanylacetate	C10H20O2S	CCCCCCCCOC(=O)CS	1.459	1.461
35295-36-4	4-(1,1,2,2-tetrafluoroethoxy)benzaldehyde	C9H6F4O2	C1=CC(=CC=C1C=O)OC(C(F)F)(F)F	1.459	1.464
517-23-7	3-acetyloxolan-2-one	C6H8O3	CC(=O)C1CCOC1=O	1.460	1.461
29823-18-5	ethyl 7-bromoheptanoate	C9H17BrO2	CCOC(=O)CCCCCCBr	1.460	1.461
437-82-1	1,3-difluoro-2-methoxybenzene	C7H6F2O	COC1=C(C=CC=C1F)F	1.460	1.469
1126-09-6	ethyl piperidine-4-carboxylate	C8H15NO2	CCOC(=O)C1CCNCC1	1.460	1.458
62873-16-9	5-methyl-3-methylideneoxolan-2-one	C6H8O2	CC1CC(=C)C(=O)O1	1.460	1.456
349-75-7	[3-(trifluoromethyl)phenyl]methanol	C8H7F3O	C1=CC(=CC(=C1)C(F)(F)F)CO	1.460	1.465
2157-24-6	3-(3-aminopropoxy)propan-1-amine	C6H16N2O	C(CN)COCCCN	1.460	1.461
2917-46-6	bis(chloromethyl)-dimethylsilane	C4H10Cl2Si	C[Si](C)(CCl)CCl	1.460	1.458
1906-95-2	diethyl 2-(5-bromopentyl)propanedioate	C12H21BrO4	CCOC(=O)C(CCCCCBr)C(=O)OCC	1.460	1.464
40161-54-4	1-bromo-2-fluoro-4-(trifluoromethyl)benzene	C7H3BrF4	C1=CC(=C(C=C1C(F)(F)F)F)Br	1.460	1.460
37942-69-1	4-butylcyclohexan-1-amine	C10H21N	CCCCC1CCC(CC1)N	1.460	1.463
41302-05-0	2-(4-chlorobutoxy)oxane	C9H17ClO2	C1CCOC(C1)OCCCCCl	1.460	1.462
713-95-1	6-heptyloxan-2-one	C12H22O2	CCCCCCCC1CCCC(=O)O1	1.460	1.453
629-65-2	1-heptylsulfanylheptane	C14H30S	CCCCCCCSCCCCCCC	1.460	1.460
50448-95-8	2-ethylhexyl 3-sulfanylpropanoate	C11H22O2S	CCCCC(CC)COC(=O)CCS	1.460	1.464
262373-15-9	(4-methyl-2-trimethylsilylphenyl) trifluoromethanesulfonate	C11H15F3O3SSi	CC1=CC(=C(C=C1)OS(=O)(=O)C(F)(F)F)[Si](C)(C)C	1.460	1.463
3760-11-0	non-2-enoic acid	C9H16O2	CCCCCCC=CC(=O)O	1.460	1.460
2338-76-3	2-[3-(trifluoromethyl)phenyl]acetonitrile	C9H6F3N	C1=CC(=CC(=C1)C(F)(F)F)CC#N	1.460	1.458
112-71-0	1-bromotetradecane	C14H29Br	CCCCCCCCCCCCCCBr	1.461	1.460
5324-30-1	1-bromo-2-diethoxyphosphorylethane	C6H14BrO3P	CCOP(=O)(CCBr)OCC	1.461	1.463
2252-44-0	1-bromo-3-(trifluoromethoxy)benzene	C7H4BrF3O	C1=CC(=CC(=C1)Br)OC(F)(F)F	1.461	1.462
2705-87-5	prop-2-enyl 3-cyclohexylpropanoate	C12H20O2	C=CCOC(=O)CCC1CCCCC1	1.461	1.464
18295-64-2	10-chlorodec-3-yne	C10H17Cl	CCC#CCCCCCCCl	1.461	1.463
2162-98-3	1,10-dichlorodecane	C10H20Cl2	C(CCCCCCl)CCCCCl	1.461	1.462
79-36-7	2,2-dichloroacetyl chloride	C2HCl3O	C(C(=O)Cl)(Cl)Cl	1.461	1.476
614-98-2	ethyl furan-3-carboxylate	C7H8O3	CCOC(=O)C1=COC=C1	1.461	1.496
1483-67-6	hept-2-ynoic acid	C7H10O2	CCCCC#CC(=O)O	1.461	1.455
918-00-3	1,1,1-trichloropropan-2-one	C3H3Cl3O	CC(=O)C(Cl)(Cl)Cl	1.461	1.466
535-52-4	2-fluoro-5-(trifluoromethyl)aniline	C7H5F4N	C1=CC(=C(C=C1C(F)(F)F)N)F	1.461	1.460
112-26-5	1,2-bis(2-chloroethoxy)ethane	C6H12Cl2O2	C(COCCCl)OCCCl	1.461	1.460
28598-81-4	ethyl 9-bromononanoate	C11H21BrO2	CCOC(=O)CCCCCCCCBr	1.461	1.462
2648-71-7	3-bromo-3-methylbutan-2-one	C5H9BrO	CC(=O)C(C)(C)Br	1.461	1.461
4753-59-7	4-bromobutyl acetate	C6H11BrO2	CC(=O)OCCCCBr	1.461	1.457
7787-93-1	dichloro-(3-chloropropyl)-methylsilane	C4H9Cl3Si	C[Si](CCCCl)(Cl)Cl	1.461	1.463
57987-55-0	2,4-diethylpentane-1,5-diol	C9H20O2	CCC(CC(CC)CO)CO	1.461	1.461
1892-57-5	1-Ethyl-3-(3′-dimethylaminopropyl)carbodiimide	C8H17N3	CCN=C=NCCCN(C)C	1.461	1.452
27431-40-9	3-methoxybutyl 3-sulfanylpropanoate	C8H16O3S	CC(CCOC(=O)CCS)OC	1.461	1.463
109-16-0	Triethylene glycol dimethacrylate	C14H22O6	CC(=C)C(=O)OCCOCCOCCOC(=O)C(=C)C	1.461	1.463
7370-92-5	6-octyloxan-2-one	C13H24O2	CCCCCCCCC1CCCC(=O)O1	1.461	1.453
629-72-1	1-bromopentadecane	C15H31Br	CCCCCCCCCCCCCCCBr	1.461	1.461
13325-10-5	4-aminobutan-1-ol	C4H11NO	C(CCO)CN	1.462	1.455
502-42-1	cycloheptanone	C7H12O	C1CCCC(=O)CC1	1.462	1.462
35543-25-0	4-pyrrolidin-1-ylbutanenitrile	C8H14N2	C1CCN(C1)CCCC#N	1.462	1.464
25103-09-7	6-methylheptyl 2-sulfanylacetate	C10H20O2S	CC(C)CCCCCOC(=O)CS	1.462	1.461
623-17-6	furan-2-ylmethyl acetate	C7H8O3	CC(=O)OCC1=CC=CO1	1.462	1.460
38793-01-0	4-pentylcyclohexan-1-amine	C11H23N	CCCCCC1CCC(CC1)N	1.462	1.464
6271-23-4	ethyl 11-bromoundecanoate	C13H25BrO2	CCOC(=O)CCCCCCCCCCBr	1.462	1.464
55099-31-5	ethyl 10-bromodecanoate	C12H23BrO2	CCOC(=O)CCCCCCCCCBr	1.462	1.463
393-37-3	4-bromo-1-fluoro-2-(trifluoromethyl)benzene	C7H3BrF4	C1=CC(=C(C=C1Br)C(F)(F)F)F	1.462	1.464
52997-43-0	7-(bromomethyl)pentadecane	C16H33Br	CCCCCCCCC(CCCCCC)CBr	1.462	1.462
4635-59-0	4-chlorobutanoyl chloride	C4H6Cl2O	C(CC(=O)Cl)CCl	1.462	1.459
1768-64-5	4-chlorooxane	C5H9ClO	C1COCCC1Cl	1.462	1.459
32002-24-7	ethyl 3,3-diethoxyprop-2-enoate	C9H16O4	CCOC(=CC(=O)OCC)OCC	1.462	1.435
5702-16-9	2,5,8,11,14,17,20,23,26,29,32,35-dodecaoxaheptatriacontan-37-ol	C25H52O13	COCCOCCOCCOCCOCCOCCOCCOCCOCCOCCOCCOCCO	1.462	1.463
87-13-8	diethyl 2-(ethoxymethylidene)propanedioate	C10H16O5	CCOC=C(C(=O)OCC)C(=O)OCC	1.462	1.457
17147-42-1	ethyl 3,5-dimethyl-1,2-oxazole-4-carboxylate	C8H11NO3	CCOC(=O)C1=C(ON=C1C)C	1.462	1.475
367-86-2	1-fluoro-2-nitro-4-(trifluoromethyl)benzene	C7H3F4NO2	C1=CC(=C(C=C1C(F)(F)F)[N+](=O)[O-])F	1.462	1.460
393-09-9	4-fluoro-1-nitro-2-(trifluoromethyl)benzene	C7H3F4NO2	C1=CC(=C(C=C1F)C(F)(F)F)[N+](=O)[O-]	1.462	1.456
171243-30-4	3-fluoro-5-(trifluoromethyl)benzoyl chloride	C8H3ClF4O	C1=C(C=C(C=C1C(F)(F)F)F)C(=O)Cl	1.462	1.463
1663-67-8	propanedioyl dichloride	C3H2Cl2O2	C(C(=O)Cl)C(=O)Cl	1.462	1.470
2432-51-1	S-methyl butanethioate	C5H10OS	CCCC(=O)SC	1.462	1.465
2995-45-1	1-nitro-3-(trifluoromethoxy)benzene	C7H4F3NO3	C1=CC(=CC(=C1)OC(F)(F)F)[N+](=O)[O-]	1.462	1.461
108-74-7	1,3,5-trimethyl-1,3,5-triazinane	C6H15N3	CN1CN(CN(C1)C)C	1.462	1.449
3218-02-8	cyclohexylmethanamine	C7H15N	C1CCC(CC1)CN	1.463	1.468
81367-59-1	1-bromo-2-methylhexadecane	C17H35Br	CCCCCCCCCCCCCCC(C)CBr	1.463	1.462
542-18-7	chlorocyclohexane	C6H11Cl	C1CCC(CC1)Cl	1.463	1.461
502-44-3	oxepan-2-one	C6H10O2	C1CCC(=O)OCC1	1.463	1.446
4524-93-0	cyclopentanecarbonyl chloride	C6H9ClO	C1CCC(C1)C(=O)Cl	1.463	1.465
1186-10-3	1-bromo-3-diethoxyphosphorylpropane	C7H16BrO3P	CCOP(=O)(CCCBr)OCC	1.463	1.464
216144-70-6	5-fluoro-2-(trifluoromethyl)benzoyl chloride	C8H3ClF4O	C1=CC(=C(C=C1F)C(=O)Cl)C(F)(F)F	1.463	1.460
2917-26-2	hexadecane-1-thiol	C16H34S	CCCCCCCCCCCCCCCCS	1.463	1.465
111-94-4	3-(2-cyanoethylamino)propanenitrile	C6H9N3	C(CNCCC#N)C#N	1.463	1.467
16630-55-0	3-methylsulfanylpropyl acetate	C6H12O2S	CC(=O)OCCCSC	1.463	1.464
1535-75-7	2-(trifluoromethoxy)aniline	C7H6F3NO	C1=CC=C(C(=C1)N)OC(F)(F)F	1.463	1.465
14496-35-6	N,N-dimethyl-1-(5-methylfuran-2-yl)methanamine	C8H13NO	CC1=CC=C(O1)CN(C)C	1.463	1.467
18151-53-6	trichloro(2,3-dimethylbutan-2-yl)silane	C6H13Cl3Si	CC(C)C(C)(C)[Si](Cl)(Cl)Cl	1.463	1.451
14774-37-9	oxan-4-ylmethanol	C6H12O2	C1COCCC1CO	1.463	1.462
393-39-5	4-fluoro-2-(trifluoromethyl)aniline	C7H5F4N	C1=CC(=C(C=C1F)C(F)(F)F)N	1.464	1.464
1633-83-6	oxathiane 2,2-dioxide	C4H8O3S	C1CCS(=O)(=O)OC1	1.464	1.467
1119-51-3	5-bromopent-1-ene	C5H9Br	C=CCCCBr	1.464	1.469
3772-13-2	2,2-dimethylthiirane	C4H8S	CC1(CS1)C	1.464	1.473
2549-99-7	benzyl(triethoxy)silane	C13H22O3Si	CCO[Si](CC1=CC=CC=C1)(OCC)OCC	1.464	1.468
1575-61-7	5-chloropentanoyl chloride	C5H8Cl2O	C(CCCl)CC(=O)Cl	1.464	1.463
565-53-7	ethyl 2,2-dibromo-2-fluoroacetate	C4H5Br2FO2	CCOC(=O)C(F)(Br)Br	1.464	1.460
2615-15-8	Hexaethylene glycol	C12H26O7	C(COCCOCCOCCOCCOCCO)O	1.464	1.466
18952-87-9	1-propan-2-ylpyrazole	C6H10N2	CC(C)N1C=CC=N1	1.464	1.465
5454-83-1	methyl 5-bromopentanoate	C6H11BrO2	COC(=O)CCCCBr	1.464	1.462
426-58-4	trifluoromethylsulfonylbenzene	C7H5F3O2S	C1=CC=C(C=C1)S(=O)(=O)C(F)(F)F	1.464	1.467
78900-02-4	trichloro-[3-(2,3,4,5,6-pentafluorophenyl)propyl]silane	C9H6Cl3F5Si	C(CC1=C(C(=C(C(=C1F)F)F)F)F)C[Si](Cl)(Cl)Cl	1.464	1.461
775-00-8	2-[4-(trifluoromethyl)phenyl]ethanamine	C9H10F3N	C1=CC(=CC=C1CCN)C(F)(F)F	1.464	1.466
100-40-3	4-ethenylcyclohexene	C8H12	C=CC1CCC=CC1	1.464	1.468
51857-17-1	tert-butyl N-(6-aminohexyl)carbamate	C11H24N2O2	CC(C)(C)OC(=O)NCCCCCCN	1.465	1.458
13880-89-2	3-hydroxypentanedinitrile	C5H6N2O	C(C#N)C(CC#N)O	1.465	1.469
507-09-5	ethanethioic S-acid	C2H4OS	CC(=O)S	1.465	1.459
87769-39-9	2,2,5,6-tetramethyl-1,3-dioxin-4-one	C8H12O3	CC1=C(OC(OC1=O)(C)C)C	1.465	1.468
17831-71-9	Tetraethylene glycol diacrylate	C14H22O7	C=CC(=O)OCCOCCOCCOCCOC(=O)C=C	1.465	1.463
88192-19-2	3-azidopropan-1-amine	C3H8N4	C(CN)CN=[N+]=[N-]	1.465	1.465
70568-60-4	4-butylcyclohexan-1-ol	C10H20O	CCCCC1CCC(CC1)O	1.465	1.459
2695-47-8	6-bromohex-1-ene	C6H11Br	C=CCCCCBr	1.465	1.467
4442-85-7	2-cyclohexylethanamine	C8H17N	C1CCC(CC1)CCN	1.465	1.469
3760-20-1	2-ethylcyclohexan-1-ol	C8H16O	CCC1CCCCC1O	1.465	1.464
15971-92-3	ethyl 3-cyclohexyl-3-oxopropanoate	C11H18O3	CCOC(=O)CC(=O)C1CCCCC1	1.465	1.472
5355-68-0	1-propan-2-ylpiperidin-4-one	C8H15NO	CC(C)N1CCC(=O)CC1	1.465	1.465
28921-35-9	ethyl 2-methylfuran-3-carboxylate	C8H10O3	CCOC(=O)C1=C(OC=C1)C	1.465	1.482
16630-66-3	methyl 2-methylsulfanylacetate	C4H8O2S	COC(=O)CSC	1.465	1.467
6287-90-7	methyl 11-bromoundecanoate	C12H23BrO2	COC(=O)CCCCCCCCCCBr	1.465	1.466
16532-02-8	bromomethyl-chloro-dimethylsilane	C3H8BrClSi	C[Si](C)(CBr)Cl	1.466	1.469
4352-42-5	1-cyclohexylbutan-1-ol	C10H20O	CCCC(C1CCCCC1)O	1.466	1.466
79-43-6	2,2-dichloroacetic acid	C2H2Cl2O2	C(C(=O)O)(Cl)Cl	1.466	1.467
760-23-6	3,4-dichlorobut-1-ene	C4H6Cl2	C=CC(CCl)Cl	1.466	1.465
109-01-3	1-methylpiperazine	C5H12N2	CN1CCNCC1	1.466	1.467
13532-18-8	methyl 3-methylsulfanylpropanoate	C5H10O2S	COC(=O)CCSC	1.466	1.465
29559-52-2	1,1,2-trichloro-2-methylpropane	C4H7Cl3	CC(C)(C(Cl)Cl)Cl	1.466	1.467
1608-26-0	N-[bis(dimethylamino)phosphanyl]-N-methylmethanamine	C6H18N3P	CN(C)P(N(C)C)N(C)C	1.466	1.477
2357-47-3	4-fluoro-3-(trifluoromethyl)aniline	C7H5F4N	C1=CC(=C(C=C1N)C(F)(F)F)F	1.466	1.467
86770-67-4	2-[2-[2-(2-azidoethoxy)ethoxy]ethoxy]ethanol	C8H17N3O4	C(COCCOCCOCCO)N=[N+]=[N-]	1.466	1.469
1852-16-0	N-(butoxymethyl)prop-2-enamide	C8H15NO2	CCCCOCNC(=O)C=C	1.466	1.462
5469-26-1	1-bromo-3,3-dimethylbutan-2-one	C6H11BrO	CC(C)(C)C(=O)CBr	1.466	1.467
351003-21-9	2-bromo-4-fluoro-1-(trifluoromethyl)benzene	C7H3BrF4	C1=CC(=C(C=C1F)Br)C(F)(F)F	1.466	1.462
26391-06-0	2-cyano-N,N-diethylacetamide	C7H12N2O	CCN(CC)C(=O)CC#N	1.466	1.464
111-49-9	azepane	C6H13N	C1CCCNCC1	1.466	1.463
73579-08-5	N,1-dimethylpiperidin-4-amine	C7H16N2	CNC1CCN(CC1)C	1.466	1.455
5117-19-1	OctaethyleneGlycol	C16H34O9	C(COCCOCCOCCOCCOCCOCCOCCO)O	1.466	1.467
2687-94-7	1-octylpyrrolidin-2-one	C12H23NO	CCCCCCCCN1CCCC1=O	1.466	1.464
80-26-2	2-(4-methylcyclohex-3-en-1-yl)propan-2-yl acetate	C12H20O2	CC1=CCC(CC1)C(C)(C)OC(=O)C	1.466	1.466
4168-73-4	trihexylphosphane	C18H39P	CCCCCCP(CCCCCC)CCCCCC	1.466	1.466
447-61-0	2-(trifluoromethyl)benzaldehyde	C8H5F3O	C1=CC=C(C(=C1)C=O)C(F)(F)F	1.466	1.470
107535-73-9	2,3,5,6-tetrafluorobenzoyl chloride	C7HClF4O	C1=C(C(=C(C(=C1F)F)C(=O)Cl)F)F	1.466	1.469
52516-30-0	2-[3-(trifluoromethyl)phenyl]ethanamine	C9H10F3N	C1=CC(=CC(=C1)C(F)(F)F)CCN	1.466	1.468
24400-84-8	tri(propan-2-yl)-prop-2-enylsilane	C12H26Si	CC(C)[Si](CC=C)(C(C)C)C(C)C	1.467	1.461
86770-68-5	14-Azido-3,6,9,12-tetraoxatetradecan-1-ol	C10H21N3O5	C(COCCOCCOCCOCCO)N=[N+]=[N-]	1.467	1.470
136239-66-2	1-butoxy-2,3-difluorobenzene	C10H12F2O	CCCCOC1=C(C(=CC=C1)F)F	1.467	1.465
2550-06-3	trichloro(3-chloropropyl)silane	C3H6Cl4Si	C(C[Si](Cl)(Cl)Cl)CCl	1.467	1.469
1772-25-4	hexane-1,3,6-tricarbonitrile	C9H11N3	C(CC#N)CC(CCC#N)C#N	1.467	1.467
713-65-5	1-nitro-4-(trifluoromethoxy)benzene	C7H4F3NO3	C1=CC(=CC=C1[N+](=O)[O-])OC(F)(F)F	1.467	1.464
86270-03-3	3-(trifluoromethoxy)benzoyl chloride	C8H4ClF3O2	C1=CC(=CC(=C1)OC(F)(F)F)C(=O)Cl	1.467	1.466
68960-97-4	3,6,9,12-Tetraoxatetradecane-1,14-diamine	C10H24N2O4	C(COCCOCCOCCOCCN)N	1.467	1.466
3587-62-0	chloromethoxycyclohexane	C7H13ClO	C1CCC(CC1)OCCl	1.468	1.464
1121-37-5	dicyclopropylmethanone	C7H10O	C1CC1C(=O)C2CC2	1.468	1.473
10008-73-8	5-methylideneoxolan-2-one	C5H6O2	C=C1CCC(=O)O1	1.468	1.450
346-06-5	[2-(trifluoromethyl)phenyl]methanol	C8H7F3O	C1=CC=C(C(=C1)CO)C(F)(F)F	1.468	1.470
14579-91-0	chloro-[[[chloromethyl(dimethyl)silyl]amino]-dimethylsilyl]methane	C6H17Cl2NSi2	C[Si](C)(CCl)N[Si](C)(C)CCl	1.468	1.463
1435-43-4	1-chloro-3,5-difluorobenzene	C6H3ClF2	C1=C(C=C(C=C1F)Cl)F	1.468	1.473
1502-24-5	2,3-dimethylcyclohexan-1-ol	C8H16O	CC1CCCC(C1C)O	1.468	1.459
4834-98-4	dodecanedioyl dichloride	C12H20Cl2O2	C(CCCCCC(=O)Cl)CCCCC(=O)Cl	1.468	1.469
126990-35-0	dicyclopentyl(dimethoxy)silane	C12H24O2Si	CO[Si](C1CCCC1)(C2CCCC2)OC	1.468	1.473
207981-46-2	2-fluoro-5-(trifluoromethyl)benzoyl chloride	C8H3ClF4O	C1=CC(=C(C=C1C(F)(F)F)C(=O)Cl)F	1.468	1.463
1530-88-7	pyrrolidine-1-carbonitrile	C5H8N2	C1CCN(C1)C#N	1.468	1.463
87826-26-4	bis(8-methylnonyl) cyclohex-4-ene-1,2-dicarboxylate	C28H50O4	CC(C)CCCCCCCOC(=O)C1CC=CCC1C(=O)OCCCCCCCC(C)C	1.468	1.469
1560797-76-3	N,N,N',N'-tetrapentylpropanediamide	C23H46N2O2	CCCCCN(CCCCC)C(=O)CC(=O)N(CCCCC)CCCCC	1.468	1.474
220141-74-2	2-(2,4,5-trifluorophenyl)acetonitrile	C8H4F3N	C1=C(C(=CC(=C1F)F)F)CC#N	1.468	1.467
123-98-8	nonanedioyl dichloride	C9H14Cl2O2	C(CCCC(=O)Cl)CCCC(=O)Cl	1.469	1.468
7154-73-6	2-pyrrolidin-1-ylethanamine	C6H14N2	C1CCN(C1)CCN	1.469	1.471
89686-69-1	2-[2-(oxolan-2-yl)propan-2-yl]oxolane	C11H20O2	CC(C)(C1CCCO1)C2CCCO2	1.469	1.473
5308-25-8	1-ethylpiperazine	C6H14N2	CCN1CCNCC1	1.469	1.466
13129-23-2	methyl furan-3-carboxylate	C6H6O3	COC(=O)C1=COC=C1	1.469	1.489
543-20-4	butanedioyl dichloride	C4H4Cl2O2	C(CC(=O)Cl)C(=O)Cl	1.469	1.467
556-64-9	methyl thiocyanate	C2H3NS	CSC#N	1.469	1.464
598-77-6	1,1,2-trichloropropane	C3H5Cl3	CC(C(Cl)Cl)Cl	1.469	1.468
19842-76-3	2,3,5,6-tetrafluorobenzaldehyde	C7H2F4O	C1=C(C(=C(C(=C1F)F)C=O)F)F	1.469	1.458
134179-38-7	11-Azido-3,6,9-trioxaundecan-1-amine	C8H18N4O3	C(COCCOCCOCCN=[N+]=[N-])N	1.469	1.470
5570-77-4	4-chloro-1-methylpiperidine	C6H12ClN	CN1CCC(CC1)Cl	1.469	1.459
452-10-8	2,4-difluoro-1-methoxybenzene	C7H6F2O	COC1=C(C=C(C=C1)F)F	1.469	1.471
121219-07-6	1-ethoxy-2,3-difluorobenzene	C8H8F2O	CCOC1=C(C(=CC=C1)F)F	1.469	1.465
352-32-9	1-fluoro-4-methylbenzene	C7H7F	CC1=CC=C(C=C1)F	1.469	1.474
67515-56-4	4-fluoro-3-(trifluoromethyl)benzoyl chloride	C8H3ClF4O	C1=CC(=C(C=C1C(=O)Cl)C(F)(F)F)F	1.469	1.463
217813-03-1	(3-methoxy-2-trimethylsilylphenyl) trifluoromethanesulfonate	C11H15F3O4SSi	COC1=C(C(=CC=C1)OS(=O)(=O)C(F)(F)F)[Si](C)(C)C	1.469	1.464
1052223-70-7	2-(4-methoxycyclohexyl)ethanamine	C9H19NO	COC1CCC(CC1)CCN	1.469	1.468
74563-64-7	3,7,11,15-tetramethylhexadecane-1,2,3-triol	C20H42O3	CC(C)CCCC(C)CCCC(C)CCCC(C)(C(CO)O)O	1.469	1.472
3702-98-5	ethyl 4,4,4-trichloro-3-oxobutanoate	C6H7Cl3O3	CCOC(=O)CC(=O)C(Cl)(Cl)Cl	1.469	1.470
5580-80-3	2,3,4,5-tetrafluoroaniline	C6H3F4N	C1=C(C(=C(C(=C1F)F)F)F)N	1.469	1.469
80-70-6	1,1,3,3-tetramethylguanidine	C5H13N3	CN(C)C(=N)N(C)C	1.469	1.486
77-58-7	[dibutyl(dodecanoyloxy)stannyl] dodecanoate	C32H64O4Sn	CCCCCCCCCCCC(O[Sn](CCCC)(CCCC)OC(CCCCCCCCCCC)=O)=O	1.469	1.479
13166-10-4	2-propan-2-ylidenepropanedinitrile	C6H6N2	CC(=C(C#N)C#N)C	1.470	1.454
36768-62-4	2,2,6,6-tetramethylpiperidin-4-amine	C9H20N2	CC1(CC(CC(N1)(C)C)N)C	1.470	1.472
51387-90-7	2-(1-methylpyrrolidin-2-yl)ethanamine	C7H16N2	CN1CCCC1CCN	1.470	1.474
4435-50-1	butane-1,2,3-triol	C4H10O3	CC(C(CO)O)O	1.470	1.475
1458-98-6	3-bromo-2-methylprop-1-ene	C4H7Br	CC(=C)CBr	1.470	1.470
931-88-4	cyclooctene	C8H14	C1CCCC=CCC1	1.470	1.466
497-23-4	2H-furan-5-one	C4H4O2	C1C=CC(=O)O1	1.470	1.455
603-69-0	ethyl 2-acetyl-3-oxobutanoate	C8H12O4	CCOC(=O)C(C(=O)C)C(=O)C	1.470	1.449
407-22-7	2-fluoro-6-methylpyridine	C6H6FN	CC1=NC(=CC=C1)F	1.470	1.471
10500-34-2	3-(hex-2-en-1-yl)dihydrofuran-2,5-dione	C10H14O3	CCCC=CCC1CC(=O)OC1=O	1.470	1.471
53475-15-3	3-methylsulfanylbutan-2-one	C5H10OS	CC(C(=O)C)SC	1.470	1.475
872-50-4	1-methylpyrrolidin-2-one	C5H9NO	CN1CCCC1=O	1.470	1.471
109613-00-5	(4-acetylphenyl) trifluoromethanesulfonate	C9H7F3O4S	CC(=O)C1=CC=C(C=C1)OS(=O)(=O)C(F)(F)F	1.470	1.469
21742-00-7	1-(chloromethyl)-2-(trifluoromethyl)benzene	C8H6ClF3	C1=CC=C(C(=C1)CCl)C(F)(F)F	1.470	1.472
121-46-0	bicyclo[2.2.1]hepta-2,5-diene	C7H8	C1C2C=CC1C=C2	1.471	1.482
50966-65-9	1-octylpyrrole	C12H21N	CCCCCCCCN1C=CC=C1	1.471	1.464
7539-12-0	3-prop-2-enyloxolane-2,5-dione	C7H8O3	C=CCC1CC(=O)OC1=O	1.471	1.470
23159-07-1	3-pyrrolidin-1-ylpropan-1-amine	C7H16N2	C1CCN(C1)CCCN	1.471	1.473
104540-42-3	2-bromo-1-fluoro-3-(trifluoromethyl)benzene	C7H3BrF4	C1=CC(=C(C(=C1)F)Br)C(F)(F)F	1.471	1.465
188345-71-3	tert-butyl 2-azabicyclo[2.2.1]hept-5-ene-2-carboxylate	C11H17NO2	CC(C)(C)OC(=O)N1CC2CC1C=C2	1.471	1.478
6299-73-6	tris(prop-2-enyl) 2-hydroxypropane-1,2,3-tricarboxylate	C15H20O7	C=CCOC(=O)CC(CC(=O)OCC=C)(C(=O)OCC=C)O	1.471	1.470
4542-47-6	3-morpholin-4-ylpropanenitrile	C7H12N2O	C1COCCN1CCC#N	1.471	1.471
2044-64-6	N,N-dimethyl-3-oxobutanamide	C6H11NO2	CC(=O)CC(=O)N(C)C	1.471	1.465
4318-42-7	1-propan-2-ylpiperazine	C7H16N2	CC(C)N1CCNCC1	1.471	1.466
67004-64-2	2-(1-methylpyrrolidin-2-yl)ethanol	C7H15NO	CN1CCCC1CCO	1.471	1.472
1000668-90-5	2-[[2-(dioctylamino)-2-oxoethyl]-methylamino]-N,N-dioctylacetamide	C37H75N3O2	CCCCCCCCN(CCCCCCCC)C(=O)CN(C)CC(=O)N(CCCCCCCC)CCCCCCCC	1.471	1.475
3048-01-9	[2-(trifluoromethyl)phenyl]methanamine	C8H8F3N	C1=CC=C(C(=C1)CN)C(F)(F)F	1.471	1.469
1548-13-6	1-isocyanato-4-(trifluoromethyl)benzene	C8H4F3NO	C1=CC(=CC=C1C(F)(F)F)N=C=O	1.471	1.470
5452-35-7	cycloheptanamine	C7H15N	C1CCCC(CC1)N	1.472	1.471
293-96-9	cyclodecane	C10H20	C1CCCCCCCCC1	1.472	1.449
615-12-3	3-methylbutyl furan-2-carboxylate	C10H14O3	CC(C)CCOC(=O)C1=CC=CO1	1.472	1.470
1765-40-8	1-(bromomethyl)-2,3,4,5,6-pentafluorobenzene	C7H2BrF5	C(C1=C(C(=C(C(=C1F)F)F)F)F)Br	1.472	1.469
41838-46-4	1-methylpiperidin-4-amine	C6H14N2	CN1CCC(CC1)N	1.472	1.473
20965-20-2	3-bromobutanenitrile	C4H6BrN	CC(CC#N)Br	1.472	1.470
37865-96-6	2-(2-bromoethyl)-2-methyl-1,3-dioxolane	C6H11BrO2	CC1(OCCO1)CCBr	1.472	1.476
1830-78-0	[2-hydroxy-3-(2-methylprop-2-enoyloxy)propyl] 2-methylprop-2-enoate	C11H16O5	CC(=C)C(=O)OCC(COC(=O)C(=C)C)O	1.472	1.468
100-50-5	cyclohex-3-ene-1-carbaldehyde	C7H10O	C1CC(CC=C1)C=O	1.472	1.472
2524-04-1	chloro-diethoxy-sulfanylidene-lambda5-phosphane	C4H10ClO2PS	CCOP(=S)(OCC)Cl	1.472	1.505
2369-19-9	2-fluoro-5-methylpyridine	C6H6FN	CC1=CN=C(C=C1)F	1.472	1.472
7786-67-6	5-methyl-2-prop-1-en-2-ylcyclohexan-1-ol	C10H18O	CC1CCC(C(C1)O)C(=C)C	1.472	1.478
36823-88-8	4-(trifluoromethoxy)benzoyl chloride	C8H4ClF3O2	C1=CC(=CC=C1C(=O)Cl)OC(F)(F)F	1.472	1.469
129322-83-4	1-(2,4,5-trifluorophenyl)ethanone	C8H5F3O	CC(=O)C1=CC(=C(C=C1F)F)F	1.472	1.470
3572-64-3	2-(3-oxo-2-pentylcyclopentyl)acetic acid	C12H20O3	CCCCCC1C(CCC1=O)CC(=O)O	1.473	1.472
25564-22-1	2-pentylcyclopent-2-en-1-one	C10H16O	CCCCCC1=CCCC1=O	1.473	1.474
1709-71-3	(2-hydroxy-3-prop-2-enoyloxypropyl) 2-methylprop-2-enoate	C10H14O5	CC(=C)C(=O)OCC(COC(=O)C=C)O	1.473	1.468
80-58-0	2-bromobutanoic acid	C4H7BrO2	CCC(C(=O)O)Br	1.473	1.473
401-78-5	1-bromo-3-(trifluoromethyl)benzene	C7H4BrF3	C1=CC(=CC(=C1)Br)C(F)(F)F	1.473	1.477
105-83-9	N'-(3-aminopropyl)-N'-methylpropane-1,3-diamine	C7H19N3	CN(CCCN)CCCN	1.473	1.474
402-43-7	1-bromo-4-(trifluoromethyl)benzene	C7H4BrF3	C1=CC(=CC=C1C(F)(F)F)Br	1.473	1.474
40889-91-6	2-chloro-5-(trifluoromethyl)phenol	C7H4ClF3O	C1=CC(=C(C=C1C(F)(F)F)O)Cl	1.473	1.481
114099-96-6	(2,5-dimethyl-4-oxofuran-3-yl) butanoate	C10H14O4	CCCC(=O)OC1=C(OC(C1=O)C)C	1.473	1.454
13147-25-6	N-ethyl-N-(2-hydroxyethyl)nitrous amide	C4H10N2O2	CCN(CCO)N=O	1.473	1.477
177080-66-9	(4-methyl-2-oxooxan-4-yl) 2-methylprop-2-enoate	C10H14O4	CC(=C)C(=O)OC1(CCOC(=O)C1)C	1.473	1.469
143356-43-8	N,N,N',N'-tetrapropylpropanediamide	C15H30N2O2	CCCN(CCC)C(=O)CC(=O)N(CCC)CCC	1.473	1.471
115-96-8	tris(2-chloroethyl) phosphate	C6H12Cl3O4P	C(CCl)OP(=O)(OCCCl)OCCCl	1.473	1.473
1461-25-2	tetrabutylstannane	C16H36Sn	CCCC[Sn](CCCC)(CCCC)CCCC	1.473	1.486
100-45-8	cyclohex-3-ene-1-carbonitrile	C7H9N	C1CC(CC=C1)C#N	1.474	1.470
95-52-3	1-fluoro-2-methylbenzene	C7H7F	CC1=CC=CC=C1F	1.474	1.477
372-47-4	3-fluoropyridine	C5H4FN	C1=CC(=CN=C1)F	1.474	1.471
99-85-4	1-methyl-4-propan-2-ylcyclohexa-1,4-diene	C10H16	CC1=CCC(=CC1)C(C)C	1.474	1.470
20635-30-7	1,4-bis(diethoxymethyl)benzene	C16H26O4	CCOC(C1=CC=C(C=C1)C(OCC)OCC)OCC	1.474	1.475
370069-31-1	tert-butyl 2-(aminomethyl)piperidine-1-carboxylate	C11H22N2O2	CC(C)(C)OC(=O)N1CCCCC1CN	1.474	1.472
2680-03-7	N,N-dimethylprop-2-enamide	C5H9NO	CN(C)C(=O)C=C	1.474	1.466
39890-98-7	2,6-dichloro-4-(trifluoromethyl)pyridine	C6H2Cl2F3N	C1=C(C=C(N=C1Cl)Cl)C(F)(F)F	1.474	1.473
158816-55-8	5-ethynyl-1,2,3-trifluorobenzene	C8H3F3	C#CC1=CC(=C(C(=C1)F)F)F	1.474	1.483
3887-02-3	N,2-dimethylprop-2-enamide	C5H9NO	CC(=C)C(=O)NC	1.474	1.472
40137-22-2	3-(methylamino)propane-1,2-diol	C4H11NO2	CNCC(CO)O	1.474	1.475
68548-08-3	(1,2,2,6,6-pentamethylpiperidin-4-yl) 2-methylprop-2-enoate	C14H25NO2	CC(=C)C(=O)OC1CC(N(C(C1)(C)C)C)(C)C	1.474	1.467
96556-05-7	1,4,7-trimethyl-1,4,7-triazonane	C9H21N3	CN1CCN(CCN(CC1)C)C	1.474	1.463
40244-90-4	chloro-di(propan-2-yl)phosphane	C6H14ClP	CC(C)P(C(C)C)Cl	1.475	1.470
1073-13-8	4,4-dimethylcyclohex-2-en-1-one	C8H12O	CC1(CCC(=O)C=C1)C	1.475	1.492
6203-08-3	methyl bicyclo[2.2.1]hept-5-ene-2-carboxylate	C9H12O2	COC(=O)C1CC2CC1C=C2	1.475	1.476
4030-18-6	1-pyrrolidin-1-ylethanone	C6H11NO	CC(=O)N1CCCC1	1.475	1.472
2453-46-5	chlorocycloheptane	C7H13Cl	C1CCCC(CC1)Cl	1.475	1.469
20306-22-3	bis(prop-2-enyl) cyclohexane-1,4-dicarboxylate	C14H20O4	C=CCOC(=O)C1CCC(CC1)C(=O)OCC=C	1.475	1.470
5146-66-7	3,7-dimethylocta-2,6-dienenitrile	C10H15N	CC(=CCCC(=CC#N)C)C	1.475	1.470
3031-66-1	hex-3-yne-2,5-diol	C6H10O2	CC(C#CC(C)O)O	1.475	1.482
6124-79-4	3-methyl-2H-furan-5-one	C5H6O2	CC1=CC(=O)OC1	1.475	1.470
145742-65-0	2-methoxy-5-(trifluoromethoxy)benzaldehyde	C9H7F3O3	COC1=C(C=C(C=C1)OC(F)(F)F)C=O	1.475	1.474
3513-81-3	2-methylidenepropane-1,3-diol	C4H8O2	C=C(CO)CO	1.475	1.476
5799-76-8	4-prop-2-ynylmorpholine	C7H11NO	C#CCN1CCOCC1	1.475	1.475
4131-74-2	methyl 3-(3-methoxy-3-oxopropyl)sulfanylpropanoate	C8H14O4S	COC(=O)CCSCCC(=O)OC	1.475	1.473
243139-71-1	1-(chloromethyl)-2,4,5-trifluorobenzene	C7H4ClF3	C1=C(C(=CC(=C1F)F)F)CCl	1.475	1.476
328-84-7	1,2-dichloro-4-(trifluoromethyl)benzene	C7H3Cl2F3	C1=CC(=C(C=C1C(F)(F)F)Cl)Cl	1.476	1.475
69045-84-7	2,3-dichloro-5-(trifluoromethyl)pyridine	C6H2Cl2F3N	C1=C(C=NC(=C1Cl)Cl)C(F)(F)F	1.476	1.475
14697-46-2	pentane-1,2,5-triol	C5H12O3	C(CC(CO)O)CO	1.476	1.480
2213-43-6	piperidin-1-amine	C5H12N2	C1CCN(CC1)N	1.476	1.483
7355-58-0	N-(2-chloroethyl)acetamide	C4H8ClNO	CC(=O)NCCCl	1.476	1.477
22651-87-2	cyclohexanecarbonyl cyclohexanecarboxylate	C14H22O3	C1CCC(CC1)C(=O)OC(=O)C2CCCCC2	1.476	1.478
866252-52-0	(4,5-dimethoxy-2-trimethylsilylphenyl) trifluoromethanesulfonate	C12H17F3O5SSi	COC1=CC(=C(C=C1OC)[Si](C)(C)C)OS(=O)(=O)C(F)(F)F	1.476	1.481
106-69-4	hexane-1,2,6-triol	C6H14O3	C(CCO)CC(CO)O	1.476	1.478
42779-10-2	2-(2-methylpropylsulfanyl)ethanol	C6H14OS	CC(C)CSCCO	1.476	1.479
20691-89-8	(1-methylpiperidin-4-yl)methanol	C7H15NO	CN1CCC(CC1)CO	1.476	1.466
1072-43-1	2-methylthiirane	C3H6S	CC1CS1	1.476	1.476
2937-83-9	5-piperidin-1-ylpentan-1-ol	C10H21NO	C1CCN(CC1)CCCCCO	1.476	1.475
18156-74-6	imidazol-1-yl(trimethyl)silane	C6H12N2Si	C[Si](C)(C)N1C=CN=C1	1.476	1.471
17873-01-7	trimethoxy-(4-methylphenyl)silane	C10H16O3Si	CC1=CC=C(C=C1)[Si](OC)(OC)OC	1.476	1.474
7564-64-9	3-methylpentane-1,3,5-triol	C6H14O3	CC(CCO)(CCO)O	1.477	1.479
329-15-7	4-(trifluoromethyl)benzoyl chloride	C8H4ClF3O	C1=CC(=CC=C1C(=O)Cl)C(F)(F)F	1.477	1.478
123-00-2	3-morpholin-4-ylpropan-1-amine	C7H16N2O	C1COCCN1CCCN	1.477	1.479
1871-57-4	3-chloro-2-(chloromethyl)prop-1-ene	C4H6Cl2	C=C(CCl)CCl	1.477	1.479
13498-14-1	Pyrophosphorylchloride	Cl4O3P2	O=P(OP(=O)(Cl)Cl)(Cl)Cl	1.477	1.485
29548-30-9	3,7,11-trimethyldodeca-2,6,10-trienyl acetate	C17H28O2	CC(=CCCC(=CCCC(=CCOC(=O)C)C)C)C	1.477	1.478
70069-04-4	1,4,7,10,13,16-hexaoxacyclooctadec-2-ylmethanol	C13H26O7	C1COCCOCCOC(COCCOCCO1)CO	1.477	1.468
872-93-5	3-methylthiolane 1,1-dioxide	C5H10O2S	CC1CCS(=O)(=O)C1	1.477	1.484
19438-60-9	5-methyl-3a,4,5,6,7,7a-hexahydro-2-benzofuran-1,3-dione	C9H12O3	CC1CCC2C(C1)C(=O)OC2=O	1.477	1.477
4318-37-0	1-methyl-1,4-diazepane	C6H14N2	CN1CCCNCC1	1.477	1.475
4319-49-7	morpholin-4-amine	C4H10N2O	C1COCCN1N	1.478	1.484
78-59-1	3,5,5-trimethylcyclohex-2-en-1-one	C9H14O	CC1=CC(=O)CC(C1)(C)C	1.478	1.485
2251-65-2	3-(trifluoromethyl)benzoyl chloride	C8H4ClF3O	C1=CC(=CC(=C1)C(F)(F)F)C(=O)Cl	1.478	1.479
2482-57-7	1-bromobutan-2-ol	C4H9BrO	CCC(CBr)O	1.478	1.478
4144-22-3	1-tert-butylpyrrole-2,5-dione	C8H11NO2	CC(C)(C)N1C(=O)C=CC1=O	1.478	1.489
13444-24-1	1-ethylpiperidin-3-ol	C7H15NO	CCN1CCCC(C1)O	1.478	1.463
15205-66-0	2-methylsulfonylethanol	C3H8O3S	CS(=O)(=O)CCO	1.478	1.482
7425-63-0	methyl 3-bromo-2-oxopropanoate	C4H5BrO3	COC(=O)C(=O)CBr	1.478	1.477
1670-46-8	2-acetylcyclopentan-1-one	C7H10O2	CC(=O)C1CCCC1=O	1.478	1.472
53463-68-6	10-bromodecan-1-ol	C10H21BrO	C(CCCCCBr)CCCCO	1.479	1.478
774-48-1	diethoxymethylbenzene	C11H16O2	CCOC(C1=CC=CC=C1)OCC	1.479	1.481
1655-07-8	ethyl 2-oxocyclohexane-1-carboxylate	C9H14O3	CCOC(=O)C1CCCCC1=O	1.479	1.460
617-90-3	furan-2-carbonitrile	C5H3NO	C1=COC(=C1)C#N	1.479	1.491
10575-25-4	4-(diethylamino)but-2-yn-1-ol	C8H15NO	CCN(CC)CC#CCO	1.479	1.474
6656-49-1	2-methyl-1-nitro-3-(trifluoromethyl)benzene	C8H6F3NO2	CC1=C(C=CC=C1[N+](=O)[O-])C(F)(F)F	1.479	1.481
7148-74-5	2-bromopropanoyl chloride	C3H4BrClO	CC(C(=O)Cl)Br	1.479	1.482
129112-25-0	(2-bromophenyl) trifluoromethanesulfonate	C7H4BrF3O3S	O=S(C(F)(F)F)(OC1=CC=CC=C1Br)=O	1.479	1.479
98-12-4	trichloro(cyclohexyl)silane	C6H11Cl3Si	C1CCC(CC1)[Si](Cl)(Cl)Cl	1.479	1.478
14400-67-0	2,5-dimethylfuran-3-one	C6H8O2	CC1C(=O)C=C(O1)C	1.479	1.460
42389-50-4	4-N,4-N-dimethylcyclohexane-1,4-diamine	C8H18N2	CN(C)C1CCC(CC1)N	1.479	1.478
315-14-0	1,3,5-trifluoro-2-nitrobenzene	C6H2F3NO2	C1=C(C=C(C(=C1F)[N+](=O)[O-])F)F	1.479	1.476
4399-47-7	bromocyclobutane	C4H7Br	C1CC(C1)Br	1.480	1.476
90965-06-3	1-diazo-1-dimethoxyphosphorylpropan-2-one	C5H9N2O4P	CC(=O)C(=[N+]=[N-])P(=O)(OC)OC	1.480	1.469
3040-44-6	2-piperidin-1-ylethanol	C7H15NO	C1CCN(CC1)CCO	1.480	1.477
89557-35-7	1-(diethoxymethyl)-4-propylbenzene	C14H22O2	CCCC1=CC=C(C=C1)C(OCC)OCC	1.480	1.481
92-51-3	cyclohexylcyclohexane	C12H22	C1CCC(CC1)C2CCCCC2	1.480	1.482
31608-22-7	2-(4-bromobutoxy)oxane	C9H17BrO2	C1CCOC(C1)OCCCCBr	1.480	1.480
62563-07-9	2-(3-bromopropyl)-1,3-dioxolane	C6H11BrO2	C1COC(O1)CCCBr	1.480	1.480
10226-28-5	ethyl 6-methyl-3,4-dihydro-2H-pyran-5-carboxylate	C9H14O3	CCOC(=O)C1=C(OCCC1)C	1.480	1.475
38361-37-4	2-chloro-1,3-difluorobenzene	C6H3ClF2	C1=CC(=C(C(=C1)F)Cl)F	1.480	1.479
532-34-3	butyl 2,2-dimethyl-4-oxo-3H-pyran-6-carboxylate	C12H18O4	CCCCOC(=O)C1=CC(=O)CC(O1)(C)C	1.480	1.482
701-83-7	(3-fluorophenyl) acetate	C8H7FO2	CC(=O)OC1=CC(=CC=C1)F	1.480	1.480
7583-53-1	(1-methylpiperidin-3-yl)methanol	C7H15NO	CN1CCCC(C1)CO	1.480	1.469
67715-80-4	2-methyl-4-propyl-1,3-oxathiane	C8H16OS	CCCC1CCOC(S1)C	1.480	1.475
7212-44-4	3,7,11-trimethyldodeca-1,6,10-trien-3-ol	C15H26O	CC(=CCCC(=CCCC(C)(C=C)O)C)C	1.480	1.483
3048-64-4	5-ethenylbicyclo[2.2.1]hept-2-ene	C9H12	C=CC1CC2CC1C=C2	1.480	1.485
98-16-8	3-(trifluoromethyl)aniline	C7H6F3N	C1=CC(=CC(=C1)N)C(F)(F)F	1.481	1.482
17739-45-6	2-(2-bromoethoxy)oxane	C7H13BrO2	C1CCOC(C1)OCCBr	1.481	1.482
75507-26-5	1,4,7,10-tetraoxacyclododec-2-ylmethanol	C9H18O5	C1COCCOC(COCCO1)CO	1.481	1.467
3454-28-2	furan-2-ylmethyl 2-methylprop-2-enoate	C9H10O3	CC(=C)C(=O)OCC1=CC=CO1	1.481	1.478
102-60-3	1-[2-[bis(2-hydroxypropyl)amino]ethyl-(2-hydroxypropyl)amino]propan-2-ol	C14H32N2O4	CC(CN(CCN(CC(C)O)CC(C)O)CC(C)O)O	1.481	1.484
4166-20-5	(2,5-dimethyl-4-oxofuran-3-yl) acetate	C8H10O4	CC1C(=O)C(=C(O1)C)OC(=O)C	1.481	1.462
33884-43-4	2-(2-bromoethyl)-1,3-dioxane	C6H11BrO2	C1COC(OC1)CCBr	1.481	1.484
38771-21-0	4-bromobut-1-yne	C4H5Br	C#CCCBr	1.481	1.484
[truncated: 1,518 more rows]

## Sheet: Duplicates-211
Table S3. CAS RN, Names, MF, SMILES, experimental refractive index (RI) values and isomerism relationships of 211 duplicated compounds
CAS RN	NAMES	MF	SMILES	RI	isomerism relationships
30608-62-9	(2S)-2-ethyloxirane	C4H8O	CC[C@H]1CO1	1.384	enantiomer
14898-79-4	(2R)-butan-2-ol	C4H10O	CC[C@@H](C)O	1.397	enantiomer
26550-55-0	(2S)-1-methoxypropan-2-ol	C4H10O2	C[C@@H](COC)O	1.403	enantiomer
26184-62-3	(2S)-pentan-2-ol	C5H12O	CCC[C@H](C)O	1.406	enantiomer
27871-49-4	methyl (2S)-2-hydroxypropanoate	C4H8O3	C[C@@H](C(=O)OC)O	1.414	enantiomer
77287-29-7	methyl (2R)-2-chloropropanoate	C4H7ClO2	C[C@H](C(=O)OC)Cl	1.418	enantiomer
53562-86-0	methyl (3S)-3-hydroxybutanoate	C5H10O3	C[C@@H](CC(=O)OC)O	1.422	enantiomer
16606-55-6	(4R)-4-methyl-1,3-dioxolan-2-one	C4H6O3	C[C@@H]1COC(=O)O1	1.422	enantiomer
2914-69-4	(2S)-but-3-yn-2-ol	C4H6O	C[C@@H](C#C)O	1.426	enantiomer
10326-41-7	(2R)-2-hydroxypropanoic acid	C3H6O3	C[C@H](C(=O)O)O	1.430	enantiomer
7474-05-7	(2R)-2-chloropropanoic acid	C3H5ClO2	C[C@H](C(=O)O)Cl	1.435	enantiomer
14347-78-5	[(4R)-2,2-dimethyl-1,3-dioxolan-4-yl]methanol	C6H12O3	CC1(OC[C@H](O1)CO)C	1.435	enantiomer
26549-21-3	(2S,3S)-2,3-dimethoxy-N,N,N',N'-tetramethylbutane-1,4-diamine	C10H24N2O2	CN(C)C[C@@H]([C@H](CN(C)C)OC)OC	1.435	enantiomer
67843-74-7	(2S)-2-(chloromethyl)oxirane	C3H5ClO	C1[C@H](O1)CCl	1.438	enantiomer
37031-30-4	dimethyl (4S,5S)-2,2-dimethyl-1,3-dioxolane-4,5-dicarboxylate	C9H14O6	CC1(O[C@@H]([C@H](O1)C(=O)OC)C(=O)OC)C	1.440	enantiomer
24621-61-2	(3S)-butane-1,3-diol	C4H10O2	C[C@@H](CCO)O	1.440	enantiomer
5157-89-1	[(1S,2R,5S)-5-methyl-2-propan-2-ylcyclohexyl] acetate	C12H22O2	C[C@H]1CC[C@@H]([C@H](C1)OC(=O)C)C(C)C	1.446	enantiomer
86087-24-3	(3R)-oxolan-3-ol	C4H8O2	C1COC[C@@H]1O	1.451	enantiomer
95715-85-8	methyl (2R)-3-hydroxy-2-[(2-methylpropan-2-yl)oxycarbonylamino]propanoate	C9H17NO5	CC(C)(C)OC(=O)N[C@H](CO)C(=O)OC	1.453	enantiomer
86728-85-0	ethyl (3S)-4-chloro-3-hydroxybutanoate	C6H11ClO3	CCOC(=O)C[C@@H](CCl)O	1.453	enantiomer
110556-33-7	methyl (2R)-3-bromo-2-methylpropanoate	C5H9BrO2	C[C@@H](CBr)C(=O)OC	1.455	enantiomer
7175-81-7	[(2S)-oxolan-2-yl]methanamine	C5H11NO	C1C[C@H](OC1)CN	1.454	enantiomer
14602-86-9	[(1R,2S,5R)-5-methyl-2-propan-2-ylcyclohexyl] carbonochloridate	C11H19ClO2	C[C@@H]1CC[C@H]([C@@H](C1)OC(=O)Cl)C(C)C	1.458	enantiomer
87392-05-0	(2R)-oxolane-2-carboxylic acid	C5H8O3	C1C[C@@H](OC1)C(=O)O	1.460	enantiomer
72748-99-3	(2R)-2-(methoxymethyl)pyrrolidin-1-amine	C6H14N2O	COC[C@H]1CCCN1N	1.464	enantiomer
132958-72-6	(3R)-N,N-dimethylpyrrolidin-3-amine	C6H14N2	CN(C)[C@@H]1CCNC1	1.465	enantiomer
89028-40-0	(4R)-3-propanoyl-4-propan-2-yl-1,3-oxazolidin-2-one	C9H15NO3	CCC(=O)N1[C@@H](COC1=O)C(C)C	1.465	enantiomer
22795-97-7	[(2R)-1-ethylpyrrolidin-2-yl]methanamine	C7H16N2	CCN1CCC[C@@H]1CN	1.466	enantiomer
56881-90-4	(3R)-3-hydroxyoxolan-2-one	C4H6O3	C1COC(=O)[C@@H]1O	1.468	enantiomer
259537-92-3	tert-butyl (2R)-2-(aminomethyl)pyrrolidine-1-carboxylate	C10H20N2O2	CC(C)(C)OC(=O)N1CCC[C@@H]1CN	1.470	enantiomer
147081-49-0	tert-butyl (3R)-3-aminopyrrolidine-1-carboxylate	C9H18N2O2	CC(C)(C)OC(=O)N1CC[C@H](C1)N	1.471	enantiomer
32644-15-8	(2S)-2-bromopropanoic acid	C3H5BrO2	C[C@@H](C(=O)O)Br	1.475	enantiomer
2438-10-0	(1S)-4-methyl-1-propan-2-ylcyclohex-3-en-1-ol	C10H18O	CC1=CC[C@@](CC1)(C(C)C)O	1.479	enantiomer
23356-96-9	[(2S)-pyrrolidin-2-yl]methanol	C5H11NO	C1C[C@H](NC1)CO	1.486	enantiomer
2799-21-5	(3R)-pyrrolidin-3-ol	C4H9NO	C1CNC[C@@H]1O	1.491	enantiomer
14347-83-2	(4R)-2,2-dimethyl-4-(phenylmethoxymethyl)-1,3-dioxolane	C13H18O3	CC1(OC[C@H](O1)COCC2=CC=CC=C2)C	1.494	enantiomer
1052236-86-8	(3aS)-3a-prop-2-enyl-2,3,4,5-tetrahydrocyclopenta[b]furan	C10H14O	C=CC[C@]12CCC=C1OCC2	1.495	enantiomer
6485-40-1	(5R)-2-methyl-5-prop-1-en-2-ylcyclohex-2-en-1-one	C10H14O	CC1=CC[C@H](CC1=O)C(=C)C	1.499	enantiomer
114389-70-7	(1S,2R)-2-(dibutylamino)-1-phenylpropan-1-ol	C17H29NO	CCCCN(CCCC)[C@H](C)[C@H](C1=CC=CC=C1)O	1.500	enantiomer
19342-01-9	(1R)-N,N-dimethyl-1-phenylethanamine	C10H15N	C[C@H](C1=CC=CC=C1)N(C)C	1.503	enantiomer
33375-06-3	[(1R)-1-isocyanatoethyl]benzene	C9H9NO	C[C@H](C1=CC=CC=C1)N=C=O	1.513	enantiomer
14618-80-5	(2R)-2-(phenylmethoxymethyl)oxirane	C10H12O2	C1[C@@H](O1)COCC2=CC=CC=C2	1.517	enantiomer
4187-38-6	(1R)-1-(4-methylphenyl)ethanamine	C9H13N	CC1=CC=C(C=C1)[C@@H](C)N	1.521	enantiomer
376591-05-8	(3R)-1-benzyl-N-ethylpyrrolidin-3-amine	C13H20N2	CCN[C@@H]1CCN(C1)CC2=CC=CC=C2	1.524	enantiomer
1445-91-6	(1S)-1-phenylethanol	C8H10O	C[C@@H](C1=CC=CC=C1)O	1.528	enantiomer
90-39-1	(1S,2R,9S,10S)-7,15-diazatetracyclo[7.7.1.02,7.010,15]heptadecane	C15H26N2	C1CCN2C[C@@H]3C[C@H]([C@H]2C1)CN4[C@H]3CCCC4	1.528	enantiomer
86505-50-2	(3S)-3-phenylcyclopentan-1-one	C11H12O	C1CC(=O)C[C@H]1C2=CC=CC=C2	1.546	enantiomer
101385-90-4	(3S)-1-benzylpyrrolidin-3-ol	C11H15NO	C1CN(C[C@H]1O)CC2=CC=CC=C2	1.549	enantiomer
140134-21-0	(3R,4R)-1-benzylpyrrolidine-3,4-diamine	C11H17N3	C1[C@H]([C@@H](CN1CC2=CC=CC=C2)N)N	1.554	enantiomer
38235-77-7	(1R)-N-benzyl-1-phenylethanamine	C15H17N	C[C@H](C1=CC=CC=C1)NCC2=CC=CC=C2	1.563	enantiomer
27298-97-1	(1S)-1-(4-bromophenyl)ethanamine	C8H10BrN	C[C@@H](C1=CC=C(C=C1)Br)N	1.568	enantiomer
22348-31-8	(2R)-2-benzhydrylpyrrolidine	C17H19N	C1C[C@@H](NC1)C(C2=CC=CC=C2)C3=CC=CC=C3	1.584	enantiomer
42340-98-7	1-[(1R)-1-isocyanatoethyl]naphthalene	C13H11NO	C[C@H](C1=CC=CC2=CC=CC=C21)N=C=O	1.607	enantiomer
16088-62-3	(2S)-2-methyloxirane	C3H6O	C[C@H]1CO1	1.367	enantiomer
513-49-5	(2S)-butan-2-amine	C4H11N	CC[C@H](C)N	1.393	enantiomer
64491-68-5	(2S)-2-(methoxymethyl)oxirane	C4H8O2	COC[C@@H]1CO1	1.406	enantiomer
56816-01-4	ethyl (3S)-3-hydroxybutanoate	C6H12O3	CCOC(=O)C[C@H](C)O	1.421	enantiomer
72657-23-9	methyl (2R)-3-hydroxy-2-methylpropanoate	C5H10O3	C[C@H](CO)C(=O)OC	1.425	enantiomer
6169-06-8	(2S)-octan-2-ol	C8H18O	CCCCCC[C@H](C)O	1.426	enantiomer
65031-96-1	[(2S)-oxiran-2-yl]methyl butanoate	C7H12O3	CCCC(=O)OC[C@@H]1CO1	1.428	enantiomer
4254-14-2	(2R)-propane-1,2-diol	C3H8O2	C[C@H](CO)O	1.433	enantiomer
24347-58-8	(2R,3R)-butane-2,3-diol	C4H10O2	C[C@H]([C@@H](C)O)O	1.433	enantiomer
60456-23-7	[(2S)-oxiran-2-yl]methanol	C3H6O2	C1[C@@H](O1)CO	1.433	enantiomer
7554-28-1	diethyl (2R)-2-hydroxybutanedioate	C8H14O5	CCOC(=O)C[C@H](C(=O)OCC)O	1.435	enantiomer
60456-22-6	(4S)-4-(chloromethyl)-2,2-dimethyl-1,3-dioxolane	C6H11ClO2	CC1(OC[C@H](O1)CCl)C	1.435	enantiomer
135682-18-7	(4S)-4-(methoxymethyl)-1,3-dioxolan-2-one	C5H8O4	COC[C@H]1COC(=O)O1	1.437	enantiomer
73522-17-5	(2S)-butane-1,2-diol	C4H10O2	CC[C@@H](CO)O	1.438	enantiomer
54053-45-1	(2R)-2-chlorobutanoic acid	C4H7ClO2	CC[C@H](C(=O)O)Cl	1.439	enantiomer
32233-43-5	2-[(4S)-2,2-dimethyl-1,3-dioxolan-4-yl]ethanol	C7H14O3	CC1(OC[C@@H](O1)CCO)C	1.439	enantiomer
2217-15-4	dipropan-2-yl (2R,3R)-2,3-dihydroxybutanedioate	C10H18O6	CC(C)OC(=O)[C@@H]([C@H](C(=O)OC(C)C)O)O	1.439	enantiomer
70681-41-3	dimethyl (2R)-2-hydroxybutanedioate	C6H10O5	COC(=O)C[C@H](C(=O)OC)O	1.440	enantiomer
381670-33-3	ethyl (2R)-1-ethylpyrrolidine-2-carboxylate	C9H17NO2	CCN1CCC[C@@H]1C(=O)OCC	1.445	enantiomer
84025-81-0	(2R)-2-(methoxymethyl)pyrrolidine	C6H13NO	COC[C@H]1CCCN1	1.447	enantiomer
13811-71-7	diethyl (2S,3S)-2,3-dihydroxybutanedioate	C8H14O6	CCOC(=O)[C@H]([C@@H](C(=O)OCC)O)O	1.447	enantiomer
35320-23-1	(2R)-2-aminopropan-1-ol	C3H9NO	C[C@H](CO)N	1.450	enantiomer
96163-72-3	ethyl (2R)-pyrrolidine-2-carboxylate	C7H13NO2	CCOC(=O)[C@H]1CCCN1	1.450	enantiomer
53448-09-2	(2R)-2-amino-4-methylpentan-1-ol	C6H15NO	CC(C)C[C@H](CO)N	1.451	enantiomer
5856-62-2	(2S)-2-aminobutan-1-ol	C4H11NO	CC[C@@H](CO)N	1.451	enantiomer
37675-18-6	ethyl (3S)-piperidine-3-carboxylate	C8H15NO2	CCOC(=O)[C@H]1CCCNC1	1.460	enantiomer
340-06-7	(1S)-2,2,2-trifluoro-1-phenylethanol	C8H7F3O	C1=CC=C(C=C1)[C@@H](C(F)(F)F)O	1.460	enantiomer
161511-90-6	tert-butyl (2R)-2-(hydroxymethyl)azetidine-1-carboxylate	C9H17NO3	CC(C)(C)OC(=O)N1CC[C@@H]1CO	1.460	enantiomer
5913-13-3	(1R)-1-cyclohexylethanamine	C8H17N	C[C@H](C1CCCCC1)N	1.462	enantiomer
4695-62-9	(1S,4R)-1,3,3-trimethylbicyclo[2.2.1]heptan-2-one	C10H16O	C[C@]12CC[C@H](C1)C(C2=O)(C)C	1.463	enantiomer
104641-59-0	(3S)-1-methylpyrrolidin-3-ol	C5H11NO	CN1CC[C@@H](C1)O	1.465	enantiomer
644958-86-1	(1R,2R)-1-N,2-N-bis(3,3-dimethylbutyl)-1-N,2-N-dimethylcyclohexane-1,2-diamine	C20H42N2	CC(C)(C)CCN(C)[C@@H]1CCCC[C@H]1N(C)CCC(C)(C)C	1.466	enantiomer
7785-70-8	(1R,5R)-2,6,6-trimethylbicyclo[3.1.1]hept-2-ene	C10H16	CC1=CC[C@@H]2C[C@H]1C2(C)C	1.466	enantiomer
20445-33-4	(2S)-3,3,3-trifluoro-2-methoxy-2-phenylpropanoyl chloride	C10H8ClF3O2	CO[C@](C1=CC=CC=C1)(C(=O)Cl)C(F)(F)F	1.469	enantiomer
5989-54-8	(4S)-1-methyl-4-prop-1-en-2-ylcyclohexene	C10H16	CC1=CC[C@H](CC1)C(=C)C	1.473	enantiomer
381670-31-1	(3S)-N-ethylpyrrolidin-3-amine	C6H14N2	CCN[C@H]1CCNC1	1.472	enantiomer
139015-32-0	(3S)-N-methylpyrrolidin-3-amine	C5H12N2	CN[C@H]1CCNC1	1.476	enantiomer
57090-45-6	(2R)-3-chloropropane-1,2-diol	C3H7ClO2	C([C@H](CCl)O)O	1.481	enantiomer
51207-66-0	1-[[(2S)-pyrrolidin-2-yl]methyl]pyrrolidine	C9H18N2	C1CCN(C1)C[C@@H]2CCCN2	1.487	enantiomer
128345-57-3	(3S)-pyrrolidin-3-amine	C4H10N2	C1CNC[C@H]1N	1.489	enantiomer
1208985-45-8	(1S,4S,5S)-4,7,7-trimethyl-6-thiabicyclo[3.2.1]octane	C10H18S	C[C@H]1CC[C@H]2C[C@@H]1SC2(C)C	1.518	enantiomer
613-87-6	(1S)-1-phenylpropan-1-ol	C9H12O	CC[C@@H](C1=CC=CC=C1)O	1.520	enantiomer
1517-68-6	(2S)-1-phenylpropan-2-ol	C9H12O	C[C@@H](CC1=CC=CC=C1)O	1.522	enantiomer
28163-64-6	(2R)-2-phenylpropan-1-amine	C9H13N	C[C@@H](CN)C1=CC=CC=C1	1.525	enantiomer
69985-32-6	(2S)-4-phenylmethoxybutane-1,2-diol	C11H16O3	C1=CC=C(C=C1)COCC[C@@H](CO)O	1.526	enantiomer
2627-86-3	(1S)-1-phenylethanamine	C8H11N	C[C@@H](C1=CC=CC=C1)N	1.527	enantiomer
85418-23-1	(3S)-4-phenylmethoxybutane-1,3-diol	C11H16O3	C1=CC=C(C=C1)COC[C@H](CCO)O	1.528	enantiomer
71031-02-2	(2R)-2-(phenoxymethyl)oxirane	C9H10O2	C1[C@@H](O1)COC2=CC=CC=C2	1.531	enantiomer
41851-59-6	(1S)-1-(4-methoxyphenyl)ethanamine	C9H13NO	C[C@@H](C1=CC=C(C=C1)OC)N	1.533	enantiomer
114715-38-7	(3S)-1-benzylpyrrolidin-3-amine	C11H16N2	C1CN(C[C@H]1N)CC2=CC=CC=C2	1.544	enantiomer
23357-52-0	(1S)-1,2,3,4-tetrahydronaphthalen-1-amine	C10H13N	C1C[C@@H](C2=CC=CC=C2C1)N	1.564	enantiomer
10420-89-0	(1S)-1-naphthalen-1-ylethanamine	C12H13N	C[C@@H](C1=CC=CC2=CC=CC=C21)N	1.623	enantiomer
75-56-9	2-methyloxirane	C3H6O	CC1CO1	1.366	racemate
106-88-7	2-ethyloxirane	C4H8O	CCC1CO1	1.384	racemate
6032-29-7	pentan-2-ol	C5H12O	CCCC(C)O	1.406	racemate
547-64-8	methyl 2-hydroxypropanoate	C4H8O3	CC(C(=O)OC)O	1.414	racemate
17639-93-9	methyl 2-chloropropanoate	C4H7ClO2	CC(C(=O)OC)Cl	1.418	racemate
108-32-7	4-methyl-1,3-dioxolan-2-one	C4H6O3	CC1COC(=O)O1	1.421	racemate
5405-41-4	ethyl 3-hydroxybutanoate	C6H12O3	CCOC(=O)CC(C)O	1.422	racemate
2028-63-9	but-3-yn-2-ol	C4H6O	CC(C#C)O	1.426	racemate
50-21-5	2-hydroxypropanoic acid	C3H6O3	CC(C(=O)O)O	1.429	racemate
57-55-6	propane-1,2-diol	C3H8O2	CC(CO)O	1.433	racemate
598-78-7	2-chloropropanoic acid	C3H5ClO2	CC(C(=O)O)Cl	1.434	racemate
7554-12-3	diethyl 2-hydroxybutanedioate	C8H14O5	CCOC(=O)CC(C(=O)OCC)O	1.435	racemate
584-03-2	butane-1,2-diol	C4H10O2	CCC(CO)O	1.439	racemate
107-88-0	butane-1,3-diol	C4H10O2	CC(CCO)O	1.440	racemate
6168-72-5	2-aminopropan-1-ol	C3H9NO	CC(CO)N	1.450	racemate
96-20-8	2-aminobutan-1-ol	C4H11NO	CCC(CO)N	1.453	racemate
106-22-9	3,7-dimethyloct-6-en-1-ol	C10H20O	CC(CCC=C(C)C)CCO	1.456	racemate
340-05-6	2,2,2-trifluoro-1-phenylethanol	C8H7F3O	C1=CC=C(C=C1)C(C(F)(F)F)O	1.461	racemate
16874-33-2	oxolane-2-carboxylic acid	C5H8O3	C1CC(OC1)C(=O)O	1.460	racemate
69478-75-7	N,N-dimethylpyrrolidin-3-amine	C6H14N2	CN(C)C1CCNC1	1.466	racemate
19444-84-9	3-hydroxyoxolan-2-one	C4H6O3	C1COC(=O)C1O	1.468	racemate
186550-13-0	tert-butyl 3-aminopyrrolidine-1-carboxylate	C9H18N2O2	CC(C)(C)OC(=O)N1CCC(C1)N	1.471	racemate
562-74-3	4-methyl-1-propan-2-ylcyclohex-3-en-1-ol	C10H18O	CC1=CCC(CC1)(C(C)C)O	1.479	racemate
498-63-5	pyrrolidin-2-ylmethanol	C5H11NO	C1CC(NC1)CO	1.484	racemate
2930-05-4	2-(phenylmethoxymethyl)oxirane	C10H12O2	C1C(O1)COCC2=CC=CC=C2	1.518	racemate
93-54-9	1-phenylpropan-1-ol	C9H12O	CCC(C1=CC=CC=C1)O	1.521	racemate
586-70-9	1-(4-methylphenyl)ethanamine	C9H13N	CC1=CC=C(C=C1)C(C)N	1.522	racemate
698-87-3	1-phenylpropan-2-ol	C9H12O	CC(CC1=CC=CC=C1)O	1.522	racemate
115445-21-1	1-benzyl-N-ethylpyrrolidin-3-amine	C13H20N2	CCNC1CCN(C1)CC2=CC=CC=C2	1.525	racemate
775-15-5	1-benzylpyrrolidin-3-ol	C11H15NO	C1CN(CC1O)CC2=CC=CC=C2	1.548	racemate
24358-62-1	1-(4-bromophenyl)ethanamine	C8H10BrN	CC(C1=CC=C(C=C1)Br)N	1.568	racemate
42882-31-5	1-naphthalen-1-ylethanamine	C12H13N	CC(C1=CC=CC2=CC=CC=C21)N	1.623	racemate
7695-91-2	2H-1-Benzopyran-6-ol, 3,4-dihydro-2,5,7,8-tetramethyl-2-(4,8,12-trimethyltridecyl)-, 6-acetate	C31H52O3	CC(C)CCCC(C)CCCC(C)CCCC1(C)CCC2=C(C)C(OC(C)=O)=C(C)C(C)=C2O1	1.497	racemate
616-13-7	1-chloro-2-methylbutane	C5H11Cl	CCC(C)CCl	1.413	racemate
589-35-5	3-methylpentan-1-ol	C6H14O	CCC(C)CCO	1.419	racemate
38939-83-2	(1-chloro-1-oxopropan-2-yl) acetate	C5H7ClO3	CC(C(=O)Cl)OC(=O)C	1.422	racemate
44565-27-7	4-amino-2-methylbutan-1-ol	C5H13NO	CC(CCN)CO	1.462	racemate
184637-48-7	tert-butyl 3-aminopiperidine-1-carboxylate	C10H20N2O2	CC(C)(C)OC(=O)N1CCCC(C1)N	1.473	racemate
54571-66-3	methyl 5-oxopyrrolidine-2-carboxylate	C6H9NO3	COC(=O)C1CCC(=O)N1	1.487	racemate
96568-35-3	1-benzyl-N-methylpyrrolidin-3-amine	C12H18N2	CNC1CCN(C1)CC2=CC=CC=C2	1.533	racemate
14813-01-5	1-benzylpiperidin-3-ol	C12H17NO	C1CC(CN(C1)CC2=CC=CC=C2)O	1.549	racemate
13952-84-6	butan-2-amine	C4H11N	CCC(C)N	1.393	racemate
78-92-2	butan-2-ol	C4H10O	CCC(C)O	1.397	racemate
107-98-2	1-methoxypropan-2-ol	C4H10O2	CC(COC)O	1.404	racemate
930-37-0	2-(methoxymethyl)oxirane	C4H8O2	COCC1CO1	1.411	racemate
123-96-6	octan-2-ol	C8H18O	CCCCCCC(C)O	1.426	racemate
100-79-8	(2,2-dimethyl-1,3-dioxolan-4-yl)methanol	C6H12O3	CC1(OCC(O1)CO)C	1.435	racemate
4170-24-5	2-chlorobutanoic acid	C4H7ClO2	CCC(C(=O)O)Cl	1.439	racemate
1587-15-1	dimethyl 2-hydroxybutanedioate	C6H10O5	COC(=O)CC(C(=O)OC)O	1.441	racemate
453-20-3	oxolan-3-ol	C4H8O2	C1COCC1O	1.450	racemate
4795-29-3	oxolan-2-ylmethanamine	C5H11NO	C1CC(OC1)CN	1.456	racemate
5006-62-2	ethyl piperidine-3-carboxylate	C8H15NO2	CCOC(=O)C1CCCNC1	1.459	racemate
26116-12-1	(1-ethylpyrrolidin-2-yl)methanamine	C7H16N2	CCN1CCCC1CN	1.466	racemate
138-86-3	1-methyl-4-prop-1-en-2-ylcyclohexene	C10H16	CC1=CCC(CC1)C(=C)C	1.474	racemate
111390-22-8	N-ethylpyrrolidin-3-amine	C6H14N2	CCNC1CCNC1	1.473	racemate
83030-08-4	N-methylpyrrolidin-3-amine	C5H12N2	CNC1CCNC1	1.476	racemate
598-72-1	2-bromopropanoic acid	C3H5BrO2	CC(C(=O)O)Br	1.476	racemate
96-24-2	3-chloropropane-1,2-diol	C3H7ClO2	C(C(CCl)O)O	1.481	racemate
79286-79-6	pyrrolidin-3-amine	C4H10N2	C1CNCC1N	1.490	racemate
40499-83-0	pyrrolidin-3-ol	C4H9NO	C1CNCC1O	1.490	racemate
618-36-0	1-phenylethanamine	C8H11N	CC(C1=CC=CC=C1)N	1.527	racemate
98-85-1	1-phenylethanol	C8H10O	CC(C1=CC=CC=C1)O	1.528	racemate
122-60-1	2-(phenoxymethyl)oxirane	C9H10O2	C1C(O1)COC2=CC=CC=C2	1.531	racemate
18471-40-4	1-benzylpyrrolidin-3-amine	C11H16N2	C1CN(CC1N)CC2=CC=CC=C2	1.544	racemate
2217-40-5	1,2,3,4-tetrahydronaphthalen-1-amine	C10H13N	C1CC(C2=CC=CC=C2C1)N	1.563	racemate
137-32-6	2-methylbutan-1-ol	C5H12O	CCC(C)CO	1.410	racemate
97-64-3	ethyl 2-hydroxypropanoate	C5H10O3	CCOC(=O)C(C)O	1.413	racemate
535-17-1	2-acetyloxypropanoic acid	C5H8O4	CC(C(=O)O)OC(=O)C	1.423	racemate
818-72-4	oct-1-yn-3-ol	C8H14O	CCCCCC(C#C)O	1.442	racemate
4771-80-6	cyclohex-3-ene-1-carboxylic acid	C7H10O2	C1CC(CC=C1)C(=O)O	1.481	racemate
10191-41-0	2,5,7,8-tetramethyl-2-(4,8,12-trimethyltridecyl)-3,4-dihydrochromen-6-ol	C29H50O2	CC1=C(C2=C(CCC(O2)(C)CCCC(C)CCCC(C)CCCC(C)C)C(=C1O)C)C	1.505	racemate
96-09-3	2-phenyloxirane	C8H8O	C1C(O1)C2=CC=CC=C2	1.535	racemate
30275-30-0	2-(4-methylphenyl)-1-phenylethanamine	C15H17N	CC1=CC=C(C=C1)CC(C2=CC=CC=C2)N	1.573	racemate
591-21-9	1,3-dimethylcyclohexane	C8H16	CC1CCCC(C1)C	1.426	cis-trans
513-85-9	butane-2,3-diol	C4H10O2	CC(C(C)O)O	1.435	racemic + meso
922-61-2	3-methylpent-2-ene	C6H12	CCC(=CC)C	1.404	Z-E
111-67-1	oct-2-ene	C8H16	CCCCCC=CC	1.416	Z-E
504-60-9	penta-1,3-diene	C5H8	CC=CC=C	1.431	Z-E
91-17-8	Decalin	C10H18	C1CCC2CCCCC2C1	1.476	cis-trans
592-78-9	hept-3-ene	C7H14	CCCC=CCC	1.406	Z-E
592-45-0	hexa-1,4-diene	C6H10	CC=CCC=C	1.410	Z-E
4461-41-0	2-chlorobut-2-ene	C4H7Cl	CC=C(C)Cl	1.422	Z-E
4534-74-1	4-ethylcyclohexan-1-ol	C8H16O	CCC1CCC(CC1)O	1.462	cis-trans
52204-65-6	4-propylcyclohexan-1-ol	C9H18O	CCCC1CCC(CC1)O	1.465	cis-trans
110-64-5	but-2-ene-1,4-diol	C4H8O2	C(C=CCO)O	1.479	Z-E
583-57-3	1,2-dimethylcyclohexane	C8H16	CC1CCCCC1C	1.435	cis-trans
10138-59-7	diethyl cyclohexane-1,2-dicarboxylate	C12H20O4	CCOC(=O)C1CCCCC1C(=O)OCC	1.452	cis-trans
694-83-7	cyclohexane-1,2-diamine	C6H14N2	C1CCC(C(C1)N)N	1.490	cis-trans
3385-21-5	cyclohexane-1,3-diamine	C6H14N2	C1CC(CC(C1)N)N	1.492	cis-trans
109-68-2	pent-2-ene	C5H10	CCC=CC	1.381	Z-E
4461-48-7	4-methylpent-2-ene	C6H12	CC=CC(C)C	1.389	Z-E
592-43-8	hex-2-ene	C6H12	CCCC=CC	1.395	Z-E
592-47-2	hex-3-ene	C6H12	CCC=CCC	1.395	Z-E
542-75-6	1,3-dichloroprop-1-ene	C3H4Cl2	C(C=CCl)Cl	1.471	Z-E
764-41-0	1,4-dichlorobut-2-ene	C4H6Cl2	C(C=CCCl)Cl	1.489	Z-E
637-50-3	[prop-1-enyl]benzene	C9H10	CC=CC1=CC=CC=C1	1.546	Z-E
589-90-2	1,4-dimethylcyclohexane	C8H16	CC1CCC(CC1)C	1.425	cis-trans
589-91-3	4-methylcyclohexan-1-ol	C7H14O	CC1CCC(CC1)O	1.458	cis-trans
583-59-5	2-methylcyclohexan-1-ol	C7H14O	CC1CCCCC1O	1.464	cis-trans
2549-93-1	[4-(aminomethyl)cyclohexyl]methanamine	C8H18N2	C1CC(CCC1CN)CN	1.495	cis-trans
4786-20-3	but-2-enenitrile	C4H5N	CC=CC#N	1.420	Z-E
4621-04-9	4-propan-2-ylcyclohexan-1-ol	C9H18O	CC(C)C1CCC(CC1)O	1.468	cis-trans
2198-23-4	non-4-ene	C9H18	CCCCC=CCCC	1.419	Z-E
6321-23-9	4-methylcyclohexan-1-amine	C7H15N	CC1CCC(CC1)N	1.454	cis-trans
54410-90-1	4-pentylcyclohexan-1-ol	C11H22O	CCCCCC1CCC(CC1)O	1.466	cis-trans
2579-20-6	[3-(aminomethyl)cyclohexyl]methanamine	C8H18N2	C1CC(CC(C1)CN)CN	1.493	cis-trans

## Sheet: Replaced Compounds-36
Table S4. Original CAS RN, original experimental refractive index (RI) values, replacement reasons, replacement CAS RN, replacement RI values, replacement compound names for the 36 replaced compounds
List of 36 replaced compounds in the original list of 7243 compounds from Bouteloup's paper [20]
Original CAS RN	Original RI	Replacement reasons	Replacement CAS RN	Replacement RI	Replacement compound names
25584-83-2	1.446	mixture of acrylates	2918-23-2	1.446	1-hydroxypropan-2-yl acrylate
25395-31-7	1.443	mixture of esters	57416-04-3	1.450	(R)-2,3-dihydroxypropyl acetate
11070-44-3	1.500	mixture of anydrides	75910-60-0	1.500	3a-methyl-5,6-dihydro-4H-2-benzofuran-1,3-dione
52932-95-3	1.415	mixture of methyl phosphates	812-00-0	1.420	methyl dihydrogen phosphate
26027-38-3	1.497	polyethylene glycol mono- 4-nonylphenyl ether (n≈18)	104-35-8	1.501	2-(4-nonylphenoxy)ethanol
25322-68-3	1.465	polymer PEG 600	3386-18-3	1.466	nonaethylene glycol
1338-43-8	1.478	mixture of sorbitan monooleates (Span 80)	5938-38-5	1.478	D-glucitol, 1,4-anhydro-, 6-(9Z)-9-octadecenoate
25513-64-8	1.465	mixture of diamines	3236-53-1	1.465	2,2,4-trimethylhexane-1,6-diamine
26896-48-0	1.530	mixture of diols	86282-89-5	1.530	3,8-tricyclo[5.2.1.02,6]decanedimethanol
28679-16-5	1.463	mixture of isomers	195456-49-6	1.463	1,6-diisocyanato-5,6-dimethylheptane
25852-47-5	1.463	polyethylene glycol dimethacrylate	109-17-1	1.464	tetraethylene glycol, dimethacrylate
9002-93-1	1.490	polyethylene glycol mono-4-octylphenyl ether	2315-67-5	1.512	4-octylphenol monoethoxylate
76364-76-6	1.527	mixture of diamines	142280-46-4	1.527	tricyclo[5.2.1.02,6]decane-3,8-dimethanamine
57458-41-0	1.573	mixture of m- and p- vinylbenzoyl chlorides	39833-65-3	1.573	1-(chloromethyl)-3-ethenylbenzene
25265-71-8	1.441	mixture of dipropylene glycols	108-61-2	1.444	2,2'-oxybis(propan-1-ol)
34590-94-8	1.422	mixture of dipropylene glycol monomethyl ethers	20324-32-7	1.422	1-((1-methoxypropan-2-yl)oxy)propan-2-ol
25340-17-4	1.495	mixture of diethylbenzenes	135-01-3	1.503	1,2-diethylbenzene
57472-68-1	1.452	mixture of dipropylene glycol diacrylates	1026700-18-4	1.452	2-propenoic acid, 1,1′-(oxydi-3,1-propanediyl) ester
111109-77-4	1.408	mixture of dipropylene glycol dimethyl ethers	89399-28-0	1.408	2-methoxy-1-((1-methoxypropan-2-yl)oxy)propane
25639-42-3	1.459	mixture of 2-,3-,4- cis-,trans- methylcyclohexanols	24965-91-1	1.457	(1R,3S)-3-methylcyclohexan-1-ol
25134-21-8	1.507	mixture of anhydrides	35300-32-4	1.507	5-methyl-3a,4,7,7a-tetrahydro-4,7-methanoisobenzofuran-1,3-dione
37310-83-1	1.464	mixture of oleyl phosphates	7722-71-6	1.464	oleyl dihydrogen phosphate
26444-49-5	1.562	mixture of cresyl diphenyl phosphates	78-31-9	1.562	diphenyl p-tolyl phosphate
9004-74-4	1.458	polyethylene glycol monomethyl ether 400	70180-15-3	1.458	mPEG13-OH
1338-39-2	1.475	mixture of sorbitan monolaurates	5959-89-7	1.475	D-glucitol, 1,4-anhydro-, 6-dodecanoate
26266-58-0	1.474	mixture of sorbitan trioleates	1177574-93-4	1.474	sorbitan, tri-(9Z)-9-octadecenoate
26471-62-5	1.568	mixture of 2,4- and 2,6- tolylene diisocyanates (80:20)	584-84-9	1.567	2,4-diisocyanato-1-methylbenzene
25498-49-1	1.430	mixture of tripropylene glycol monomethyl ethers	10213-77-1	1.430	2-[2-(2-methoxypropoxy)propoxy]propan-1-ol
26761-12-6	1.561	mixture of hexahydroacenaphthylenes	480-72-8	1.564	tetraphthene
25013-15-4	1.542	mixture of m- and p- vinyltoluenes	3454-07-7	1.538	4-ethyl-styrene
9004-98-2	1.462	polyethylene glycol monooleyl ether (n≈20)	5274-65-7	1.461	diethylene glycol oleyl ether
28446-68-6	1.616	mp 63 °C	1885-38-7	1.603	cinnamonitrile
125-12-2	1.464	racemic compound	28974-17-6	1.464	(1R)-2-exo-acetoxy-bornane
7443-70-1	1.466	racemic compound	15963-35-6	1.464	cis-(1S,2R)-2-methylcyclohexan-1-ol
591-23-1	1.458	mixture of isomers	24965-94-4	1.459	trans-(1R,3R)-3-methylcyclohexan-1-ol
7443-52-9	1.462	racemic compound	19043-02-8	1.461	trans-(1R,2R)-2-methylcyclohexan-1-ol
