# Supplementary material for: Fast and Accurate Prediction of Refractive Index of Organic Liquids with Graph Machines
Source: Molecules. 2023 Sep 26;28(19):6805. doi: 10.3390/molecules28196805 (PMC10574377; doi:10.3390/molecules28196805)
Supplement: Supplementary file 1 [file molecules-28-06805-s001.zip › RI8267A-175T-EXO-SI.xlsx]

## Sheet: Training-8267
Table S12. CAS RN, Names, MF, MW, SMILES, experimental (RI) and graph-machine-estimated (RI GM24) refractive index values for training set of 8267 compounds
CAS RN	NAMES	MF	MW	SMILES	RI	RI GM24
646-04-8	(E)-pent-2-ene	C5H10	70.13	CC/C=C/C	1.380	1.385
627-20-3	(Z)-pent-2-ene	C5H10	70.13	CC/C=C\C	1.382	1.386
691-38-3	(Z)-4-methylpent-2-ene	C6H12	84.16	C\C=C/C(C)C	1.388	1.395
674-76-0	(E)-4-methylpent-2-ene	C6H12	84.16	C/C=C/C(C)C	1.389	1.393
4050-45-7	(E)-hex-2-ene	C6H12	84.16	CCC/C=C/C	1.393	1.397
7688-21-3	(Z)-hex-2-ene	C6H12	84.16	CCC/C=C\C	1.398	1.398
13269-52-8	(E)-hex-3-ene	C6H12	84.16	CC/C=C/CC	1.394	1.395
7642-09-3	(Z)-hex-3-ene	C6H12	84.16	CC/C=C\CC	1.395	1.401
922-62-3	(Z)-3-methylpent-2-ene	C6H12	84.16	CC/C(C)=C\C	1.402	1.399
616-12-6	(E)-3-methylpent-2-ene	C6H12	84.16	CC\C(C)=C\C	1.404	1.402
6443-92-1	(Z)-hept-2-ene	C7H14	98.19	CCCC/C=C\C	1.406	1.413
14686-13-6	(E)-hept-2-ene	C7H14	98.19	CCCC\C=C\C	1.405	1.420
14919-01-8	(E)-oct-3-ene	C8H16	112.21	CCCC/C=C/CC	1.413	1.411
14850-22-7	(Z)-oct-3-ene	C8H16	112.21	CCCC/C=C\CC	1.414	1.415
14850-23-8	(E)-oct-4-ene	C8H16	112.21	CCC/C=C/CCC	1.413	1.412
7642-15-1	(Z)-oct-4-ene	C8H16	112.21	CCC/C=C\CCC	1.415	1.417
13389-42-9	(E)-oct-2-ene	C8H16	112.21	CCCCC/C=C/C	1.413	1.412
7642-04-8	(Z)-oct-2-ene	C8H16	112.21	CCCCC/C=C\C	1.416	1.414
2004-70-8	(3E)-penta-1,3-diene	C5H8	68.12	C/C=C/C=C	1.430	1.437
1574-41-0	(3Z)-penta-1,3-diene	C5H8	68.12	C/C=C\C=C	1.436	1.439
5953-76-4	methyl (Z)-2-methylbut-2-enoate	C6H10O2	114.14	C/C=C(C(OC)=O)/C	1.433	1.437
6622-76-0	methyl (E)-2-methylbut-2-enoate	C6H10O2	114.14	C/C=C(C(OC)=O)\C	1.437	1.435
7779-81-9	2-methylpropyl (Z)-2-methylbut-2-enoate	C9H16O2	156.22	C\C=C(C(OCC(C)C)=O)\C	1.434	1.438
61692-84-0	2-methylpropyl (E)-2-methylbut-2-enoate	C9H16O2	156.22	C/C=C(C(OCC(C)C)=O)\C	1.437	1.438
928-95-0	(E)-hex-2-en-1-ol	C6H12O	100.16	CCC/C=C/CO	1.438	1.439
928-94-9	(Z)-hex-2-en-1-ol	C6H12O	100.16	CCC/C=C\CO	1.441	1.443
623-91-6	diethyl (E)-but-2-enedioate	C8H12O4	172.18	CCOC(=O)/C=C/C(=O)OCC	1.440	1.451
141-05-9	diethyl (Z)-but-2-enedioate	C8H12O4	172.18	CCOC(=O)/C=C\C(=O)OCC	1.441	1.444
105-76-0	dibutyl (Z)-but-2-enedioate	C12H20O4	228.28	CCCCOC(=O)/C=C\C(=O)OCCCC	1.445	1.445
105-75-9	dibutyl (E)-but-2-enedioate	C12H20O4	228.28	CCCCOC(=O)/C=C/C(=O)OCCCC	1.447	1.450
156-60-5	(E)-1,2-dichloroethene	C2H2Cl2	96.94	Cl\C=C\Cl	1.446	1.449
156-59-2	(Z)-1,2-dichloroethene	C2H2Cl2	96.94	Cl\C=C/Cl	1.449	1.449
31502-14-4	(E)-non-2-en-1-ol	C9H18O	142.24	CCCCCC/C=C/CO	1.448	1.447
41453-56-9	(Z)-non-2-en-1-ol	C9H18O	142.24	CCCCCC/C=C\CO	1.450	1.450
1937-62-8	methyl (E)-octadec-9-enoate	C19H36O2	296.5	CCCCCCCC/C=C/CCCCCCCC(=O)OC	1.451	1.448
112-62-9	methyl (Z)-octadec-9-enoate	C19H36O2	296.5	CCCCCCCC/C=C\CCCCCCCC(=O)OC	1.452	1.450
2777-58-4	methyl (Z)-octadec-6-enoate	C19H36O2	296.5	CCCCCCCCCCC/C=C\CCCCC(=O)OC	1.451	1.453
14620-36-1	methyl (E)-octadec-6-enoate	C19H36O2	296.5	CCCCCCCCCCC/C=C/CCCCC(=O)OC	1.451	1.452
6198-58-9	methyl (E)-octadec-11-enoate	C19H36O2	296.5	CCCCCC/C=C/CCCCCCCCCC(=O)OC	1.452	1.452
1937-63-9	methyl (Z)-octadec-11-enoate	C19H36O2	296.5	CCCCCC/C=C\CCCCCCCCCC(=O)OC	1.452	1.451
142-16-5	bis(2-ethylhexyl) (Z)-but-2-enedioate	C20H36O4	340.5	CCCCC(CC)COC(=O)/C=C\C(=O)OCC(CC)CCCC	1.455	1.451
141-02-6	bis(2-ethylhexyl) (E)-but-2-enedioate	C20H36O4	340.5	CCCCC(CC)COC(=O)/C=C/C(=O)OCC(CC)CCCC	1.457	1.455
105-87-3	[(2E)-3,7-dimethylocta-2,6-dienyl] acetate	C12H20O2	196.29	CC(C)=CCC/C(C)=C/COC(C)=O	1.458	1.460
141-12-8	[(2Z)-3,7-dimethylocta-2,6-dienyl] acetate	C12H20O2	196.29	CC(C)=CCC/C(C)=C\COC(C)=O	1.461	1.461
2566-97-4	methyl (9E,12E)-octadeca-9,12-dienoate	C19H34O2	294.5	CCCCC/C=C/C/C=C/CCCCCCCC(=O)OC	1.460	1.460
112-63-0	methyl (9Z,12Z)-octadeca-9,12-dienoate	C19H34O2	294.5	CCCCC/C=C\C/C=C\CCCCCCCC(=O)OC	1.462	1.461
10061-01-5	(Z)-1,3-dichloroprop-1-ene	C3H4Cl2	110.97	C(/C=C\Cl)Cl	1.470	1.468
10061-02-6	(E)-1,3-dichloroprop-1-ene	C3H4Cl2	110.97	C(/C=C/Cl)Cl	1.475	1.469
94487-74-8	[(Z)-2-methylbut-2-enoyl] (Z)-2-methylbut-2-enoate	C10H14O3	182.22	C/C=C(C)\C(OC(/C(C)=C\C)=O)=O	1.474	1.471
14316-68-8	[(E)-2-methylbut-2-enoyl] (E)-2-methylbut-2-enoate	C10H14O3	182.22	C/C=C(C)/C(OC(/C(C)=C/C)=O)=O	1.482	1.474
106-25-2	(2Z)-3,7-dimethylocta-2,6-dien-1-ol	C10H18O	154.25	CC(C)=CCC/C(C)=C\CO	1.475	1.478
106-24-1	(2E)-3,7-dimethylocta-2,6-dien-1-ol	C10H18O	154.25	CC(C)=CCC/C(C)=C/CO	1.476	1.475
110-57-6	(E)-1,4-dichlorobut-2-ene	C4H6Cl2	124.99	ClC/C=C/CCl	1.488	1.489
1476-11-5	(Z)-1,4-dichlorobut-2-ene	C4H6Cl2	124.99	ClC/C=C\CCl	1.490	1.492
4914-91-4	(Z)-3,4-dimethylpent-2-ene	C7H14	98.19	C/C=C(C(C)C)/C	1.409	1.411
4914-92-5	(E)-3,4-dimethylpent-2-ene	C7H14	98.19	C/C=C(C(C)C)\C	1.411	1.409
690-08-4	trans-4,4-Dimethyl-2-pentene	C7H14	98.19	C/C=C/C(C)(C)C	1.398	1.400
762-63-0	cis-4,4-Dimethyl-2-pentene	C7H14	98.19	C\C=C/C(C)(C)C	1.403	1.402
692-24-0	trans-2-Methyl-3-hexene	C7H14	98.19	CC/C=C/C(C)C	1.400	1.403
15840-60-5	cis-2-Methyl-3-hexene	C7H14	98.19	CC\C=C/C(C)C	1.401	1.405
7385-82-2	trans-5-Methyl-2-hexene	C7H14	98.19	C/C=C/CC(C)C	1.401	1.404
13151-17-2	cis-5-Methyl-2-hexene	C7H14	98.19	C\C=C/CC(C)C	1.404	1.404
3683-22-5	trans-4-Methyl-2-hexene	C7H14	98.19	CCC(C)\C=C\C	1.403	1.411
3683-19-0	cis-4-Methyl-2-hexene	C7H14	98.19	CCC(C)\C=C/C	1.403	1.409
16136-85-9	trans-1-Chloropropene	C3H5Cl	76.52	C/C=C/Cl	1.405	1.411
16136-84-8	cis-1-Chloropropene	C3H5Cl	76.52	C\C=C/Cl	1.406	1.411
3899-36-3	trans-3-Methyl-3-hexene	C7H14	98.19	CC/C=C(C)/CC	1.411	1.407
4914-89-0	cis-3-Methyl-3-hexene	C7H14	98.19	CC\C=C(C)/CC	1.413	1.413
504-61-0	trans-2-Buten-1-ol	C4H8O	72.11	C/C=C/CO	1.429	1.430
4088-60-2	cis-2-Buten-1-ol	C4H8O	72.11	C\C=C/CO	1.434	1.431
4894-61-5	trans-1-Chloro-2-butene	C4H7Cl	90.55	C/C=C/CCl	1.435	1.437
4628-21-1	cis-1-Chloro-2-butene	C4H7Cl	90.55	C\C=C/CCl	1.439	1.438
14596-92-0	cis-1,3-Hexadiene	C6H10	82.14	CC\C=C/C=C	1.438	1.444
20237-34-7	trans-1,3-Hexadiene	C6H10	82.14	CC/C=C/C=C	1.441	1.444
2432-63-5	Dipropyl maleate	C10H16O4	200.23	CCCOC(=O)\C=C/C(=O)OCCC	1.443	1.449
14595-35-8	Dipropyl fumarate	C10H16O4	200.23	CCCOC(=O)\C=C\C(=O)OCCC	1.444	1.444
5194-51-4	trans,trans-2,4-Hexadiene	C6H10	82.14	C/C=C/C=C/C	1.455	1.462
5194-50-3	trans,cis-2,4-Hexadiene	C6H10	82.14	C/C=C/C=C\C	1.456	1.460
6108-61-8	cis,cis-2,4-Hexadiene	C6H10	82.14	C\C=C/C=C\C	1.461	1.459
32620-08-9	trans-1-Bromo-1-butene	C4H7Br	135	CC/C=C/Br	1.453	1.455
31849-78-2	cis-1-Bromo-1-butene	C4H7Br	135	CC/C=C\Br	1.454	1.457
2612-46-6	cis-1,3,5-Hexatriene	C6H8	80.13	C=C\C=C/C=C	1.506	1.500
821-07-8	trans-1,3,5-Hexatriene	C6H8	80.13	C=C\C=C\C=C	1.507	1.500
931-87-3	cis-Cyclooctene	C8H14	110.2	C1CCC\C=C/CC1	1.470	1.464
931-89-5	trans-Cyclooctene	C8H14	110.2	C1=C/CCCCCC/1	1.474	1.461
7415-31-8	trans-1,3-Dichloro-2-butene	C4H6Cl2	124.99	C\C(Cl)=C/CCl	1.472	1.476
10075-38-4	cis-1,3-Dichloro-2-butene	C4H6Cl2	124.99	C\C(Cl)=C\CCl	1.472	1.477
1129-89-1	cis-Cyclododecene	C12H22	166.3	C1CCCCC\C=C/CCCC1	1.484	1.473
1486-75-5	trans-Cyclododecene	C12H22	166.3	C1CCCCC/C=C/CCCC1	1.485	1.472
106-26-3	cis-3,7-Dimethyl-2,6-octadienal	C10H16O	152.23	CC(C)=CCC\C(C)=C/C=O	1.487	1.482
141-27-5	trans-3,7-Dimethyl-2,6-octadienal	C10H16O	152.23	CC(C)=CCC\C(C)=C\C=O	1.490	1.476
4493-42-9	Methyl trans-2,cis-4-decadienoate	C11H18O2	182.26	CCCCC\C=C/C=C/C(=O)OC	1.487	1.490
7328-33-8	Methyl trans-2,trans-4-decadienoate	C11H18O2	182.26	CCCCC/C=C/C=C/C(=O)OC	1.492	1.489
106-28-5	2-trans,6-trans-Farnesol	C15H26O	222.37	CC(C)=CCC\C(C)=C\CC\C(C)=C\CO	1.488	1.504
3790-71-4	2-cis,6-trans-Farnesol	C15H26O	222.37	CC(=CCC/C(=C/CC/C(=C\CO)/C)/C)C	1.488	1.500
590-11-4	cis-1,2-Dibromoethene	C2H2Br2	185.85	Br\C=C/Br	1.543	1.537
590-12-5	trans-1,2-Dibromoethene	C2H2Br2	185.85	Br\C=C\Br	1.547	1.540
14686-14-7	(E)-hept-3-ene	C7H14	98.19	CCC/C=C/CC	1.404	1.404
7642-10-6	cis-3-Heptene	C7H14	98.19	CCC\C=C/CC	1.406	1.408
7319-00-8	(4E)-hexa-1,4-diene	C6H10	82.14	C/C=C/CC=C	1.410	1.416
7318-67-4	cis-1,4-Hexadiene	C6H10	82.14	C/C=C\CC=C	1.414	1.416
690-92-6	(Z)-2,2-dimethylhex-3-ene	C8H16	112.21	CC/C=C\C(C)(C)C	1.411	1.418
690-93-7	trans-2,2-Dimethylhex-3-ene	C8H16	112.21	CC/C=C/C(C)(C)C	1.406	1.417
7433-78-5	(Z)-dec-5-ene	C10H20	140.27	CCCC/C=C\CCCC	1.425	1.425
7433-56-9	trans-5-decene	C10H20	140.27	CCCC\C=C\CCCC	1.424	1.428
1576-95-0	(Z)-pent-2-en-1-ol	C5H10O	86.13	CC/C=C\CO	1.437	1.440
1576-96-1	trans-2-Penten-1-ol	C5H10O	86.13	CC/C=C/CO	1.434	1.436
928-96-1	(Z)-hex-3-en-1-ol	C6H12O	100.16	CC/C=C\CCO	1.441	1.440
928-97-2	trans-3-Hexen-1-ol	C6H12O	100.16	CC/C=C/CCO	1.437	1.441
928-91-6	(Z)-hex-4-en-1-ol	C6H12O	100.16	C/C=C\CCCO	1.443	1.443
928-92-7	trans-4-Hexen-1-ol	C6H12O	100.16	C/C=C/CCCO	1.440	1.442
111-62-6	ethyl (Z)-octadec-9-enoate	C20H38O2	310.5	CCCCCCCC/C=C\CCCCCCCC(=O)OCC	1.450	1.449
6114-18-7	Ethyl trans-9-octadecenoate	C20H38O2	310.5	CCCCCCCC/C=C/CCCCCCCC(=O)OCC	1.448	1.447
999-21-3	bis(prop-2-enyl) (Z)-but-2-enedioate	C10H12O4	196.2	C=CCOC(=O)/C=C\C(=O)OCC=C	1.469	1.471
2807-54-7	Diallyl fumarate	C10H12O4	196.2	C=CCOC(=O)\C=C\C(=O)OCC=C	1.467	1.470
2211-69-0	(Z)-2-chlorobut-2-ene	C4H7Cl	90.55	C/C(Cl)=C/C	1.419	1.421
2211-68-9	trans-2-Chloro-2-butene	C4H7Cl	90.55	C/C(Cl)=C\C	1.419	1.421
623-43-8	methyl (E)-but-2-enoate	C5H8O2	100.12	C/C=C/C(=O)OC	1.425	1.428
4358-59-2	Methyl cis-2-butenoate	C5H8O2	100.12	C/C=C\C(=O)OC	1.418	1.426
623-70-1	ethyl (E)-but-2-enoate	C6H10O2	114.14	CCOC(=O)/C=C/C	1.426	1.426
6776-19-8	Ethyl cis-2-butenoate	C6H10O2	114.14	CCOC(=O)/C=C\C	1.424	1.426
693-62-9	trans-4-undecene	C11H22	154.29	CCCCCC/C=C/CCC	1.429	1.429
821-98-7	cis-4-undecene	C11H22	154.29	CCCCCC\C=C/CCC	1.430	1.431
764-97-6	trans-5-undecene	C11H22	154.29	CCCCC/C=C/CCCC	1.429	1.425
764-96-5	cis-5-undecene	C11H22	154.29	CCCCC/C=C\CCCC	1.430	1.429
7069-38-7	trans-1,2-Dichloropropene	C3H4Cl2	110.97	C\C(Cl)=C/Cl	1.447	1.445
6923-20-2	cis-1,2-Dichloropropene	C3H4Cl2	110.97	C/C(Cl)=C/Cl	1.455	1.446
766-90-5	[(Z)-prop-1-enyl]benzene	C9H10	118.18	C/C=C\C1=CC=CC=C1	1.543	1.545
873-66-5	[(E)-prop-1-enyl]benzene	C9H10	118.18	C/C=C/C1=CC=CC=C1	1.550	1.552
588-73-8	(cis-2-Bromovinyl)benzene	C8H7Br	183.04	Br/C=C\c1ccccc1	1.599	1.600
588-72-7	(trans-2-Bromovinyl)benzene	C8H7Br	183.04	Br/C=C/c1ccccc1	1.609	1.608
2207-03-6	(1R,3R)-1,3-dimethylcyclohexane	C8H16	112.21	C[C@@H]1CCC[C@H](C1)C	1.431	1.426
638-04-0	(1R,3S)-1,3-dimethylcyclohexane	C8H16	112.21	C[C@@H]1CCC[C@@H](C1)C	1.423	1.428
6876-23-9	trans-(1R,2R)-1,2-dimethylcyclohexane	C8H16	112.21	C[C@@H]1CCCC[C@H]1C	1.427	1.433
2207-01-4	cis-(1S,2R)-1,2-dimethylcyclohexane	C8H16	112.21	C[C@H]1CCCC[C@H]1C	1.436	1.432
17351-22-3	diethyl (1R,2R)-cyclohexane-1,2-dicarboxylate	C12H20O4	228.28	CCOC(=O)[C@@H]1CCCC[C@H]1C(=O)OCC	1.448	1.445
17351-07-4	diethyl (1R,2S)-cyclohexane-1,2-dicarboxylate	C12H20O4	228.28	CCOC(=O)[C@H]1CCCC[C@H]1C(=O)OCC	1.453	1.450
3205-35-4	dimethyl (1R,2R)-cyclohexane-1,2-dicarboxylate	C10H16O4	200.23	COC(=O)[C@@H]1CCCC[C@H]1C(=O)OC	1.454	1.448
1687-29-2	dimethyl (1R,2S)-cyclohexane-1,2-dicarboxylate	C10H16O4	200.23	COC(=O)[C@H]1CCCC[C@H]1C(=O)OC	1.459	1.452
4841-85-4	diethyl (1R,2S)-cyclohex-4-ene-1,2-dicarboxylate	C12H18O4	226.27	CCOC(=O)[C@@H]1CC=CC[C@@H]1C(=O)OCC	1.463	1.462
5048-50-0	diethyl (1R,2R)-cyclohex-4-ene-1,2-dicarboxylate	C12H18O4	226.27	CCOC(=O)[C@@H]1CC=CC[C@H]1C(=O)OCC	1.458	1.465
17673-68-6	dimethyl (1R,2R)-cyclohex-4-ene-1,2-dicarboxylate	C10H14O4	198.22	COC(=O)[C@@H]1CC=CC[C@H]1C(=O)OC	1.467	1.465
4841-84-3	dimethyl (1S,2R)-cyclohex-4-ene-1,2-dicarboxylate	C10H14O4	198.22	COC(=O)[C@@H]1CC=CC[C@@H]1C(=O)OC	1.472	1.462
1121-22-8	(1S,2S)-cyclohexane-1,2-diamine	C6H14N2	114.19	C1CC[C@@H]([C@H](C1)N)N	1.489	1.491
1436-59-5	(1S,2R)-cyclohexane-1,2-diamine	C6H14N2	114.19	C1CC[C@@H]([C@@H](C1)N)N	1.494	1.494
26883-70-5	(1S,3S)-cyclohexane-1,3-diamine	C6H14N2	114.19	C1C[C@@H](C[C@H](C1)N)N	1.495	1.490
26772-34-9	(1R,3S)-cyclohexane-1,3-diamine	C6H14N2	114.19	C1C[C@@H](C[C@@H](C1)N)N	1.491	1.496
2207-04-7	trans-1,4-dimethylcyclohexane	C8H16	112.21	C[C@@H]1CC[C@@H](C)CC1	1.421	1.424
624-29-3	cis-1,4-Dimethylcyclohexane	C8H16	112.21	C[C@H]1CC[C@@H](C)CC1	1.429	1.427
7731-29-5	trans-4-Methylcyclohexanol	C7H14O	114.19	C[C@H]1CC[C@H](O)CC1	1.456	1.463
7731-28-4	cis-4-Methylcyclohexanol	C7H14O	114.19	C[C@H]1CC[C@@H](O)CC1	1.460	1.458
19043-02-8	trans-(1R,2R)-2-methylcyclohexan-1-ol	C7H14O	114.19	C[C@@H]1CCCC[C@H]1O	1.461	1.458
15963-35-6	cis-(1S,2R)-2-methylcyclohexan-1-ol	C7H14O	114.19	C[C@H]1CCCC[C@H]1O	1.464	1.457
493-01-6	cis-Decalin	C10H18	138.25	[C@@H]12[C@H](CCCC2)CCCC1	1.481	1.472
493-02-7	trans-Decalin	C10H18	138.25	[C@@H]12[C@@H](CCCC2)CCCC1	1.470	1.471
10029-07-9	trans-1,4-Cyclohexanedimethanamine	C8H18N2	142.24	NC[C@H]1CC[C@H](CN)CC1	1.489	1.495
10029-09-1	cis-1,4-Cyclohexanedimethanamine	C8H18N2	142.24	NC[C@H]1CC[C@@H](CN)CC1	1.496	1.496
2402-06-4	trans-1,2-Dimethylcyclopropane	C5H10	70.13	C[C@H]1[C@H](C)C1	1.371	1.376
930-18-7	cis-1,2-Dimethylcyclopropane	C5H10	70.13	C[C@@H]1C[C@@H]1C	1.383	1.376
6189-41-9	trans-2,3-Dimethyloxirane	C4H8O	72.11	C[C@@H]1O[C@H]1C	1.374	1.376
1758-33-4	cis-2,3-Dimethyloxirane	C4H8O	72.11	C[C@H]1O[C@H]1C	1.380	1.383
16883-48-0	1a,2b,4a-1,2,4-Trimethylcyclopentane	C8H16	112.21	CC1C[C@@H](C)[C@H](C)C1	1.411	1.413
4850-28-6	1a,2a,4b-1,2,4-Trimethylcyclopentane	C8H16	112.21	CC1C[C@H](C)[C@H](C)C1	1.419	1.410
822-50-4	trans-1,2-Dimethylcyclopentane	C7H14	98.19	C[C@@H]1CCC[C@H]1C	1.412	1.421
1192-18-3	cis-1,2-Dimethylcyclopentane	C7H14	98.19	C[C@H]1CCC[C@H]1C	1.422	1.420
930-90-5	trans-1-Ethyl-2-methylcyclopentane	C8H16	112.21	CC[C@@H]1CCC[C@H]1C	1.422	1.429
930-89-2	cis-1-Ethyl-2-methylcyclopentane	C8H16	112.21	C[C@@H]1[C@H](CC)CCC1	1.429	1.427
6553-48-6	trans-1,2-Divinylcyclobutane	C8H12	108.18	C=C[C@H]1[C@@H](CC1)C=C	1.445	1.457
16177-46-1	cis-1,2-Divinylcyclobutane	C8H12	108.18	C=C[C@H]1[C@H](CC1)C=C	1.456	1.461
24965-94-4	trans-(1R,3R)-3-methylcyclohexan-1-ol	C7H14O	114.19	O[C@H]1C[C@H](C)CCC1	1.459	1.455
24965-91-1	cis-(1R,3S)-3-methylcyclohexan-1-ol	C7H14O	114.19	O[C@H]1C[C@@H](C)CCC1	1.457	1.457
1820-09-3	4,6,6-Trimethylbicyclo[3,1,1]hept-3-en-2-ol, (1a,2a,5a)	C10H16O	152.23	CC1=C[C@@H](O)[C@H]2C[C@@H]1C2(C)C	1.491	1.497
1845-30-3	4,6,6-Trimethylbicyclo[3,1,1]hept-3-en-2-ol, (1a,2b,5a)	C10H16O	152.23	CC1=C[C@@H](O)[C@@H]2C[C@H]1C2(C)C	1.491	1.490
2532-58-3	(1S,3R)-1,3-dimethylcyclopentane	C7H14	98.19	C[C@@H]1CC[C@@H](C1)C	1.409	1.411
1759-58-6	trans-1,3-Dimethylcyclopentane	C7H14	98.19	C[C@@H]1CC[C@H](C1)C	1.411	1.415
822-86-6	(1R,2R)-1,2-dichlorocyclohexane	C6H10Cl2	153.05	C1CC[C@H]([C@@H](C1)Cl)Cl	1.490	1.487
10498-35-8	cis-1,2-Dichlorocyclohexane	C6H10Cl2	153.05	Cl[C@@H]1CCCC[C@@H]1Cl	1.497	1.484
6069-98-3	cis-1-isopropyl-4-methylcyclohexane	C10H20	140.27	C[C@H]1CC[C@H](CC1)C(C)C	1.444	1.437
1678-82-6	trans-1-isopropyl-4-methylcyclohexane	C10H20	140.27	C[C@@H]1CC[C@H](CC1)C(C)C	1.437	1.438
2613-65-2	trans-1-Ethyl-3-methylcyclopentane	C8H16	112.21	C[C@H]1C[C@H](CC)CC1	1.419	1.418
2613-66-3	cis-1-Ethyl-3-methylcyclopentane	C8H16	112.21	C[C@@H]1C[C@H](CC)CC1	1.420	1.421
932-43-4	cis-1-Methyl-2-propylcyclopentane	C9H18	126.24	CCC[C@@H]1[C@H](C)CCC1	1.434	1.434
932-44-5	trans-1-Methyl-2-propylcyclopentane	C9H18	126.24	CCC[C@H]1[C@H](C)CCC1	1.427	1.435
5655-61-8	[(1S,2R,4S)-1,7,7-trimethyl-2-bicyclo[2.2.1]heptanyl] acetate	C12H20O2	196.29	CC(=O)O[C@@H]1C[C@@H]2CC[C@]1(C2(C)C)C	1.464	1.468
28974-17-6	(1,7,7-trimethyl-2-bicyclo[2.2.1]heptanyl) acetate, (1R,2R,4R)	C12H20O2	196.29	CC(=O)O[C@@H]1C[C@H]2CC[C@@]1(C2(C)C)C	1.464	1.459
25597-16-4	ethyl (E)-4,4,4-trifluorobut-2-enoate	C6H7F3O2	168.11	CCOC(=O)/C=C/C(F)(F)F	1.360	1.372
55364-28-8	trimethyl-[(E)-3,3,3-trifluoroprop-1-enyl]silane	C6H11F3Si	168.23	C[Si](C)(C)/C=C/C(F)(F)F	1.363	1.361
19550-75-5	(E)-2,2-dimethylhept-3-ene	C9H18	126.24	CCC/C=C/C(C)(C)C	1.412	1.422
10574-36-4	cis-3-Methyl-2-hexene	C7H14	98.19	CCC\C(C)=C/C	1.413	1.412
34880-70-1	[(E)-1-methoxyprop-1-enoxy]-trimethylsilane	C7H16O2Si	160.29	C/C=C(O[Si](C)(C)C)\OC	1.415	1.417
72658-10-7	trimethyl-[(E)-1-[(2-methylpropan-2-yl)oxy]prop-1-enoxy]silane	C10H22O2Si	202.37	C/C=C(O[Si](C)(C)C)\OC(C)(C)C	1.419	1.426
22768-19-0	cis-3-Methyl-2-heptene	C8H16	112.21	C/C=C(C)\CCCC	1.419	1.419
1541-23-7	(5E)-hepta-1,5-diene	C7H12	96.17	C/C=C/CCC=C	1.420	1.427
627-26-9	trans-Crotononitrile	C4H5N	67.09	C/C=C/C#N	1.421	1.422
10405-84-2	(Z)-non-4-ene	C9H18	126.24	CCCC/C=C\CCC	1.421	1.421
67746-30-9	(E)-1,1-diethoxyhex-2-ene	C10H20O2	172.26	CCC/C=C/C(OCC)OCC	1.421	1.421
20515-19-9	methyl (E)-pent-3-enoate	C6H10O2	114.14	C/C=C/CC(=O)OC	1.422	1.420
16529-66-1	trans-3-Pentenenitrile	C5H7N	81.12	C/C=C/CC#N	1.422	1.417
28069-74-1	(Z)-1-(1-ethoxyethoxy)hex-3-ene	C10H20O2	172.26	CC/C=C\CCOC(C)OCC	1.423	1.421
6284-46-4	propan-2-yl (E)-but-2-enoate	C7H12O2	128.17	C/C=C/C(=O)OC(C)C	1.424	1.421
39761-57-4	(E)-3,4,4-trimethylpent-2-ene	C8H16	112.21	C/C=C(C(C)(C)C)\C	1.424	1.419
79218-15-8	tert-butyl (E)-but-2-enoate	C8H14O2	142.2	C/C=C/C(=O)OC(C)(C)C	1.425	1.425
2497-18-9	[(E)-hex-2-enyl] acetate	C8H14O2	142.2	CCC/C=C/COC(=O)C	1.427	1.424
20348-51-0	(Z)-dec-2-ene	C10H20	140.27	CCCCCCC/C=C\C	1.427	1.424
692-47-7	cis-1,2-Di-tert-butylethene	C10H20	140.27	CC(C)(C)\C=C/C(C)(C)C	1.427	1.429
10371-45-6	butan-2-yl (E)-but-2-enoate	C8H14O2	142.2	CCC(C)OC(=O)/C=C/C	1.429	1.426
6068-62-8	(E)-1,1,4,4-tetramethoxybut-2-ene	C8H16O4	176.21	COC(/C=C/C(OC)OC)OC	1.429	1.433
693-61-8	trans-2-undecene	C11H22	154.29	CCCCCCCC/C=C/C	1.429	1.427
53398-80-4	[(E)-hex-2-enyl] propanoate	C9H16O2	156.22	CCC/C=C/COC(=O)CC	1.430	1.425
41519-23-7	[(Z)-hex-3-enyl] 2-methylpropanoate	C10H18O2	170.25	CC/C=C\CCOC(=O)C(C)C	1.430	1.423
6789-80-6	cis-3-Hexenal	C6H10O	98.14	CC\C=C/CC=O	1.430	1.430
53398-83-7	[(E)-hex-2-enyl] butanoate	C10H18O2	170.25	CCC/C=C/COC(=O)CCC	1.431	1.429
16939-73-4	[(E)-hept-2-enyl] acetate	C9H16O2	156.22	CCCC/C=C/COC(=O)C	1.431	1.431
35154-45-1	[(Z)-hex-3-enyl] 3-methylbutanoate	C11H20O2	184.27	CC/C=C\CCOC(=O)CC(C)C	1.432	1.429
68698-59-9	[(E)-hex-2-enyl] 3-methylbutanoate	C11H20O2	184.27	CCC/C=C/COC(=O)CC(C)C	1.432	1.429
53398-85-9	[(Z)-hex-3-enyl] 2-methylbutanoate	C11H20O2	184.27	CC/C=C\CCOC(=O)C(C)CC	1.432	1.427
7206-28-2	(E)-dodec-5-ene	C12H24	168.32	CCCCCC/C=C/CCCC	1.433	1.429
56922-74-8	[(E)-hex-2-enyl] pentanoate	C11H20O2	184.27	CCCCC(=O)OC/C=C/CCC	1.434	1.432
5837-78-5	ethyl (E)-2-methylbut-2-enoate	C7H12O2	128.17	CCOC(/C(C)=C/C)=O	1.435	1.435
7283-70-7	dipropan-2-yl (E)-but-2-enedioate	C10H16O4	200.23	CC(C)OC(=O)/C=C/C(=O)OC(C)C	1.435	1.440
76238-22-7	[(Z)-non-6-enyl] acetate	C11H20O2	184.27	CC/C=C\CCCCCOC(=O)C	1.435	1.436
27829-72-7	ethyl (E)-hex-2-enoate	C8H14O2	142.2	CCC/C=C/C(=O)OCC	1.435	1.431
1617-32-9	(E)-pent-3-enoic acid	C5H8O2	100.12	C/C=C/CC(=O)O	1.435	1.436
3102-33-8	trans-3-Penten-2-one	C5H8O	84.12	C/C=C/C(C)=O	1.435	1.428
53398-86-0	[(E)-hex-2-enyl] hexanoate	C12H22O2	198.3	CCCCCC(=O)OC/C=C/CCC	1.437	1.434
31501-11-8	[(Z)-hex-3-enyl] hexanoate	C12H22O2	198.3	CCCCCC(=O)OCC/C=C\CC	1.437	1.436
76649-16-6	ethyl (E)-dec-4-enoate	C12H22O2	198.3	CCCCC/C=C/CCC(=O)OCC	1.437	1.438
123-73-9	trans-2-Butenal	C4H6O	70.09	C/C=C/C=O	1.437	1.429
6728-31-0	(Z)-hept-4-enal	C7H12O	112.17	CC/C=C\CCC=O	1.438	1.438
10482-55-0	3-methylbutyl (Z)-2-methylbut-2-enoate	C10H18O2	170.25	C/C=C(C(OCCC(C)C)=O)/C	1.438	1.441
1577-18-0	(E)-hex-3-enoic acid	C6H10O2	114.14	CC/C=C/CC(=O)O	1.439	1.438
57648-55-2	(E)-oct-3-en-2-ol	C8H16O	128.21	CCCC/C=C/C(C)O	1.440	1.441
7367-82-0	ethyl (E)-oct-2-enoate	C10H18O2	170.25	CCCCC/C=C/C(=O)OCC	1.441	1.439
624-48-6	dimethyl (Z)-but-2-enedioate	C6H8O4	144.12	COC(=O)/C=C\C(=O)OC	1.442	1.450
7367-81-9	methyl (E)-oct-2-enoate	C9H16O2	156.22	CCCCC/C=C/C(=O)OC	1.442	1.441
33467-76-4	(E)-hept-2-en-1-ol	C7H14O	114.19	CCCC/C=C/CO	1.442	1.442
68133-76-6	[(Z)-hex-3-enyl] 2-oxopropanoate	C9H14O3	170.21	CC/C=C\CCOC(=O)C(=O)C	1.442	1.434
7283-69-4	bis(2-methylpropyl) (E)-but-2-enedioate	C12H20O4	228.28	CC(C)COC(=O)/C=C/C(=O)OCC(C)C	1.443	1.446
1576-87-0	(E)-pent-2-enal	C5H8O	84.12	CC/C=C/C=O	1.443	1.445
57042-08-7	diethyl (E)-hex-3-enedioate	C10H16O4	200.23	CCOC(=O)C/C=C/CC(=O)OCC	1.444	1.433
62614-70-4	(Z)-6-chlorohex-2-ene	C6H11Cl	118.6	C/C=C\CCCCl	1.444	1.443
25260-60-0	[(Z)-4-acetyloxybut-2-enyl] acetate	C8H12O4	172.18	CC(=O)OC/C=C\COC(=O)C	1.444	1.438
6191-71-5	(Z)-hept-4-en-1-ol	C7H14O	114.19	CC/C=C\CCCO	1.445	1.444
18409-17-1	(E)-oct-2-en-1-ol	C8H16O	128.21	CCCCC/C=C/CO	1.445	1.448
503-64-0	cis-2-Butenoic acid	C4H6O2	86.09	C\C=C/C(O)=O	1.445	1.439
4093-49-6	(E)-4,4-dimethoxybut-2-enal	C6H10O3	130.14	COC(/C=C/C=O)OC	1.446	1.457
6728-26-3	(E)-hex-2-enal	C6H10O	98.14	CCC/C=C/C=O	1.446	1.449
7367-88-6	ethyl (E)-dec-2-enoate	C12H22O2	198.3	CCCCCCC/C=C/C(=O)OCC	1.446	1.446
26767-00-0	methyl (E)-3-((trimethylsilyl)oxy)but-2-enoate	C8H16O3Si	188.3	C[Si](C)(C)O/C(C)=C/C(OC)=O	1.446	1.434
1501-60-6	cis-2-Methyl-1,3-pentadiene	C6H10	82.14	C/C=C(/C)C=C	1.446	1.436
20125-84-2	(Z)-oct-3-en-1-ol	C8H16O	128.21	CCCC/C=C\CCO	1.447	1.446
497-03-0	(E)-2-methylbut-2-enal	C5H8O	84.12	C/C=C(C=O)\C	1.447	1.438
617-54-9	dimethyl (Z)-2-methylbut-2-enedioate	C7H10O4	158.15	C/C(C(OC)=O)=C/C(OC)=O	1.448	1.466
56219-10-4	ethyl (Z)-hexadec-9-enoate	C18H34O2	282.5	CCCCCC/C=C\CCCCCCCC(=O)OCC	1.448	1.448
18829-55-5	(E)-hept-2-enal	C7H12O	112.17	CCCC/C=C/C=O	1.448	1.450
64275-73-6	(Z)-oct-5-en-1-ol	C8H16O	128.21	CC/C=C\CCCCO	1.448	1.447
142-77-8	Butyl oleate	C22H42O2	338.6	CCCCCCCC\C=C/CCCCCCCC(=O)OCCCC	1.448	1.451
25126-93-6	dimethyl (E)-hex-3-enedioate	C8H12O4	172.18	COC(=O)C/C=C/CC(=O)OC	1.449	1.436
14250-96-5	(E)-2-methylpent-2-enal	C6H10O	98.14	CC/C=C(C=O)\C	1.449	1.442
1120-25-8	methyl (Z)-hexadec-9-enoate	C17H32O2	268.4	CCCCCC/C=C\CCCCCCCC(=O)OC	1.450	1.448
10340-23-5	(Z)-non-3-en-1-ol	C9H18O	142.24	CCCCC/C=C\CCO	1.450	1.448
35854-86-5	(Z)-non-6-en-1-ol	C9H18O	142.24	CC/C=C\CCCCCO	1.451	1.449
61444-38-0	[(Z)-hex-3-enyl] (Z)-hex-3-enoate	C12H20O2	196.29	CC/C=C\CCOC(=O)C/C=C\CC	1.451	1.446
57074-37-0	(Z)-dec-4-en-1-ol	C10H20O	156.26	CCCCC/C=C\CCCO	1.452	1.452
13991-37-2	(E)-pent-2-enoic acid	C5H8O2	100.12	CC/C=C/C(=O)O	1.452	1.449
693-80-1	[(Z)-octadec-9-enyl] acetate	C20H38O2	310.5	CCCCCCCC/C=C\CCCCCCCCOC(=O)C	1.452	1.449
95636-02-5	(E)-8-methylnon-6-enoyl chloride	C10H17ClO	188.69	CC(C)/C=C/CCCCC(=O)Cl	1.452	1.454
2548-87-0	(E)-oct-2-enal	C8H14O	126.2	CCCCC/C=C/C=O	1.452	1.466
27519-02-4	(Z)-tricos-9-ene	C23H46	322.6	CCCCCCCCCCCCC/C=C\CCCCCCCC	1.452	1.449
18829-56-6	(E)-non-2-enal	C9H16O	140.22	CCCCCC/C=C/C=O	1.453	1.456
69064-37-5	(E)-dodec-2-en-1-ol	C12H24O	184.32	CCCCCCCCC/C=C/CO	1.454	1.454
22882-95-7	propan-2-yl (9Z,12Z)-octadeca-9,12-dienoate	C21H38O2	322.5	CCCCC/C=C\C/C=C\CCCCCCCC(=O)OC(C)C	1.454	1.457
2915-53-9	Dioctyl maleate	C20H36O4	340.5	CCCCCCCCOC(=O)\C=C/C(=O)OCCCCCCCC	1.454	1.453
65405-80-3	[(Z)-hex-3-enyl] (E)-but-2-enoate	C10H16O2	168.23	CC/C=C\CCOC(=O)/C=C/C	1.455	1.450
3913-81-3	(E)-dec-2-enal	C10H18O	154.25	CCCCCCC/C=C/C=O	1.455	1.457
37910-77-3	ethyl (Z)-docos-13-enoate	C24H46O2	366.6	CCCCCCCC/C=C\CCCCCCCCCCCC(=O)OCC	1.455	1.453
53939-28-9	(Z)-hexadec-11-enal	C16H30O	238.41	CCCC/C=C\CCCCCCCCCC=O	1.455	1.455
590-13-6	cis-1-Bromopropene	C3H5Br	120.98	C\C=C/Br	1.456	1.453
140-03-4	methyl (Z,12R)-12-acetyloxyoctadec-9-enoate	C21H38O4	354.5	CCCCCC[C@H](C/C=C\CCCCCCCC(=O)OC)OC(=O)C	1.456	1.453
1120-34-9	methyl (Z)-docos-13-enoate	C23H44O2	352.6	CCCCCCCC/C=C\CCCCCCCCCCCC(=O)OC	1.457	1.453
82223-91-4	trimethyl (1E,3E)-(2-methylpenta-1,3-dienoxy)silane	C9H18OSi	170.32	C[Si](C)(C)O/C=C(C)/C=C/C	1.457	1.457
53448-07-0	(E)-undec-2-enal	C11H20O	168.28	CCCCCCCC/C=C/C=O	1.457	1.459
105-86-2	[(2E)-3,7-dimethylocta-2,6-dienyl] formate	C11H18O2	182.26	CC(C)=CCC/C(C)=C/COC=O	1.457	1.463
112-91-4	cis-9-Octaenenitrile	C18H33N	263.5	CCCCCCCC\C=C/CCCCCCCC#N	1.457	1.456
112-90-3	(Z)-octadec-9-en-1-amine	C18H37N	267.5	CCCCCCCC/C=C\CCCCCCCCN	1.458	1.461
20407-84-5	(E)-dodec-2-enal	C12H22O	182.3	CCCCCCCCC/C=C/C=O	1.458	1.460
373-49-9	(Z)-hexadec-9-enoic acid	C16H30O2	254.41	CCCCCC/C=C\CCCCCCCC(=O)O	1.458	1.456
2345-26-8	Geranyl 2-methylpropanoate	C14H24O2	224.34	CC(C)C(=O)OC\C=C(C)\CCC=C(C)C	1.458	1.453
3990-03-2	(Z)-4-ethoxy-4-oxobut-2-enoic acid	C6H8O4	144.12	CCOC(=O)/C=C\C(=O)O	1.459	1.464
16957-70-3	(E)-2-methylpent-2-enoic acid	C6H10O2	114.14	CC/C=C(C)/C(O)=O	1.459	1.447
1871-67-6	(E)-oct-2-enoic acid	C8H14O2	142.2	CCCCC/C=C/C(=O)O	1.459	1.462
112-80-1	(Z)-octadec-9-enoic acid	C18H34O2	282.5	CCCCCCCC/C=C\CCCCCCCC(=O)O	1.460	1.458
544-35-4	ethyl (9Z,12Z)-octadeca-9,12-dienoate	C20H36O2	308.5	CCCCC/C=C\C/C=C\CCCCCCCC(=O)OCC	1.460	1.459
29204-02-2	cis-9-Eicosenoic acid	C20H38O2	310.5	CCCCCCCCCC/C=C\CCCCCCCC(O)=O	1.460	1.458
3017-71-8	trans-2-Bromo-2-butene	C4H7Br	135	C/C=C(/C)Br	1.460	1.464
151-13-3	butyl (Z,12R)-12-hydroxyoctadec-9-enoate	C22H42O3	354.6	CCCCCC[C@H](C/C=C\CCCCCCCC(=O)OCCCC)O	1.460	1.458
112-77-6	(Z)-octadec-9-enoyl chloride	C18H33ClO	300.9	CCCCCCCC/C=C\CCCCCCCC(=O)Cl	1.461	1.461
143-28-2	(Z)-octadec-9-en-1-ol	C18H36O	268.5	CCCCCCCC/C=C\CCCCCCCCO	1.461	1.459
16507-61-2	(Z)-1-chlorooctadec-9-ene	C18H35Cl	286.9	CCCCCCCC/C=C\CCCCCCCCCl	1.461	1.458
5274-65-7	Diethylene glycol oleyl ether	C22H44O3	356.6	CCCCCCCC/C=C\CCCCCCCCOCCOCCO	1.461	1.462
55066-53-0	(R)-Ethyl cis-12-hydroxy-9-octaenoate	C20H38O3	326.5	CCCCCC[C@@H](O)C\C=C/CCCCCCCC(=O)OCC	1.462	1.461
334-49-6	(E)-dec-2-enoic acid	C10H18O2	170.25	CCCCCCC/C=C/C(=O)O	1.463	1.457
2370-71-0	(Z)-4-(2-ethylhexoxy)-4-oxobut-2-enoic acid	C12H20O4	228.28	CCCCC(CC)COC(=O)/C=C\C(=O)O	1.463	1.465
3017-68-3	cis-2-Bromo-2-butene	C4H7Br	135	C(=C\C)(\Br)/C	1.463	1.469
68480-29-5	[(Z)-hex-3-enyl] non-2-ynoate	C15H24O2	236.35	CCCCCCC#CC(=O)OCC/C=C\CC	1.464	1.461
7722-71-6	[(Z)-octadec-9-enyl] dihydrogen phosphate	C18H37O4P	348.5	O=P(O)(OCCCCCCCC/C=C\CCCCCCCC)O	1.464	1.458
3052-50-4	(Z)-4-methoxy-4-oxobut-2-enoic acid	C5H6O4	130.1	COC(=O)/C=C\C(=O)O	1.464	1.465
4271-99-2	trimethyl (E)-prop-1-ene-1,2,3-tricarboxylate	C9H12O6	216.19	COC(C/C(C(OC)=O)=C\C(OC)=O)=O	1.464	1.463
68698-58-8	[(Z)-hex-3-enyl] oct-2-ynoate	C14H22O2	222.32	CCCCCC#CC(=O)OCC/C=C\CC	1.464	1.463
28069-72-9	(2E,6Z)-nona-2,6-dien-1-ol	C9H16O	140.22	CC/C=C\CC/C=C/CO	1.467	1.469
506-43-4	(9Z,12Z)-octadeca-9,12-dien-1-ol	C18H34O	266.5	CCCCC/C=C\C/C=C\CCCCCCCCO	1.469	1.470
1191-41-9	Ethyl cis,cis,cis-9,12,15-octadecatrienoate	C20H34O2	306.5	CCOC(=O)CCCCCCC\C=C\C\C=C\C\C=C\CC	1.469	1.464
60-33-3	(9Z,12Z)-octadeca-9,12-dienoic acid	C18H32O2	280.4	CCCCC/C=C\C/C=C\CCCCCCCC(=O)O	1.470	1.469
122-32-7	2,3-bis[[(Z)-octadec-9-enoyl]oxy]propyl (Z)-octadec-9-enoate	C57H104O6	885.4	CCCCCCCC/C=C\CCCCCCCC(=O)OCC(OC(=O)CCCCCCC/C=C\CCCCCCCC)COC(=O)CCCCCCC/C=C\CCCCCCCC	1.470	1.468
35660-94-7	(E)-2-methylbut-2-enoyl chloride	C5H7ClO	118.56	C/C=C(C(Cl)=O)\C	1.471	1.461
301-00-8	methyl (9Z,12Z,15Z)-octadeca-9,12,15-trienoate	C19H32O2	292.5	CC/C=C\C/C=C\C/C=C\CCCCCCCC(=O)OC	1.471	1.473
141-22-0	(Z,12R)-12-hydroxyoctadec-9-enoic acid	C18H34O3	298.5	CCCCCC[C@H](C/C=C\CCCCCCCC(=O)O)O	1.472	1.470
13282-67-2	(Z)-N-[2-(diethylamino)ethyl]octadec-9-enamide	C24H48N2O	380.7	CCCCCCCC/C=C\CCCCCCCC(=O)NCCN(CC)CC	1.473	1.473
7459-33-8	(9Z,12Z)-octadeca-9,12-dienoyl chloride	C18H31ClO	298.9	C(C/C=C\C/C=C\CCCCC)CCCCCC(Cl)=O	1.473	1.472
557-48-2	(2E,6Z)-nona-2,6-dienal	C9H14O	138.21	CC/C=C\CC/C=C/C=O	1.474	1.485
3788-94-1	ethyl (2E)-2-(ethoxymethylidene)-3-oxobutanoate	C9H14O4	186.2	CCO/C=C(C(OCC)=O)\C(C)=O	1.475	1.466
24909-68-0	(9Z,12Z)-octadeca-9,12-dienoic anhydride	C36H62O3	542.9	O(C(CCCCCCC/C=C\C/C=C\CCCCC)=O)C(CCCCCCC/C=C\C/C=C\CCCCC)=O	1.476	1.473
1937-54-8	(S,E)-Solanone	C13H22O	194.31	CC(C)[C@H](CCC(C)=O)/C=C/C(C)=C	1.476	1.480
463-40-1	(9Z,12Z,15Z)-octadeca-9,12,15-trienoic acid	C18H30O2	278.4	CC/C=C\C/C=C\C/C=C\CCCCCCCC(=O)O	1.477	1.482
1783-84-2	(8Z,11Z,14Z)-icosa-8,11,14-trienoic acid	C20H34O2	306.5	CCCCC/C=C\C/C=C\C/C=C\CCCCCCC(=O)O	1.478	1.476
6117-80-2	(Z)-but-2-ene-1,4-diol	C4H8O2	88.11	C(/C=C\CO)O	1.479	1.481
537-40-6	2,3-bis[[(9Z,12Z)-octadeca-9,12-dienoyl]oxy]propyl (9Z,12Z)-octadeca-9,12-dienoate	C57H98O6	879.4	CCCCC/C=C\C/C=C\CCCCCCCC(=O)OCC(OC(=O)CCCCCCC/C=C\C/C=C\CCCCC)COC(=O)CCCCCCC/C=C\C/C=C\CCCCC	1.480	1.475
506-26-3	(6Z,9Z,12Z)-octadeca-6,9,12-trienoic acid	C18H30O2	278.4	CCCCC/C=C\C/C=C\C/C=C\CCCCC(=O)O	1.480	1.481
31930-34-4	ethyl (Z)-3-bromoprop-2-enoate	C5H7BrO2	179.01	CCOC(=O)/C=C\Br	1.481	1.482
7785-33-3	[(2E)-3,7-dimethylocta-2,6-dienyl] (E)-2-methylbut-2-enoate	C15H24O2	236.35	C/C=C(\C)/C(=O)OC/C=C(\C)/CCC=C(C)C	1.482	1.485
119818-40-5	ethyl (7Z,10Z,13Z,16Z,19Z)-docosa-7,10,13,16,19-pentaenoate	C24H38O2	358.6	CC/C=C\C/C=C\C/C=C\C/C=C\C/C=C\CCCCCC(=O)OCC	1.486	1.483
86227-47-6	ethyl (5Z,8Z,11Z,14Z,17Z)-icosa-5,8,11,14,17-pentaenoate	C22H34O2	330.5	CC/C=C\C/C=C\C/C=C\C/C=C\C/C=C\CCCC(=O)OCC	1.487	1.488
18794-84-8	β-Farnesene	C15H24	204.35	CC(C)=CCC\C(C)=C\CCC(=C)C=C	1.487	1.490
506-32-1	(5Z,8Z,11Z,14Z)-icosa-5,8,11,14-tetraenoic acid	C20H32O2	304.5	CCCCC/C=C\C/C=C\C/C=C\C/C=C\CCCC(=O)O	1.488	1.488
25312-34-9	4-(2,6,6-Trimethyl-2-cyclohexen-1-yl)-3-buten-2-ol	C13H22O	194.31	CC(O)/C=C/C1C(=CCCC1(C)C)C	1.489	1.494
142-50-7	cis-Nerolidol	C15H26O	222.37	CC(C)=CCC\C(C)=C/CC[C@](C)(O)C=C	1.490	1.478
37746-78-4	Ethyl trans-4-bromo-2-butenoate	C6H9BrO2	193.04	CCOC(=O)\C=C\CBr	1.493	1.490
2396-84-1	ethyl (2E,4E)-hexa-2,4-dienoate	C8H12O2	140.18	CCOC(=O)/C=C/C=C/C	1.494	1.484
111-02-4	(6E,10E,14E,18E)-2,6,10,15,19,23-hexamethyltetracosa-2,6,10,14,18,22-hexaene	C30H50	410.7	CC(C)=CCC/C(C)=C/CC/C(C)=C/CC/C=C(C)/CC/C=C(C)/CCC=C(C)C	1.496	1.496
127-41-3	(E)-4-(2,6,6-trimethylcyclohex-2-en-1-yl)but-3-en-2-one	C13H20O	192.3	CC1=CCCC(C1/C=C/C(=O)C)(C)C	1.498	1.497
10417-94-4	(5Z,8Z,11Z,14Z,17Z)-icosa-5,8,11,14,17-pentaenoic acid	C20H30O2	302.5	CC/C=C\C/C=C\C/C=C\C/C=C\C/C=C\CCCC(=O)O	1.499	1.501
488-10-8	3-methyl-2-[(Z)-pent-2-enyl]cyclopent-2-en-1-one	C11H16O	164.24	CC/C=C\CC1=C(CCC1=O)C	1.499	1.494
627-63-4	(E)-but-2-enedioyl dichloride	C4H2Cl2O2	152.96	C(=C/C(=O)Cl)\C(=O)Cl	1.499	1.510
68133-78-8	[(E)-hex-2-enyl] 2-phenylacetate	C14H18O2	218.29	CCC/C=C/COC(=O)CC1=CC=CC=C1	1.499	1.499
42436-07-7	[(Z)-hex-3-enyl] 2-phenylacetate	C14H18O2	218.29	CC/C=C\CCOC(=O)CC1=CC=CC=C1	1.501	1.495
6753-98-6	(1E,4E,8E)-2,6,6,9-tetramethylcycloundeca-1,4,8-triene	C15H24	204.35	C/C1=C\CC(C)(C)/C=C/C/C(C)=C/CC1	1.502	1.491
115-71-9	a-Santalol	C15H24O	220.35	CC(/CO)=C/CCC1(C)C2CC3C(C2)C13C	1.502	1.515
689-89-4	Methyl trans,trans-2,4-hexadienoate	C7H10O2	126.15	COC(=O)\C=C\C=C\C	1.503	1.485
6138-90-5	trans-1-Bromo-3,7-dimethyl-2,6-octadiene	C10H17Br	217.15	CC(C)=CCC\C(C)=C\CBr	1.503	1.504
6217-54-5	(4Z,7Z,10Z,13Z,16Z,19Z)-docosa-4,7,10,13,16,19-hexaenoic acid	C22H32O2	328.5	CC/C=C\C/C=C\C/C=C\C/C=C\C/C=C\C/C=C\CCC(=O)O	1.505	1.509
14417-88-0	Melinamide	C26H41NO	383.6	CCCCC/C=C/C/C=C/CCCCCCCC(=O)NC(C)c1ccccc1	1.505	1.512
706-31-0	trans,trans,cis-1,5,9-Cyclododecatriene	C12H18	162.27	C1=C\CC/C=C/CC/C=C/CC/1	1.508	1.488
25152-85-6	[(Z)-hex-3-enyl] benzoate	C13H16O2	204.26	CC/C=C\CCOC(=O)C1=CC=CC=C1	1.509	1.508
77-42-9	b-Santalol	C15H24O	220.35	CC(/CO)=C/CCC1(C)C2CCC(C2)C1=C	1.512	1.516
25394-57-4	Affinin	C14H23NO	221.34	CCC(C)NC(=O)\C=C\C=C\CC\C=C\C	1.513	1.509
41873-74-9	(4-methylphenyl) (E)-but-2-enoate	C11H12O2	176.21	C/C=C/C(=O)OC1=CC=C(C=C1)C	1.517	1.520
25152-84-5	(2E,4E)-deca-2,4-dienal	C10H16O	152.23	CCCCC/C=C/C=C/C=O	1.517	1.511
37526-88-8	benzyl (E)-2-methylbut-2-enoate	C12H14O2	190.24	C/C=C(C(OCC1=CC=CC=C1)=O)\C	1.520	1.520
79-77-6	trans-b-Ionone	C13H20O	192.3	CC(=O)/C=C/C1=C(C)CCCC1(C)C	1.520	1.522
5910-87-2	(2E,4E)-nona-2,4-dienal	C9H14O	138.21	CCCC/C=C/C=C/C=O	1.521	1.517
31930-36-6	ethyl (Z)-3-iodoprop-2-enoate	C5H7IO2	226.01	CCOC(=O)/C=C\I	1.534	1.533
4313-03-5	(2E,4E)-hepta-2,4-dienal	C7H10O	110.15	CC/C=C/C=C/C=O	1.535	1.530
3016-19-1	trans,trans-2,6-Dimethyl-2,4,6-octatriene	C10H16	136.23	C/C=C(C)/C=C/C=C(C)C	1.536	1.522
767-99-7	cis-(1-Methyl-1-propenyl)benzene	C10H12	132.2	C\C=C(\C)c1ccccc1	1.540	1.541
142-83-6	(2E,4E)-hexa-2,4-dienal	C6H8O	96.13	C/C=C/C=C/C=O	1.542	1.527
1005-64-7	trans-1-Butenylbenzene	C10H12	132.2	CC/C=C/c1ccccc1	1.542	1.542
124236-29-9	(E)-N-ethyl-N-(2-methylphenyl)but-2-enamide	C13H17NO	203.28	CCN(C1=CC=CC=C1C)C(=O)/C=C/C	1.542	1.558
21040-45-9	trans-3-Phenyl-2-propen-1-ol acetate	C11H12O2	176.21	CC(OC/C=C/C1=CC=CC=C1)=O	1.543	1.548
15121-89-8	ethyl (E)-4-oxo-4-phenylbut-2-enoate	C12H12O3	204.22	CCOC(=O)/C=C/C(=O)C1=CC=CC=C1	1.544	1.557
4192-77-2	Ethyl trans-cinnamate	C11H12O2	176.21	O=C(OCC)/C=C/C1=CC=CC=C1	1.560	1.563
4180-23-8	1-methoxy-4-[(E)-prop-1-enyl]benzene	C10H12O	148.2	C/C=C/C1=CC=C(C=C1)OC	1.561	1.562
6379-72-2	trans-1,2-Dimethoxy-4-(1-propenyl)benzene	C11H14O2	178.23	COc1ccc(\C=C\C)cc1OC	1.562	1.562
5912-86-7	cis-2-Methoxy-4-(1-propenyl)phenol	C10H12O2	164.2	COc1cc(\C=C/C)ccc1O	1.573	1.573
4043-71-4	trans-5-(1-Propenyl)-1,3-benzodioxole	C10H10O2	162.18	C/C=C/c1ccc2OCOc2c1	1.578	1.578
21087-29-6	trans-(3-Chloro-1-propenyl)benzene	C9H9Cl	152.62	ClC/C=C/C1=CC=CC=C1	1.580	1.582
24840-05-9	cis-3-Phenyl-2-propenenitrile	C9H7N	129.16	N#C/C=C\C1=CC=CC=C1	1.584	1.589
1885-38-7	cinnamonitrile	C9H7N	129.16	N#C/C=C/c1ccccc1	1.603	1.598
14371-10-9	(E)-3-phenylprop-2-enal	C9H8O	132.16	C1=CC=C(C=C1)/C=C/C=O	1.622	1.620
645-49-8	(Z)-stilbene	C14H12	180.24	C1=CC=C(C=C1)/C=C\C2=CC=CC=C2	1.622	1.644
6236-88-0	trans-1-Ethyl-4-methylcyclohexane	C9H18	126.24	CC[C@H]1CC[C@@H](CC1)C	1.430	1.432
1795-26-2	1a,3a,5b-1,3,5-Trimethylcyclohexane	C9H18	126.24	C[C@H]1C[C@@H](C[C@H](C1)C)C	1.431	1.428
19132-06-0	(2S,3S)-butane-2,3-diol	C4H10O2	90.12	C[C@@H]([C@H](C)O)O	1.432	1.435
6982-25-8	rel-(2R,3R)-2,3-Butanediol	C4H10O2	90.12	C[C@H]([C@H](O)C)O	1.434	1.437
5854-78-4	tert-butyl (2S,3R)-2-amino-3-[(2-methylpropan-2-yl)oxy]butanoate	C12H25NO3	231.33	C[C@H]([C@@H](C(=O)OC(C)(C)C)N)OC(C)(C)C	1.434	1.438
120219-17-2	methyl (2S,3S)-2-isocyanato-3-methylpentanoate	C8H13NO3	171.19	CC[C@H](C)[C@@H](C(=O)OC)N=C=O	1.434	1.434
7667-60-9	1a,2b,4b-1,2,4-Trimethylcyclohexane	C9H18	126.24	C[C@H]1CC[C@H](C)[C@@H](C)C1	1.434	1.431
26549-22-4	(2R,3R)-2,3-dimethoxy-N,N,N',N'-tetramethylbutane-1,4-diamine	C10H24N2O2	204.31	CN(C)C[C@H]([C@@H](CN(C)C)OC)OC	1.435	1.448
62961-64-2	dipropan-2-yl (2S,3S)-2,3-dihydroxybutanedioate	C10H18O6	234.25	CC(C)OC(=O)[C@H]([C@@H](C(=O)OC(C)C)O)O	1.439	1.443
766-17-6	(2R,6S)-2,6-dimethylpiperidine	C7H15N	113.2	C[C@@H]1CCC[C@@H](N1)C	1.439	1.446
24691-16-5	[(1S,5S)-3,3,5-trimethylcyclohexyl] acetate	C11H20O2	184.27	C[C@@H]1C[C@@H](CC(C1)(C)C)OC(=O)C	1.439	1.442
37031-29-1	dimethyl (4R,5R)-2,2-dimethyl-1,3-dioxolane-4,5-dicarboxylate	C9H14O6	218.2	CC1(O[C@H]([C@@H](O1)C(=O)OC)C(=O)OC)C	1.440	1.447
3999-55-1	diethyl (1R,2R)-cyclopropane-1,2-dicarboxylate	C9H14O4	186.2	CCOC(=O)[C@@H]1C[C@H]1C(=O)OCC	1.440	1.435
2211-67-8	2,3-Dichlorobutane, (±)-	C4H8Cl2	127.01	C[C@@H](Cl)[C@@H](C)Cl	1.441	1.437
2623-23-6	[(1R,2S,5R)-5-methyl-2-propan-2-ylcyclohexyl] acetate	C12H22O2	198.3	C[C@@H]1CC[C@H]([C@@H](C1)OC(=O)C)C(C)C	1.446	1.452
87-91-2	diethyl (2R,3R)-2,3-dihydroxybutanedioate	C8H14O6	206.19	CCOC(=O)[C@@H]([C@H](C(=O)OCC)O)O	1.446	1.450
6485-55-8	(2S,6R)-2,6-dimethylmorpholine	C6H13NO	115.17	C[C@@H]1CNC[C@@H](O1)C	1.446	1.441
32653-34-2	(2S,3S)-2-chloro-3-methylpentanoic acid	C6H11ClO2	150.6	CC[C@H](C)[C@@H](C(=O)O)Cl	1.449	1.444
14073-97-3	(2S,5R)-5-methyl-2-propan-2-ylcyclohexan-1-one	C10H18O	154.25	C[C@@H]1CC[C@H](C(=O)C1)C(C)C	1.450	1.453
32175-00-1	trans-1-isocyanato-4-methylcyclohexane	C8H13NO	139.19	N(=C=O)[C@H]1CC[C@H](C)CC1	1.451	1.444
25144-05-2	cis-2-Methylcyclopentanol	C6H12O	100.16	C[C@H]1CCC[C@H]1O	1.452	1.451
2523-55-9	trans-4-Methylcyclohexylamine	C7H15N	113.2	N[C@H]1CC[C@H](C)CC1	1.452	1.451
124655-09-0	tert-butyl 2-[(4R,6S)-6-(hydroxymethyl)-2,2-dimethyl-1,3-dioxan-4-yl]acetate	C13H24O5	260.33	CC1(O[C@H](C[C@H](O1)CO)CC(=O)OC(C)(C)C)C	1.452	1.455
491-07-6	cis-2-Isopropyl-5-methylcyclohexanone	C10H18O	154.25	C[C@@H](C1)CC[C@H](C(C)C)C1=O	1.453	1.453
125995-13-3	tert-butyl 2-[(4R,6R)-6-(2-aminoethyl)-2,2-dimethyl-1,3-dioxan-4-yl]acetate	C14H27NO4	273.37	CC1(O[C@@H](C[C@@H](O1)CC(=O)OC(C)(C)C)CCN)C	1.454	1.452
546-80-5	a-Thujone	C10H16O	152.23	CC(C)[C@@]12C[C@@H]1[C@@H](C)C(=O)C2	1.455	1.461
34819-86-8	[(2S,3S,4S)-3-acetyloxy-2-methyl-3,4-dihydro-2H-pyran-4-yl] acetate	C10H14O5	214.21	C[C@H]1[C@@H]([C@H](C=CO1)OC(=O)C)OC(=O)C	1.456	1.451
10236-16-5	[(E,7R,11R)-3,7,11,15-tetramethylhexadec-2-enyl] acetate	C22H42O2	338.6	C[C@@H](CCC[C@@H](C)CCC/C(=C/COC(=O)C)/C)CCCC(C)C	1.456	1.464
7635-54-3	[(1S,2R,5S)-5-methyl-2-propan-2-ylcyclohexyl] carbonochloridate	C11H19ClO2	218.72	C[C@H]1CC[C@@H]([C@H](C1)OC(=O)Cl)C(C)C	1.459	1.464
2216-52-6	(1S,2S,5R)-5-methyl-2-propan-2-ylcyclohexan-1-ol	C10H20O	156.26	C[C@@H]1CC[C@H]([C@H](C1)O)C(C)C	1.461	1.467
7787-20-4	(1R,4S)-1,3,3-trimethylbicyclo[2.2.1]heptan-2-one	C10H16O	152.23	C[C@@]12CC[C@@H](C1)C(C2=O)(C)C	1.462	1.468
19781-62-5	trans-4-Ethylcyclohexanol	C8H16O	128.21	O[C@@H]1CC[C@@H](CC)CC1	1.462	1.458
77866-58-1	trans-4-Propylcyclohexanol	C9H18O	142.24	O[C@H]1CC[C@H](CCC)CC1	1.463	1.462
5306-85-4	(3S,3aR,6R,6aR)-3,6-dimethoxy-2,3,3a,5,6,6a-hexahydrofuro[3,2-b]furan	C8H14O4	174.19	CO[C@@H]1CO[C@H]2[C@@H]1OC[C@@H]2OC	1.463	1.470
16052-42-9	(1S,2R,4R)-2-chloro-4-methyl-1-propan-2-ylcyclohexane	C10H19Cl	174.71	C[C@@H]1CC[C@H]([C@@H](C1)Cl)C(C)C	1.464	1.465
3618-04-0	ethyl trans-4-hydroxycyclohexane-1-carboxylate	C9H16O3	172.22	C(OCC)(=O)[C@H]1CC[C@H](O)CC1	1.465	1.467
150-86-7	(E,7R,11R)-3,7,11,15-tetramethylhexadec-2-en-1-ol	C20H40O	296.5	C[C@H](CCCC(C)C)CCC[C@H](CCC/C(C)=C/CO)C	1.465	1.467
767291-67-8	(1S,2S)-1-N,2-N-bis(3,3-dimethylbutyl)-1-N,2-N-dimethylcyclohexane-1,2-diamine	C20H42N2	310.6	CC(C)(C)CCN(C)[C@H]1CCCC[C@@H]1N(C)CCC(C)(C)C	1.466	1.467
7785-26-4	(1S,5S)-2,6,6-trimethylbicyclo[3.1.1]hept-2-ene	C10H16	136.23	CC1=CC[C@H]2C[C@@H]1C2(C)C	1.466	1.464
15890-36-5	trans-4-(1-Methylethyl)cyclohexanol	C9H18O	142.24	O[C@H]1CC[C@H](C(C)C)CC1	1.466	1.466
77866-59-2	trans-4-Pentylcyclohexanol	C11H22O	170.29	O[C@H]1CC[C@H](CCCCC)CC1	1.466	1.465
29606-79-9	trans-isopulegone	C10H16O	152.23	C[C@@H]1CC[C@H](C(C1)=O)C(C)=C	1.468	1.468
15356-62-4	2-[(1R,2S,5R)-5-methyl-2-propan-2-ylcyclohexyl]oxyacetyl chloride	C12H21ClO2	232.74	C[C@@H]1CC[C@H]([C@@H](C1)OCC(=O)Cl)C(C)C	1.470	1.471
387834-41-5	[(1R,5R)-3-(bromomethylidene)-5-[tert-butyl(dimethyl)silyl]oxycyclohexyl]oxy-tert-butyl-dimethylsilane	C19H39BrO2Si2	435.6	CC(C)(C)[Si](C)(C)O[C@H]1C[C@@H](CC(=CBr)C1)O[Si](C)(C)C(C)(C)C	1.470	1.469
6125-57-1	methyl trans-4-hydroxycyclohexane-1-carboxylate	C8H14O3	158.19	C(OC)(=O)[C@H]1CC[C@H](O)CC1	1.470	1.471
4551-51-3	(3aS,7aR)-2,3,3a,4,5,6,7,7a-octahydro-1H-indene	C9H16	124.22	C1CC[C@H]2CCC[C@H]2C1	1.472	1.467
67579-81-1	(1R,2R)-1-N,2-N-dimethylcyclohexane-1,2-diamine	C8H18N2	142.24	CN[C@@H]1CCCC[C@H]1NC	1.472	1.471
498-15-7	(1R,6S)-3-Carene	C10H16	136.23	CC1=CC[C@@H]2[C@H](C1)C2(C)C	1.473	1.476
1177574-93-4	Sorbitan, tri-(9Z)-9-octadecenoate	C60H108O8	957.5	OC[C@H](OC(CCCCCCC/C=C\CCCCCCCC)=O)[C@@H]1[C@H](OC(CCCCCCC/C=C\CCCCCCCC)=O)[C@@H](OC(CCCCCCC/C=C\CCCCCCCC)=O)CO1	1.474	1.482
5959-89-7	[(2S)-2-[(2R,3R,4R)-3,4-dihydroxyoxolan-2-yl]-2-hydroxyethyl] dodecanoate	C18H34O6	346.5	CCCCCCCCCCCC(OC[C@H]([C@H]1OC[C@H](O)[C@H]1O)O)=O	1.475	1.476
7534-94-3	[(1R,2R,4R)-1,7,7-trimethyl-2-bicyclo[2.2.1]heptanyl] 2-methylprop-2-enoate	C14H22O2	222.32	CC(=C)C(=O)O[C@@H]1C[C@H]2CC[C@@]1(C2(C)C)C	1.477	1.476
5888-33-5	[(1R,2R,4R)-1,7,7-trimethyl-2-bicyclo[2.2.1]heptanyl] prop-2-enoate	C13H20O2	208.3	C[C@@]12CC[C@@H](C1(C)C)C[C@H]2OC(=O)C=C	1.477	1.481
18172-67-3	(1S,5S)-6,6-dimethyl-2-methylidenebicyclo[3.1.1]heptane	C10H16	136.23	CC1([C@H]2CCC(=C)[C@@H]1C2)C	1.478	1.475
5938-38-5	[(1R)-1-[(3R,4S)-3,4-dihydroxyoxolan-2-yl]-2-hydroxyethyl] (Z)-octadec-9-enoate	C24H44O6	428.6	CCCCCCCC/C=C\CCCCCCCC(=O)OC[C@H]([C@@H]1[C@@H]([C@H](CO1)O)O)O	1.478	1.482
38651-65-9	6,6-Dimethylbicyclo[3,1,1]heptan-2-one, (1R)-	C9H14O	138.21	CC1([C@H]2C[C@@H]1CCC2=O)C	1.479	1.472
5161-13-7	cis-Tetrahydro-2,5-dimethylthiophene	C6H12S	116.23	C[C@H]1CC[C@@H](C)S1	1.480	1.482
23315-05-1	Elaiomycin	C13H26N2O3	258.36	CCCCCC/C=C\[N+]([N-][C@H]([C@@H](O)C)COC)=O	1.480	1.487
454-14-8	Cuscohygrine	C13H24N2O	224.34	C(C(C[C@@H]1N(C)CCC1)=O)[C@H]2N(C)CCC2	1.483	1.483
471-16-9	4-Methylene-1-isopropylbicyclo[3,1,0]hexan-3-ol, [1S-(1a,3b,5a)]	C10H16O	152.23	CC(C)[C@]12C[C@@H](O)C(=C)[C@H]1C2	1.487	1.491
2825-82-3	(1R,2S,6R,7S)-tricyclo[5.2.1.02,6]decane	C10H16	136.23	C1C[C@H]2[C@@H]3CC[C@@H](C3)[C@H]2C1	1.488	1.492
166021-01-8	(2R,3R,4R)-2-[tri(propan-2-yl)silyloxymethyl]-3,4-dihydro-2H-pyran-3,4-diol	C15H30O4Si	302.48	CC(C)[Si](C(C)C)(C(C)C)OC[C@@H]1[C@@H]([C@@H](C=CO1)O)O	1.489	1.483
3856-25-5	(-)-alpha-copaene	C15H24	204.35	CC1=CC[C@@H]2[C@]3(C)[C@H]1[C@H]2[C@H](C(C)C)CC3	1.489	1.492
10340-00-8	[(1R,3S)-cis-3-(aminomethyl)cyclohexyl]methanamine	C8H18N2	142.24	C1C[C@H](C[C@H](C1)CN)CN	1.492	1.495
1470-99-1	(3aR,7aS)-2,3,3a,4,5,6,7,7a-octahydro-1H-isoindole	C8H15N	125.21	C1CC[C@H]2CNC[C@H]2C1	1.493	1.490
33880-83-0	β-Elemene	C15H24	204.35	C(C)(=C)[C@H]1[C@@](C=C)(C)CC[C@@H](C(C)=C)C1	1.494	1.488
1196-01-6	(1S,5S)-4,6,6-trimethylbicyclo[3.1.1]hept-3-en-2-one	C10H14O	150.22	CC1=CC(=O)[C@H]2C[C@@H]1C2(C)C	1.496	1.491
515-69-5	(R)-6-methyl-2-((R)-4-methylcyclohex-3-en-1-yl)hept-5-en-2-ol	C15H26O	222.37	CC(C)=CCC[C@@](O)([C@@H]1CCC(C)=CC1)C	1.496	1.496
58-95-7	2H-1-Benzopyran-6-ol, 3,4-dihydro-2,5,7,8-tetramethyl-2-[(4R,8R)-4,8,12-trimethyltridecyl]-, 6-acetate, (2R)-	C31H52O3	472.7	CC1=C(C(=C(C2=C1O[C@](CC2)(C)CCC[C@H](C)CCC[C@H](C)CCCC(C)C)C)OC(=O)C)C	1.497	1.503
3883-43-0	(2S,3S)-2,3-dichloro-1,4-dioxane	C4H6Cl2O2	156.99	C1CO[C@H]([C@@H](O1)Cl)Cl	1.498	1.482
7559-04-8	2-[(3R,7R,11R)-3-hydroxy-3,7,11,15-tetramethylhexadecyl]-3,5,6-trimethylcyclohexa-2,5-diene-1,4-dione	C29H50O3	446.7	CC1=C(C(=O)C(=C(C1=O)C)CC[C@@](C)(CCC[C@H](C)CCC[C@H](C)CCCC(C)C)O)C	1.498	1.489
87-44-5	(1R,4E,9S)-4,11,11-trimethyl-8-methylidenebicyclo[7.2.0]undec-4-ene	C15H24	204.35	C/C1=C\CCC([C@H]2CC(C)(C)[C@@H]2CC1)=C	1.499	1.494
115651-77-9	(1R,2S)-2-(dibutylamino)-1-phenylpropan-1-ol	C17H29NO	263.4	CCCCN(CCCC)[C@@H](C)[C@@H](C1=CC=CC=C1)O	1.500	1.504
470-40-6	3-Thujopsene	C15H24	204.35	CC1=CC[C@]2(C)CCCC(C)(C)[C@@]23C[C@@H]13	1.503	1.506
475-20-7	Longifolene	C15H24	204.35	CC1([C@@H]2[C@@H]3[C@@](C([C@H]2CC3)=C)(CCC1)C)C	1.504	1.502
59-02-9	(2R)-2,5,7,8-tetramethyl-2-[(4R,8R)-4,8,12-trimethyltridecyl]-3,4-dihydrochromen-6-ol	C29H50O2	430.7	CC1=C(C2=C(CC[C@@](O2)(C)CCC[C@H](C)CCC[C@H](C)CCCC(C)C)C(=C1O)C)C	1.505	1.509
523-47-7	1,2,4a,5,8,8a-Hexahydro-4,7-dimethyl-1-isopropylnaphthalene, [1S-(1a,4ab,8aa)]	C15H24	204.35	CC(C)[C@@H]1CC=C(C)[C@@H]2CC=C(C)C[C@@H]12	1.506	1.509
35300-32-4	(3aR,4S,7S,7aS)-5-methyl-3a,4,7,7a-tetrahydro-4,7-methanoisobenzofuran-1,3-dione	C10H10O3	178.18	O=C1OC([C@@H]2[C@@H]3C[C@H]([C@@H]21)C=C3C)=O	1.507	1.511
37112-31-5	(1S,5R)-6,8-dioxabicyclo[3.2.1]oct-2-en-4-one	C6H6O3	126.11	C1[C@@H]2C=CC(=O)[C@H](O1)O2	1.508	1.507
483-76-1	cis-1,2,3,5,6,8a-Hexahydro-4,7-dimethyl-1-isopropylnaphthalene, (1S)-	C15H24	204.35	CC([C@@H]1CCC(C)=C2CCC(C)=C[C@@H]12)C	1.508	1.498
115-31-1	Isobornyl thiocyanoacetate	C13H19NO2S	253.36	CC1(C)[C@@H]2CC[C@]1(C)[C@H](C2)OC(=O)CSC#N	1.512	1.508
151213-40-0	(4aS,7aS)-2,3,4,4a,5,6,7,7a-octahydro-1H-pyrrolo[3,4-b]pyridine	C7H14N2	126.2	C1C[C@H]2CNC[C@H]2NC1	1.515	1.512
52075-14-6	(4S,5S)-4-(methoxymethyl)-2-methyl-5-phenyl-4,5-dihydro-1,3-oxazole	C12H15NO2	205.25	CC1=N[C@H]([C@@H](O1)C2=CC=CC=C2)COC	1.515	1.506
207129-36-0	[(2R,5R)-5-ethenyl-1-azabicyclo[2.2.2]octan-2-yl]methanol	C10H17NO	167.25	C=C[C@H]1CN2CCC1C[C@@H]2CO	1.517	1.514
5718-75-2	(1R,4R,5R)-4,7,7-trimethyl-6-thiabicyclo[3.2.1]octane	C10H18S	170.32	C[C@@H]1CC[C@@H]2C[C@H]1SC2(C)C	1.518	1.502
121-29-9	Pyrethrin II	C22H28O5	372.5	COC(=O)C(/C)=C/[C@@H]1[C@@H](C(=O)O[C@H]2CC(=O)C(=C2C)C\C=C/C=C)C1(C)C	1.526	1.535
1933763-88-2	(1R,2R,6R,7R)-tricyclo[5.2.1.02,6]dec-4-en-8-ol	C10H14O	150.22	C1C=C[C@@H]2[C@H]1[C@@H]3C[C@H]2C(C3)O	1.527	1.525
84-80-0	2-methyl-3-[(E,7R,11R)-3,7,11,15-tetramethylhexadec-2-enyl]naphthalene-1,4-dione	C31H46O2	450.7	CC1=C(C/C=C(CCC[C@@H](CCC[C@@H](CCCC(C)C)C)C)\C)C(C2=CC=CC=C2C1=O)=O	1.527	1.531
492-08-0	(1R,2S,9R,10R)-7,15-diazatetracyclo[7.7.1.02,7.010,15]heptadecane	C15H26N2	234.38	C1CCN2C[C@H]3C[C@@H]([C@H]2C1)CN4[C@H]3CCCC4	1.528	1.528
631-71-0	ethyl (1R,4aR,4bR,10aR)-1,4a-dimethyl-7-propan-2-yl-2,3,4,4b,5,6,10,10a-octahydrophenanthrene-1-carboxylate	C22H34O2	330.5	CCOC(=O)[C@@]1(CCC[C@]2([C@H]1CC=C3[C@@H]2CCC(=C3)C(C)C)C)C	1.528	1.521
519-02-8	Matridin-15-one	C15H24N2O	248.36	O=C1CCC[C@@H]2[C@H]3CCCN4CCC[C@@H](CN12)[C@@H]34	1.529	1.526
65253-04-5	(1R,2S,5R)-5-methyl-2-(2-phenylpropan-2-yl)cyclohexan-1-ol	C16H24O	232.36	C[C@@H]1CC[C@H]([C@@H](C1)O)C(C)(C)C2=CC=CC=C2	1.531	1.523
193352-75-9	(3S,4S)-1-benzylpyrrolidine-3,4-diamine	C11H17N3	191.27	C1[C@@H]([C@H](CN1CC2=CC=CC=C2)N)N	1.546	1.548
7429-37-0	(1R,2R)-1,2-dibromocyclohexane	C6H10Br2	241.95	C1CC[C@H]([C@@H](C1)Br)Br	1.553	1.551
131457-46-0	(4S)-4-phenyl-2-[2-[(4S)-4-phenyl-4,5-dihydro-1,3-oxazol-2-yl]propan-2-yl]-4,5-dihydro-1,3-oxazole	C21H22N2O2	334.4	CC(C)(C1=N[C@H](CO1)C2=CC=CC=C2)C3=N[C@H](CO3)C4=CC=CC=C4	1.564	1.570
15448-47-2	(2R)-2-methyloxirane	C3H6O	58.08	C[C@@H]1CO1	1.366	1.370
3760-95-0	(2R)-2-ethyloxirane	C4H8O	72.11	CC[C@@H]1CO1	1.384	1.389
78918-91-9	(R)-3-Methylhexane	C7H16	100.2	CC[C@@H](C)CCC	1.385	1.386
13250-12-9	(2R)-butan-2-amine	C4H11N	73.14	CC[C@@H](C)N	1.393	1.396
4221-99-2	(2S)-butan-2-ol	C4H10O	74.12	CC[C@H](C)O	1.397	1.390
54638-10-7	(R)-sec-Pentyl acetate	C7H14O2	130.18	O([C@@H](CCC)C)C(C)=O	1.401	1.401
4984-22-9	(2R)-1-methoxypropan-2-ol	C4H10O2	90.12	C[C@H](COC)O	1.403	1.405
64491-70-9	(2R)-2-(methoxymethyl)oxirane	C4H8O2	88.11	COC[C@H]1CO1	1.405	1.405
31087-44-2	(2R)-pentan-2-ol	C5H12O	88.15	CCC[C@@H](C)O	1.406	1.401
29882-57-3	(2S)-2-Chloropentane	C5H11Cl	106.59	C[C@H](Cl)CCC	1.407	1.404
1565-80-6	(2S)-2-methylbutan-1-ol	C5H12O	88.15	CC[C@H](C)CO	1.410	1.406
17392-83-5	methyl (2R)-2-hydroxypropanoate	C4H8O3	104.1	C[C@H](C(=O)OC)O	1.413	1.417
40560-29-0	(2S)-1-chloro-2-methylbutane	C5H11Cl	106.59	CC[C@H](C)CCl	1.413	1.411
687-47-8	ethyl (2S)-2-hydroxypropanoate	C5H10O3	118.13	CCOC(=O)[C@H](C)O	1.413	1.417
73246-45-4	methyl (2S)-2-chloropropanoate	C4H7ClO2	122.55	C[C@@H](C(=O)OC)Cl	1.418	1.419
30293-82-4	methyl (2S)-2-isocyanatopropanoate	C5H7NO3	129.11	C[C@@H](C(=O)OC)N=C=O	1.418	1.419
42072-39-9	(3S)-3-methylpentan-1-ol	C6H14O	102.17	CC[C@H](C)CCO	1.419	1.414
63163-08-6	dimethyl (2S)-2-methylbutanedioate	C7H12O4	160.17	C[C@@H](CC(=O)OC)C(=O)OC	1.419	1.416
26549-25-7	(S)-3-Heptanol	C7H16O	116.2	CC[C@H](O)CCCC	1.420	1.419
24915-95-5	ethyl (3R)-3-hydroxybutanoate	C6H12O3	132.16	CCOC(=O)C[C@@H](C)O	1.421	1.425
36394-75-9	[(2S)-1-chloro-1-oxopropan-2-yl] acetate	C5H7ClO3	150.56	C[C@@H](C(=O)Cl)OC(=O)C	1.421	1.432
3976-69-0	methyl (3R)-3-hydroxybutanoate	C5H10O3	118.13	C[C@H](CC(=O)OC)O	1.422	1.425
51260-39-0	(4S)-4-methyl-1,3-dioxolan-2-one	C4H6O3	102.09	C[C@H]1COC(=O)O1	1.422	1.418
6034-46-4	(2S)-2-acetyloxypropanoic acid	C5H8O4	132.11	C[C@@H](C(=O)O)OC(=O)C	1.424	1.423
80657-57-4	methyl (2S)-3-hydroxy-2-methylpropanoate	C5H10O3	118.13	C[C@@H](CO)C(=O)OC	1.425	1.423
52373-72-5	methyl (4R)-2,2-dimethyl-1,3-dioxolane-4-carboxylate	C7H12O4	160.17	CC1(OC[C@@H](O1)C(=O)OC)C	1.425	1.440
114489-96-2	isobutyl (R)-2-chloropropanoate	C7H13ClO2	164.63	CC(C)COC([C@H](Cl)C)=O	1.425	1.423
5978-70-1	(2R)-octan-2-ol	C8H18O	130.23	CCCCCC[C@@H](C)O	1.426	1.424
42969-65-3	(2R)-but-3-yn-2-ol	C4H6O	70.09	C[C@H](C#C)O	1.426	1.418
1767-46-0	(4S)-4-methylhexan-1-ol	C7H16O	116.2	CC[C@H](C)CCCO	1.426	1.423
10171-92-3	dimethyl (2S)-2-methylpentanedioate	C8H14O4	174.19	C[C@@H](CCC(=O)OC)C(=O)OC	1.426	1.426
30293-86-8	methyl (2S)-2-isocyanato-3-methylbutanoate	C7H11NO3	157.17	CC(C)[C@@H](C(=O)OC)N=C=O	1.427	1.427
60456-26-0	[(2R)-oxiran-2-yl]methyl butanoate	C7H12O3	144.17	CCCC(=O)OC[C@H]1CO1	1.428	1.430
145080-94-0	methyl (2S)-2-isocyanato-3-[(2-methylpropan-2-yl)oxy]propanoate	C9H15NO4	201.22	CC(C)(C)OC[C@@H](C(=O)OC)N=C=O	1.428	1.430
52708-03-9	(S)-4-Nonanol	C9H20O	144.25	CCCCC[C@H](CCC)O	1.429	1.428
79-33-4	(2S)-2-hydroxypropanoic acid	C3H6O3	90.08	C[C@@H](C(=O)O)O	1.429	1.437
57803-73-3	(5S)-5-methylheptan-1-ol	C8H18O	130.23	CC[C@H](C)CCCCO	1.431	1.429
123237-62-7	tert-butyl-dimethyl-[[(2S)-oxiran-2-yl]methoxy]silane	C9H20O2Si	188.34	CC(C)(C)[Si](C)(C)OC[C@@H]1CO1	1.431	1.432
39570-63-3	methyl (2S)-2-isocyanato-4-methylpentanoate	C8H13NO3	171.19	CC(C)C[C@@H](C(=O)OC)N=C=O	1.431	1.426
63038-26-6	methyl (2S)-2-amino-3,3-dimethylbutanoate	C7H15NO2	145.2	CC(C)(C)[C@@H](C(=O)OC)N	1.432	1.429
4254-15-3	(2S)-propane-1,2-diol	C3H8O2	76.09	C[C@@H](CO)O	1.433	1.432
57044-25-4	[(2R)-oxiran-2-yl]methanol	C3H6O2	74.08	C1[C@H](O1)CO	1.433	1.435
22323-82-6	[(4S)-2,2-dimethyl-1,3-dioxolan-4-yl]methanol	C6H12O3	132.16	CC1(OC[C@@H](O1)CO)C	1.434	1.432
110453-78-6	(6S)-6-methyloctan-1-ol	C9H20O	144.25	CC[C@H](C)CCCCCO	1.434	1.432
29617-66-1	(2S)-2-chloropropanoic acid	C3H5ClO2	108.52	C[C@@H](C(=O)O)Cl	1.435	1.439
691-84-9	diethyl (2S)-2-hydroxybutanedioate	C8H14O5	190.19	CCOC(=O)C[C@@H](C(=O)OCC)O	1.435	1.435
57044-24-3	(4R)-4-(chloromethyl)-2,2-dimethyl-1,3-dioxolane	C6H11ClO2	150.6	CC1(OC[C@@H](O1)CCl)C	1.435	1.434
185836-34-4	(4R)-4-(methoxymethyl)-1,3-dioxolan-2-one	C5H8O4	132.11	COC[C@@H]1COC(=O)O1	1.437	1.447
40348-66-1	(2R)-butane-1,2-diol	C4H10O2	90.12	CC[C@H](CO)O	1.438	1.440
51594-55-9	(2R)-2-(chloromethyl)oxirane	C3H5ClO	92.52	C1[C@@H](O1)CCl	1.438	1.438
70005-89-9	2-[(4R)-2,2-dimethyl-1,3-dioxolan-4-yl]ethanol	C7H14O3	146.18	CC1(OC[C@H](O1)CCO)C	1.439	1.453
32653-32-0	(2S)-2-chlorobutanoic acid	C4H7ClO2	122.55	CC[C@@H](C(=O)O)Cl	1.440	1.440
617-55-0	dimethyl (2S)-2-hydroxybutanedioate	C6H10O5	162.14	COC(=O)C[C@@H](C(=O)OC)O	1.440	1.438
6290-03-5	(3R)-butane-1,3-diol	C4H10O2	90.12	C[C@H](CCO)O	1.440	1.440
14590-53-5	(1S)-2,2-dimethylcyclopropane-1-carboxylic acid	C6H10O2	114.14	CC1(C[C@@H]1C(=O)O)C	1.441	1.442
32556-71-1	(3S)-oct-1-yn-3-ol	C8H14O	126.2	CCCCC[C@@H](C#C)O	1.442	1.437
145080-95-1	diethyl (2S)-2-isocyanatopentanedioate	C10H15NO5	229.23	CCOC(=O)CC[C@@H](C(=O)OCC)N=C=O	1.442	1.439
26782-74-1	(2S)-2-chloro-3-methylbutanoic acid	C5H9ClO2	136.58	CC(C)[C@@H](C(=O)O)Cl	1.442	1.441
28659-81-6	(2S)-2-chloro-4-methylpentanoic acid	C6H11ClO2	150.6	CC(C)C[C@@H](C(=O)O)Cl	1.442	1.439
108149-60-6	3-O-tert-butyl 4-O-methyl (4S)-2,2-dimethyl-1,3-oxazolidine-3,4-dicarboxylate	C12H21NO5	259.3	CC1(N([C@@H](CO1)C(=O)OC)C(=O)OC(C)(C)C)C	1.443	1.449
112211-88-8	(2S)-3-methyl-2-(propan-2-ylamino)butan-1-ol	C8H19NO	145.24	CC(C)[C@@H](CO)NC(C)C	1.443	1.442
20089-07-0	(2S)-2-Methyl-1-butanethiol	C5H12S	104.22	CC[C@H](C)CS	1.444	1.445
938-54-5	ethyl (2S)-1-ethylpyrrolidine-2-carboxylate	C9H17NO2	171.24	CCN1CCC[C@H]1C(=O)OCC	1.445	1.444
63126-47-6	(2S)-2-(methoxymethyl)pyrrolidine	C6H13NO	115.17	COC[C@@H]1CCCN1	1.446	1.450
102308-32-7	tert-butyl (4S)-4-formyl-2,2-dimethyl-1,3-oxazolidine-3-carboxylate	C11H19NO4	229.27	CC1(N([C@@H](CO1)C=O)C(=O)OC(C)(C)C)C	1.446	1.442
5949-05-3	(3S)-3,7-dimethyloct-6-enal	C10H18O	154.25	C[C@@H](CCC=C(C)C)CC=O	1.447	1.443
141942-85-0	ethyl (3R)-4-cyano-3-hydroxybutanoate	C7H11NO3	157.17	CCOC(=O)C[C@@H](CC#N)O	1.448	1.453
5817-26-5	ethyl (2S)-pyrrolidine-2-carboxylate	C7H13NO2	143.18	CCOC(=O)[C@@H]1CCCN1	1.450	1.452
2749-11-3	(2S)-2-aminopropan-1-ol	C3H9NO	75.11	C[C@@H](CO)N	1.450	1.440
57416-04-3	(R)-2,3-dihydroxypropyl acetate	C5H10O4	176.17	O[C@H](CO)COC(C)=O	1.450	1.454
86087-23-2	(3S)-oxolan-3-ol	C4H8O2	88.11	C1COC[C@H]1O	1.451	1.450
7533-40-6	(2S)-2-amino-4-methylpentan-1-ol	C6H15NO	117.19	CC(C)C[C@@H](CO)N	1.451	1.445
5856-63-3	(2R)-2-aminobutan-1-ol	C4H11NO	89.14	CC[C@H](CO)N	1.451	1.446
458-88-8	(S)-2-Propylpiperidine	C8H17N	127.23	CCC[C@H]1CCCCN1	1.451	1.454
2766-43-0	methyl (2S)-3-hydroxy-2-[(2-methylpropan-2-yl)oxycarbonylamino]propanoate	C9H17NO5	219.23	CC(C)(C)OC(=O)N[C@@H](CO)C(=O)OC	1.452	1.456
90866-33-4	ethyl (3R)-4-chloro-3-hydroxybutanoate	C6H11ClO3	166.6	CCOC(=O)C[C@H](CCl)O	1.453	1.458
73323-65-6	1-O-tert-butyl 2-O-methyl (2R)-pyrrolidine-1,2-dicarboxylate	C11H19NO4	229.27	CC(C)(C)OC(=O)N1CCC[C@@H]1C(=O)OC	1.453	1.458
88767-98-0	ethyl (2R)-4-phenyl-2-(trifluoromethylsulfonyloxy)butanoate	C13H15F3O5S	340.32	CCOC(=O)[C@@H](CCC1=CC=CC=C1)OS(=O)(=O)C(F)(F)F	1.454	1.449
98190-85-3	methyl (2S)-3-bromo-2-methylpropanoate	C5H9BrO2	181.03	C[C@H](CBr)C(=O)OC	1.455	1.455
7202-43-9	[(2R)-oxolan-2-yl]methanamine	C5H11NO	101.15	C1C[C@@H](OC1)CN	1.455	1.462
61477-40-5	(3R)-3-aminobutan-1-ol	C4H11NO	89.14	C[C@H](CCO)N	1.455	1.445
7540-51-4	(3S)-3,7-dimethyloct-6-en-1-ol	C10H20O	156.26	C[C@@H](CCC=C(C)C)CCO	1.456	1.452
151223-12-0	2-[(4S)-2,2-di(propan-2-yl)-1,3-dioxolan-4-yl]ethanol	C11H22O3	202.29	CC(C)C1(OC[C@@H](O1)CCO)C(C)C	1.456	1.455
496-49-1	(R)-1-(1-Methyl-2-pyrrolidinyl)-2-propanone	C8H15NO	141.21	CN1CCC[C@@H]1CC(C)=O	1.456	1.455
6812-78-8	(S)-3,7-Dimethyl-7-octen-1-ol	C10H20O	156.26	C[C@H](CCO)CCCC(C)=C	1.456	1.448
25137-01-3	ethyl (3R)-piperidine-3-carboxylate	C8H15NO2	157.21	CCOC(=O)[C@@H]1CCCNC1	1.459	1.456
10531-50-7	(1R)-2,2,2-trifluoro-1-phenylethanol	C8H7F3O	176.14	C1=CC=C(C=C1)[C@H](C(F)(F)F)O	1.460	1.461
161511-85-9	tert-butyl (2S)-2-(hydroxymethyl)azetidine-1-carboxylate	C9H17NO3	187.24	CC(C)(C)OC(=O)N1CC[C@H]1CO	1.460	1.462
87392-07-2	(2S)-oxolane-2-carboxylic acid	C5H8O3	116.11	C1C[C@H](OC1)C(=O)O	1.460	1.457
17430-98-7	(1S)-1-cyclohexylethanamine	C8H17N	127.23	C[C@@H](C1CCCCC1)N	1.462	1.466
88390-32-3	(2R)-4-amino-2-methylbutan-1-ol	C5H13NO	103.16	C[C@H](CCN)CO	1.462	1.448
78342-42-4	(2S)-3,6-dimethoxy-2-propan-2-yl-2,5-dihydropyrazine	C9H16N2O2	184.24	CC(C)[C@H]1C(=NCC(=N1)OC)OC	1.462	1.454
141-24-2	methyl (Z,12R)-12-hydroxyoctadec-9-enoate	C19H36O3	312.5	CCCCCC[C@H](C/C=C\CCCCCCCC(=O)OC)O	1.462	1.462
59983-39-0	(2S)-2-(methoxymethyl)pyrrolidin-1-amine	C6H14N2O	130.19	COC[C@@H]1CCCN1N	1.464	1.470
7331-52-4	(4S)-4-hydroxyoxolan-2-one	C4H6O3	102.09	C1[C@@H](COC1=O)O	1.464	1.471
77877-19-1	(4S)-3-propanoyl-4-propan-2-yl-1,3-oxazolidin-2-one	C9H15NO3	185.22	CCC(=O)N1[C@H](COC1=O)C(C)C	1.465	1.461
104641-60-3	(3R)-1-methylpyrrolidin-3-ol	C5H11NO	101.15	CN1CC[C@H](C1)O	1.465	1.467
132883-44-4	(3S)-N,N-dimethylpyrrolidin-3-amine	C6H14N2	114.19	CN(C)[C@H]1CCNC1	1.465	1.471
22795-99-9	[(2S)-1-ethylpyrrolidin-2-yl]methanamine	C7H16N2	128.22	CCN1CCC[C@H]1CN	1.466	1.469
52079-23-9	(3S)-3-hydroxyoxolan-2-one	C4H6O3	102.09	C1COC(=O)[C@H]1O	1.466	1.454
119020-01-8	tert-butyl (2S)-2-(aminomethyl)pyrrolidine-1-carboxylate	C10H20N2O2	200.28	CC(C)(C)OC(=O)N1CCC[C@H]1CN	1.469	1.466
39637-99-5	(2R)-3,3,3-trifluoro-2-methoxy-2-phenylpropanoyl chloride	C10H8ClF3O2	252.62	CO[C@@](C1=CC=CC=C1)(C(=O)Cl)C(F)(F)F	1.469	1.469
32780-06-6	(5S)-5-(hydroxymethyl)oxolan-2-one	C5H8O3	116.11	C1CC(=O)O[C@@H]1CO	1.470	1.468
147081-44-5	tert-butyl (3S)-3-aminopyrrolidine-1-carboxylate	C9H18N2O2	186.25	CC(C)(C)OC(=O)N1CC[C@@H](C1)N	1.471	1.467
625471-18-3	tert-butyl (3S)-3-aminopiperidine-1-carboxylate	C10H20N2O2	200.28	CC(C)(C)OC(=O)N1CCC[C@@H](C1)N	1.471	1.469
86961-07-1	methyl (2R)-3-acetylsulfanyl-2-methylpropanoate	C7H12O3S	176.24	C[C@@H](CSC(=O)C)C(=O)OC	1.471	1.472
381670-30-0	(3R)-N-ethylpyrrolidin-3-amine	C6H14N2	114.19	CCN[C@@H]1CCNC1	1.472	1.469
5989-27-5	(4R)-1-methyl-4-prop-1-en-2-ylcyclohexene	C10H16	136.23	CC1=CC[C@@H](CC1)C(=C)C	1.473	1.470
4221-98-1	(5R)-2-methyl-5-propan-2-ylcyclohexa-1,3-diene	C10H16	136.23	CC1=CC[C@@H](C=C1)C(C)C	1.473	1.469
84367-31-7	(3R)-4-chloro-3-hydroxybutanenitrile	C4H6ClNO	119.55	C(C#N)[C@H](CCl)O	1.474	1.473
10048-32-5	(S)-Parasorbic acid	C6H8O2	112.13	C[C@H]1CC=CC(=O)O1	1.474	1.464
10009-70-8	(2R)-2-bromopropanoic acid	C3H5BrO2	152.97	C[C@H](C(=O)O)Br	1.475	1.476
139015-33-1	(3R)-N-methylpyrrolidin-3-amine	C5H12N2	100.16	CN[C@@H]1CCNC1	1.476	1.479
121817-71-8	(2R)-2-(methoxymethyl)pyrrolidine-1-carbaldehyde	C7H13NO2	143.18	COC[C@H]1CCCN1C=O	1.476	1.474
84466-85-3	1-[[(2S)-1-methylpyrrolidin-2-yl]methyl]piperidine	C11H22N2	182.31	CN1CCC[C@H]1CN2CCCCC2	1.478	1.479
20126-76-5	(1R)-4-methyl-1-propan-2-ylcyclohex-3-en-1-ol	C10H18O	154.25	CC1=CC[C@](CC1)(C(C)C)O	1.479	1.481
60827-45-4	(2S)-3-chloropropane-1,2-diol	C3H7ClO2	110.54	C([C@@H](CCl)O)O	1.480	1.481
5708-19-0	(1S)-cyclohex-3-ene-1-carboxylic acid	C7H10O2	126.15	C1C[C@@H](CC=C1)C(=O)O	1.480	1.482
10395-45-6	(S)-Carvenone	C10H16O	152.23	O=C1C=C(C(C)C)CC[C@@H]1C	1.481	1.477
69500-64-7	[(2S)-pyrrolidin-2-yl]methanamine	C5H12N2	100.16	C1C[C@H](NC1)CN	1.481	1.491
87655-21-8	(3S)-3-hydroxy-2,2-dimethylcyclohexan-1-one	C8H14O2	142.2	CC1([C@H](CCCC1=O)O)C	1.481	1.472
68832-13-3	[(2R)-pyrrolidin-2-yl]methanol	C5H11NO	101.15	C1C[C@@H](NC1)CO	1.485	1.485
4931-66-2	methyl (2S)-5-oxopyrrolidine-2-carboxylate	C6H9NO3	143.14	COC(=O)[C@@H]1CCC(=O)N1	1.486	1.481
89-82-7	(5R)-5-methyl-2-propan-2-ylidenecyclohexan-1-one	C10H16O	152.23	C[C@@H]1CCC(=C(C)C)C(=O)C1	1.486	1.485
60419-23-0	1-[[(2R)-pyrrolidin-2-yl]methyl]pyrrolidine	C9H18N2	154.25	C1CCN(C1)C[C@H]2CCCN2	1.487	1.484
116183-82-5	(3R)-pyrrolidin-3-amine	C4H10N2	86.14	C1CNC[C@@H]1N	1.488	1.491
495-61-4	(S)-β-Bisabolene	C15H24	204.35	CC(C)=CCCC(=C)[C@@H]1CCC(=CC1)C	1.488	1.495
100243-39-8	(3S)-pyrrolidin-3-ol	C4H9NO	87.12	C1CNC[C@H]1O	1.489	1.481
76497-39-7	(2S)-3-acetylsulfanyl-2-methylpropanoic acid	C6H10O3S	162.21	C[C@H](CSC(=O)C)C(=O)O	1.489	1.490
16495-03-7	(4S)-2,2-dimethyl-4-(phenylmethoxymethyl)-1,3-dioxolane	C13H18O3	222.28	CC1(OC[C@@H](O1)COCC2=CC=CC=C2)C	1.494	1.504
911200-98-1	(3aR)-3a-prop-2-enyl-2,3,4,5-tetrahydrocyclopenta[b]furan	C10H14O	150.22	C=CC[C@@]12CCC=C1OCC2	1.496	1.491
81-13-0	(R)-Panthenol	C9H19NO4	205.25	CC(C)(CO)[C@@H](O)C(=O)NCCCO	1.497	1.507
2244-16-8	(5S)-2-methyl-5-prop-1-en-2-ylcyclohex-2-en-1-one	C10H14O	150.22	CC1=CC[C@@H](CC1=O)C(=C)C	1.499	1.503
17279-31-1	(1S)-N,N-dimethyl-1-phenylethanamine	C10H15N	149.23	C[C@@H](C1=CC=CC=C1)N(C)C	1.503	1.509
38261-81-3	[(2S)-2-methylbutyl] 4-methylbenzenesulfonate	C12H18O3S	242.34	CC[C@H](C)COS(=O)(=O)C1=CC=C(C=C1)C	1.503	1.500
90315-82-5	ethyl (2R)-2-hydroxy-4-phenylbutanoate	C12H16O3	208.25	CCOC(=O)[C@@H](CCC1=CC=CC=C1)O	1.504	1.504
18031-40-8	(4S)-4-prop-1-en-2-ylcyclohexene-1-carbaldehyde	C10H14O	150.22	CC(=C)[C@H]1CCC(=CC1)C=O	1.508	1.514
85483-97-2	(2S)-1-phenylmethoxypropan-2-ol	C10H14O2	166.22	C[C@@H](COCC1=CC=CC=C1)O	1.511	1.511
56777-24-3	benzyl (2S)-2-hydroxypropanoate	C10H12O3	180.2	C[C@@H](C(=O)OCC1=CC=CC=C1)O	1.513	1.510
5951-67-7	(S)-α-Elemene	C15H24	204.35	CC(C)C1=CC(CC[C@@]1(C)C=C)=C(C)C	1.513	1.504
14649-03-7	[(1S)-1-isocyanatoethyl]benzene	C9H9NO	147.17	C[C@@H](C1=CC=CC=C1)N=C=O	1.514	1.512
22144-60-1	(R)-α-Propylbenzenemethanol	C10H14O	150.22	[C@H](CCC)(O)C1=CC=CC=C1	1.514	1.515
16495-13-9	(2S)-2-(phenylmethoxymethyl)oxirane	C10H12O2	164.2	C1[C@H](O1)COCC2=CC=CC=C2	1.519	1.519
1565-74-8	(1R)-1-phenylpropan-1-ol	C9H12O	136.19	CC[C@H](C1=CC=CC=C1)O	1.520	1.521
3789-59-1	(1S)-1-phenylpropan-1-amine	C9H13N	135.21	CC[C@@H](C1=CC=CC=C1)N	1.520	1.521
27298-98-2	(1S)-1-(4-methylphenyl)ethanamine	C9H13N	135.21	CC1=CC=C(C=C1)[C@H](C)N	1.521	1.524
1572-95-8	(2R)-1-phenylpropan-2-ol	C9H12O	136.19	C[C@H](CC1=CC=CC=C1)O	1.522	1.519
29169-64-0	[(1R)-2-chloro-2-oxo-1-phenylethyl] formate	C9H7ClO3	198.6	C1=CC=C(C=C1)[C@H](C(=O)Cl)OC=O	1.522	1.522
17596-79-1	(2S)-2-phenylpropan-1-amine	C9H13N	135.21	C[C@H](CN)C1=CC=CC=C1	1.525	1.523
54-11-5	3-[(2S)-1-methylpyrrolidin-2-yl]pyridine	C10H14N2	162.23	CN1CCC[C@H]1C2=CN=CC=C2	1.525	1.534
169750-99-6	(3S)-1-benzyl-N-ethylpyrrolidin-3-amine	C13H20N2	204.31	CCN[C@H]1CCN(C1)CC2=CC=CC=C2	1.526	1.522
86990-91-2	(2R)-4-phenylmethoxybutane-1,2-diol	C11H16O3	196.24	C1=CC=C(C=C1)COCC[C@H](CO)O	1.526	1.529
3886-69-9	(1R)-1-phenylethanamine	C8H11N	121.18	C[C@H](C1=CC=CC=C1)N	1.527	1.528
1517-69-7	(1R)-1-phenylethanol	C8H10O	122.16	C[C@H](C1=CC=CC=C1)O	1.528	1.524
81096-93-7	(3R)-4-phenylmethoxybutane-1,3-diol	C11H16O3	196.24	C1=CC=C(C=C1)COC[C@@H](CCO)O	1.528	1.526
71031-03-3	(2S)-2-(phenoxymethyl)oxirane	C9H10O2	150.17	C1[C@H](O1)COC2=CC=CC=C2	1.531	1.522
22038-86-4	(1R)-1-(4-methoxyphenyl)ethanamine	C9H13NO	151.21	C[C@H](C1=CC=C(C=C1)OC)N	1.533	1.536
169749-99-9	(3S)-1-benzyl-N-methylpyrrolidin-3-amine	C12H18N2	190.28	CN[C@H]1CCN(C1)CC2=CC=CC=C2	1.533	1.531
56552-80-8	(2R)-3-phenylmethoxypropane-1,2-diol	C10H14O3	182.22	C1=CC=C(C=C1)COC[C@@H](CO)O	1.533	1.531
20780-53-4	(2R)-2-phenyloxirane	C8H8O	120.15	C1[C@H](O1)C2=CC=CC=C2	1.536	1.529
157528-56-8	(3R)-1-benzylpyrrolidine-3-carbonitrile	C12H14N2	186.25	C1CN(C[C@@H]1C#N)CC2=CC=CC=C2	1.536	1.535
494-97-3	(S)-3-(2-Pyrrolidinyl)pyridine	C9H12N2	148.2	[C@H]1(CCCN1)C=2C=CC=NC2	1.538	1.551
32345-60-1	methyl (2S)-2-(2-chlorophenyl)-2-hydroxyacetate	C9H9ClO3	200.62	COC(=O)[C@H](C1=CC=CC=C1Cl)O	1.542	1.537
494-52-0	(S)-3-(2-Piperidinyl)pyridine	C10H14N2	162.23	C1CC[C@H](NC1)c2cccnc2	1.543	1.546
114715-39-8	(3R)-1-benzylpyrrolidin-3-amine	C11H16N2	176.26	C1CN(C[C@@H]1N)CC2=CC=CC=C2	1.544	1.546
34993-51-6	(3R)-3-phenylcyclohexan-1-one	C12H14O	174.24	C1C[C@H](CC(=O)C1)C2=CC=CC=C2	1.544	1.540
86505-44-4	(3R)-3-phenylcyclopentan-1-one	C11H12O	160.21	C1CC(=O)C[C@@H]1C2=CC=CC=C2	1.547	1.546
91599-81-4	(3R)-1-benzylpiperidin-3-ol	C12H17NO	191.27	C1C[C@H](CN(C1)CC2=CC=CC=C2)O	1.548	1.542
101930-07-8	(3R)-1-benzylpyrrolidin-3-ol	C11H15NO	177.24	C1CN(C[C@@H]1O)CC2=CC=CC=C2	1.549	1.546
156-08-1	(S)-Benzphetamine	C17H21N	239.35	C([C@@H](N(CC1=CC=CC=C1)C)C)C2=CC=CC=C2	1.552	1.560
17480-69-2	(1S)-N-benzyl-1-phenylethanamine	C15H17N	211.3	C[C@@H](C1=CC=CC=C1)NCC2=CC=CC=C2	1.563	1.565
23357-46-2	(1R)-1,2,3,4-tetrahydronaphthalen-1-amine	C10H13N	147.22	C1C[C@H](C2=CC=CC=C2C1)N	1.564	1.565
45791-36-4	(1R)-1-(4-bromophenyl)ethanamine	C8H10BrN	200.08	C[C@H](C1=CC=C(C=C1)Br)N	1.568	1.572
581-49-7	(S)-1,2,3,6-Tetrahydro-2,3'-bipyridine	C10H12N2	160.22	C1N[C@@H](CC=C1)c2cccnc2	1.568	1.562
30339-30-1	(1S)-2-(4-methylphenyl)-1-phenylethanamine	C15H17N	211.3	CC1=CC=C(C=C1)C[C@@H](C2=CC=CC=C2)N	1.572	1.572
64030-44-0	N-[[(2S)-pyrrolidin-2-yl]methyl]aniline	C11H16N2	176.26	C1C[C@H](NC1)CNC2=CC=CC=C2	1.575	1.572
119237-64-8	(2S)-2-benzhydrylpyrrolidine	C17H19N	237.34	C1C[C@H](NC1)C(C2=CC=CC=C2)C3=CC=CC=C3	1.585	1.589
63799-11-1	4-[4-[(2S)-2-methylbutyl]phenyl]benzonitrile	C18H19N	249.3	CC[C@H](C)CC1=CC=C(C=C1)C2=CC=C(C=C2)C#N	1.594	1.595
73671-79-1	1-[(1S)-1-isocyanatoethyl]naphthalene	C13H11NO	197.23	C[C@@H](C1=CC=CC2=CC=CC=C21)N=C=O	1.604	1.598
3886-70-2	(1R)-1-naphthalen-1-ylethanamine	C12H13N	171.24	C[C@H](C1=CC=CC2=CC=CC=C21)N	1.623	1.619
355-42-0	Perfluorohexane	C6F14	338.04	FC(F)(F)C(F)(F)C(F)(F)C(F)(F)C(F)(F)C(F)(F)F	1.252	1.249
355-04-4	Perfluoro-2-methylpentane	C6F14	338.04	FC(F)(F)C(F)(F)C(F)(F)C(F)(C(F)(F)F)C(F)(F)F	1.256	1.254
74-90-8	Hydrogen cyanide	CHN	27.025	C#N	1.261	1.267
335-57-9	Perfluoroheptane	C7F16	388.05	FC(F)(F)C(F)(F)C(F)(F)C(F)(F)C(F)(F)C(F)(F)C(F)(F)F	1.262	1.258
375-83-7	1H-Pentadecafluoroheptane	C7HF15	370.06	FC(F)C(F)(F)C(F)(F)C(F)(F)C(F)(F)C(F)(F)C(F)(F)F	1.269	1.274
407-25-0	Trifluoroacetic acid anhydride	C4F6O3	210.03	FC(F)(F)C(=O)OC(=O)C(F)(F)F	1.269	1.272
307-34-6	Perfluorooctane	C8F18	438.06	FC(F)(F)C(F)(F)C(F)(F)C(F)(F)C(F)(F)C(F)(F)C(F)(F)C(F)(F)F	1.275	1.263
338-83-0	Tris(perfluoropropyl)amine	C9F21N	521.07	FC(F)(F)C(F)(F)C(F)(F)N(C(F)(F)C(F)(F)C(F)(F)F)C(F)(F)C(F)(F)C(F)(F)F	1.279	1.277
355-02-2	Perfluoromethylcyclohexane	C7F14	350.05	FC(F)(F)C1(F)C(F)(F)C(F)(F)C(F)(F)C(F)(F)C1(F)F	1.280	1.279
336-59-4	Heptafluorobutanoic anhydride	C8F14O3	410.06	FC(F)(F)C(F)(F)C(F)(F)C(=O)OC(=O)C(F)(F)C(F)(F)C(F)(F)F	1.285	1.293
378-75-6	Methyl pentafluoropropanoate	C4H3F5O2	178.06	COC(=O)C(F)(F)C(F)(F)F	1.287	1.291
375-16-6	Heptafluorobutanoyl chloride	C4ClF7O	232.48	FC(F)(F)C(F)(F)C(F)(F)C(Cl)=O	1.288	1.297
75-89-8	2,2,2-Trifluoroethanol	C2H3F3O	100.04	OCC(F)(F)F	1.291	1.293
311-89-7	Tris(perfluorobutyl)amine	C12F27N	671.09	FC(F)(F)C(F)(F)C(F)(F)C(F)(F)N(C(F)(F)C(F)(F)C(F)(F)C(F)(F)F)C(F)(F)C(F)(F)C(F)(F)C(F)(F)F	1.291	1.290
355-75-9	Perfluorocyclohexene	C6F10	262.05	FC1=C(F)C(F)(F)C(F)(F)C(F)(F)C1(F)F	1.293	1.283
375-01-9	2,2,3,3,4,4,4-Heptafluoro-1-butanol	C4H3F7O	200.05	OCC(F)(F)C(F)(F)C(F)(F)F	1.294	1.291
356-24-1	Methyl heptafluorobutanoate	C5H3F7O2	228.06	COC(=O)C(F)(F)C(F)(F)C(F)(F)F	1.295	1.293
375-22-4	Heptafluorobutanoic acid	C4HF7O2	214.04	OC(=O)C(F)(F)C(F)(F)C(F)(F)F	1.295	1.288
2708-07-8	3,3,4,4,5,5,6,6,7,7,7-undecafluoroheptan-2-one	C7H3F11O	312.08	CC(=O)C(C(C(C(C(F)(F)F)(F)F)(F)F)(F)F)(F)F	1.296	1.297
26675-46-7	2-chloro-2-(difluoromethoxy)-1,1,1-trifluoroethane	C3H2ClF5O	184.49	C(C(F)(F)F)(OC(F)F)Cl	1.299	1.295
426-65-3	ethyl 2,2,3,3,3-pentafluoropropanoate	C5H5F5O2	192.08	CCOC(=O)C(C(F)(F)F)(F)F	1.300	1.309
753-90-2	2,2,2-trifluoroethanamine	C2H4F3N	99.06	C(C(F)(F)F)N	1.301	1.305
14312-89-1	methyl 2,2,3,3,4,4,5,5,6,6,7,7,7-tridecafluoroheptanoate	C8H3F13O2	378.09	COC(=O)C(C(C(C(C(C(F)(F)F)(F)F)(F)F)(F)F)(F)F)(F)F	1.302	1.301
754-85-8	3,3,4,4,5,5,6,6,7,7,8,8,9,9,9-pentadecafluorononan-2-one	C9H3F15O	412.09	CC(=O)C(C(C(C(C(C(C(F)(F)F)(F)F)(F)F)(F)F)(F)F)(F)F)(F)F	1.302	1.303
356-27-4	ethyl 2,2,3,3,4,4,4-heptafluorobutanoate	C6H5F7O2	242.09	CCOC(=O)C(C(C(F)(F)F)(F)F)(F)F	1.303	1.310
355-34-0	2,2,3,3,4,4,5,5,6,6,6-undecafluorohexan-1-amine	C6H4F11N	299.08	C(C(C(C(C(C(F)(F)F)(F)F)(F)F)(F)F)(F)F)N	1.303	1.307
375-88-2	1-bromo-1,1,2,2,3,3,4,4,5,5,6,6,7,7,7-pentadecafluoroheptane	C7BrF15	448.95	C(C(C(C(F)(F)F)(F)F)(F)F)(C(C(C(F)(F)Br)(F)F)(F)F)(F)F	1.303	1.303
13838-16-9	2-Chloro-1,1,2-trifluoroethyl difluoromethyl ether	C3H2ClF5O	184.49	FC(F)OC(F)(F)C(F)Cl	1.303	1.298
662-01-1	1,3-Dichloro-1,1,2,2,3,3-hexafluoropropane	C3Cl2F6	220.93	FC(F)(Cl)C(F)(F)C(F)(F)Cl	1.303	1.307
375-82-6	2,2,3,3,4,4,5,5,6,6,7,7,7-tridecafluoroheptan-1-ol	C7H3F13O	350.08	C(C(C(C(C(C(C(F)(F)F)(F)F)(F)F)(F)F)(F)F)(F)F)O	1.304	1.305
376-27-2	methyl 2,2,3,3,4,4,5,5,6,6,7,7,8,8,8-pentadecafluorooctanoate	C9H3F15O2	428.09	COC(=O)C(C(C(C(C(C(C(F)(F)F)(F)F)(F)F)(F)F)(F)F)(F)F)(F)F	1.304	1.303
423-55-2	1-bromo-1,1,2,2,3,3,4,4,5,5,6,6,7,7,8,8,8-heptadecafluorooctane	C8BrF17	498.96	C(C(C(C(C(F)(F)Br)(F)F)(F)F)(F)F)(C(C(C(F)(F)F)(F)F)(F)F)(F)F	1.305	1.302
374-99-2	2,2,3,3,4,4,4-heptafluorobutan-1-amine	C4H4F7N	199.07	C(C(C(C(F)(F)F)(F)F)(F)F)N	1.305	1.298
424-36-2	ethyl 2,2,3,3,4,4,5,5,5-nonafluoropentanoate	C7H5F9O2	292.1	CCOC(=O)C(C(C(C(F)(F)F)(F)F)(F)F)(F)F	1.305	1.308
6226-25-1	2,2,2-trifluoroethyl trifluoromethanesulfonate	C3H2F6O3S	232.1	C(C(F)(F)F)OS(=O)(=O)C(F)(F)F	1.306	1.307
383177-55-7	4,4,5,5,6,6,7,7,8,8,8-undecafluorooctan-3-one	C8H5F11O	326.11	CCC(=O)C(C(C(C(C(F)(F)F)(F)F)(F)F)(F)F)(F)F	1.307	1.308
51502-45-5	methyl 2,2,3,3,4,4,5,5,6,6,7,7,8,8,9,9,9-heptadecafluorononanoate	C10H3F17O2	478.1	COC(=O)C(C(C(C(C(C(C(C(F)(F)F)(F)F)(F)F)(F)F)(F)F)(F)F)(F)F)(F)F	1.307	1.305
32042-38-9	2,2,2-trifluoroethyl formate	C3H3F3O2	128.05	C(C(F)(F)F)OC=O	1.307	1.301
383-63-1	ethyl 2,2,2-trifluoroacetate	C4H5F3O2	142.08	CCOC(=O)C(F)(F)F	1.308	1.310
79963-95-4	2,2,2-trifluoroethyl 1,1,2,2,3,3,4,4,4-nonafluorobutane-1-sulfonate	C6H2F12O3S	382.13	C(C(F)(F)F)OS(=O)(=O)C(C(C(C(F)(F)F)(F)F)(F)F)(F)F	1.308	1.315
30377-52-7	ethyl 2,2,3,3,4,4,5,5,6,6,7,7,8,8,9,9,9-heptadecafluorononanoate	C11H5F17O2	492.13	CCOC(=O)C(C(C(C(C(C(C(C(F)(F)F)(F)F)(F)F)(F)F)(F)F)(F)F)(F)F)(F)F	1.310	1.310
915-76-4	2,4,6-tris(1,1,2,2,3,3,3-heptafluoropropyl)-1,3,5-triazine	C12F21N3	585.11	C1(=NC(=NC(=N1)C(C(C(F)(F)F)(F)F)(F)F)C(C(C(F)(F)F)(F)F)(F)F)C(C(C(F)(F)F)(F)F)(F)F	1.311	1.309
858-46-8	2,4,6-tris(1,1,2,2,2-pentafluoroethyl)-1,3,5-triazine	C9F15N3	435.09	C1(=NC(=NC(=N1)C(C(F)(F)F)(F)F)C(C(F)(F)F)(F)F)C(C(F)(F)F)(F)F	1.312	1.315
382-31-0	2,2,3,4,4,4-hexafluorobutan-1-ol	C4H4F6O	182.06	C(C(C(C(F)(F)F)F)(F)F)O	1.313	1.317
17556-48-8	1,1,1-Trifluoro-2-propanol, (±)-	C3H5F3O	114.07	CC(O)C(F)(F)F	1.313	1.314
1513-87-7	bis(2,2,2-trifluoroethyl) carbonate	C5H4F6O3	226.07	C(C(F)(F)F)OC(=O)OCC(F)(F)F	1.314	1.312
647-25-6	1,8-dichloro-1,1,2,2,3,3,4,4,5,5,6,6,7,7,8,8-hexadecafluorooctane	C8Cl2F16	470.96	C(C(C(C(C(F)(F)Cl)(F)F)(F)F)(F)F)(C(C(C(F)(F)Cl)(F)F)(F)F)(F)F	1.314	1.314
306-94-5	1,1,2,2,3,3,4,4,4a,5,5,6,6,7,7,8,8,8a-octadecafluoronaphthalene	C10F18	462.08	C12(C(C(C(C(C1(F)F)(F)F)(F)F)(F)F)(C(C(C(C2(F)F)(F)F)(F)F)(F)F)F)F	1.314	1.310
2043-47-2	3,3,4,4,5,5,6,6,6-nonafluorohexan-1-ol	C6H5F9O	264.09	C(CO)C(C(C(C(F)(F)F)(F)F)(F)F)(F)F	1.315	1.310
433-28-3	ethenyl 2,2,2-trifluoroacetate	C4H3F3O2	140.06	C=COC(=O)C(F)(F)F	1.316	1.320
647-42-7	3,3,4,4,5,5,6,6,7,7,8,8,8-tridecafluorooctan-1-ol	C8H5F13O	364.1	C(CO)C(C(C(C(C(C(F)(F)F)(F)F)(F)F)(F)F)(F)F)(F)F	1.316	1.316
400-38-4	propan-2-yl 2,2,2-trifluoroacetate	C5H7F3O2	156.1	CC(C)OC(=O)C(F)(F)F	1.317	1.323
335-99-9	2,2,3,3,4,4,5,5,6,6,7,7-dodecafluoroheptan-1-ol	C7H4F12O	332.09	C(C(C(C(C(C(C(F)F)(F)F)(F)F)(F)F)(F)F)(F)F)O	1.318	1.321
355-80-6	2,2,3,3,4,4,5,5-octafluoropentan-1-ol	C5H4F8O	232.07	C(C(C(C(C(F)F)(F)F)(F)F)(F)F)O	1.318	1.320
2160-89-6	1,1,1,3,3,3-hexafluoropropan-2-yl prop-2-enoate	C6H4F6O2	222.08	C=CC(=O)OC(C(F)(F)F)C(F)(F)F	1.320	1.327
406-95-1	2,2,2-trifluoroethyl acetate	C4H5F3O2	142.08	CC(=O)OCC(F)(F)F	1.320	1.321
76-37-9	2,2,3,3-tetrafluoropropan-1-ol	C3H4F4O	132.06	C(C(C(F)F)(F)F)O	1.321	1.321
358-63-4	tris(2,2,2-trifluoroethyl) phosphate	C6H6F9O4P	344.07	C(C(F)(F)F)OP(=O)(OCC(F)(F)F)OCC(F)(F)F	1.321	1.317
358-23-6	trifluoromethylsulfonyl trifluoromethanesulfonate	C2F6O5S2	282.14	C(F)(F)(F)S(=O)(=O)OS(=O)(=O)C(F)(F)F	1.322	1.328
376-68-1	3,3,4,4,5,5-hexafluorooxane-2,6-dione	C5F6O3	222.04	C1(=O)C(C(C(C(=O)O1)(F)F)(F)F)(F)F	1.323	1.318
2795-50-8	ethyl 2,2,3,3,4,4,5,5-octafluoropentanoate	C7H6F8O2	274.11	CCOC(=O)C(C(C(C(F)F)(F)F)(F)F)(F)F	1.324	1.326
756-09-2	2,2,3,3-tetrafluoropropanoic acid	C3H2F4O2	146.04	C(C(C(=O)O)(F)F)(F)F	1.324	1.318
2240-88-2	3,3,3-trifluoropropan-1-ol	C3H5F3O	114.07	C(CO)C(F)(F)F	1.324	1.320
699-30-9	3,3,4,4-Tetrafluorodihydro-2,5-furandione	C4F4O3	172.03	FC1(F)C(=O)OC(=O)C1(F)F	1.324	1.335
375-73-5	1,1,2,2,3,3,4,4,4-nonafluorobutane-1-sulfonic acid	C4HF9O3S	300.1	C(C(C(F)(F)S(=O)(=O)O)(F)F)(C(F)(F)F)(F)F	1.325	1.323
124898-13-1	trimethyl(1,1,2,2,2-pentafluoroethyl)silane	C5H9F5Si	192.2	C[Si](C)(C)C(C(F)(F)F)(F)F	1.325	1.330
83310-97-8	4,4,5,5,6,6,7,7,7-nonafluoroheptan-1-ol	C7H7F9O	278.12	C(CC(C(C(C(F)(F)F)(F)F)(F)F)(F)F)CO	1.326	1.326
333-27-7	methyl trifluoromethanesulfonate	C2H3F3O3S	164.11	COS(=O)(=O)C(F)(F)F	1.326	1.324
356-16-1	1,1,2,2-Tetrafluoro-1,2-dinitroethane	C2F4N2O4	192.03	[O-][N+](=O)C(F)(F)C(F)(F)[N+]([O-])=O	1.327	1.332
431-46-9	2,2,2-trifluoro-1-methoxyethanol	C3H5F3O2	130.07	COC(C(F)(F)F)O	1.328	1.322
754-34-7	1,1,1,2,2,3,3-heptafluoro-3-iodopropane	C3F7I	295.93	C(C(F)(F)F)(C(F)(F)I)(F)F	1.328	1.336
67-56-1	methanol	CH4O	32.042	CO	1.329	1.326
423-39-2	1,1,1,2,2,3,3,4,4-nonafluoro-4-iodobutane	C4F9I	345.93	C(C(C(F)(F)I)(F)F)(C(F)(F)F)(F)F	1.329	1.333
1493-13-6	trifluoromethanesulfonic acid	CHF3O3S	150.08	C(F)(F)(F)S(=O)(=O)O	1.329	1.331
355-43-1	1,1,1,2,2,3,3,4,4,5,5,6,6-tridecafluoro-6-iodohexane	C6F13I	445.95	C(C(C(C(F)(F)I)(F)F)(F)F)(C(C(F)(F)F)(F)F)(F)F	1.329	1.329
307-98-2	2,2,3,3,4,4,5,5,6,6,7,7,8,8,8-pentadecafluorooctyl prop-2-enoate	C11H5F15O2	454.13	C=CC(=O)OCC(C(C(C(C(C(C(F)(F)F)(F)F)(F)F)(F)F)(F)F)(F)F)(F)F	1.329	1.333
335-58-0	1,1,1,2,2,3,3,4,4,5,5,6,6,7,7-pentadecafluoro-7-iodoheptane	C7F15I	495.95	C(C(C(C(F)(F)F)(F)F)(F)F)(C(C(C(F)(F)I)(F)F)(F)F)(F)F	1.329	1.330
638-79-9	1,1,1,2,2,3,3,4,4,5,5-undecafluoro-5-iodopentane	C5F11I	395.94	C(C(C(F)(F)F)(F)F)(C(C(F)(F)I)(F)F)(F)F	1.329	1.333
430-71-7	Propanoyl fluoride	C3H5FO	76.07	CCC(F)=O	1.329	1.323
677-69-0	1,1,1,2,3,3,3-heptafluoro-2-iodopropane	C3F7I	295.93	C(C(F)(F)F)(C(F)(F)F)(F)I	1.330	1.333
18830-44-9	methyl 3,3,3-trifluoropropanoate	C4H5F3O2	142.08	COC(=O)CC(F)(F)F	1.330	1.328
3063-94-3	1,1,1,3,3,3-hexafluoropropan-2-yl 2-methylprop-2-enoate	C7H6F6O2	236.11	CC(=C)C(=O)OC(C(F)(F)F)C(F)(F)F	1.331	1.340
81290-20-2	trimethyl(trifluoromethyl)silane	C4H9F3Si	142.19	C[Si](C)(C)C(F)(F)F	1.331	1.328
127-21-9	1,3-dichloro-1,1,3,3-tetrafluoropropan-2-one	C3Cl2F4O	198.93	C(=O)(C(F)(F)Cl)C(F)(F)Cl	1.331	1.341
13089-11-7	methyl 3,3,3-trifluoro-2-oxopropanoate	C4H3F3O3	156.06	COC(=O)C(=O)C(F)(F)F	1.332	1.336
148043-73-6	4,4,5,5,5-pentafluoropentan-1-ol	C5H7F5O	178.1	C(CC(C(F)(F)F)(F)F)CO	1.332	1.333
83048-65-1	3,3,4,4,5,5,6,6,7,7,8,8,9,9,10,10,10-heptadecafluorodecyl(trimethoxy)silane	C13H13F17O3Si	568.3	CO[Si](CCC(C(C(C(C(C(C(C(F)(F)F)(F)F)(F)F)(F)F)(F)F)(F)F)(F)F)(F)F)(OC)OC	1.332	1.334
92466-70-1	Bis(2,2,2-trifluoroethyl) phosphonate	C4H5F6O3P	246.04	O=P(OCC(F)(F)F)OCC(F)(F)F	1.332	1.325
75-07-0	Acetaldehyde	C2H4O	44.05	CC=O	1.332	1.355
503-20-8	2-fluoroacetonitrile	C2H2FN	59.04	C(C#N)F	1.333	1.344
355-86-2	tris(2,2,3,3,4,4,5,5-octafluoropentyl) phosphate	C15H9F24O4P	740.16	C(C(C(C(C(F)F)(F)F)(F)F)(F)F)OP(=O)(OCC(C(C(C(F)F)(F)F)(F)F)(F)F)OCC(C(C(C(F)F)(F)F)(F)F)(F)F	1.333	1.342
421-06-7	2-Bromo-1,1,1-trifluoroethane	C2H2BrF3	162.94	FC(F)(F)CBr	1.333	1.338
1522-22-1	1,1,1,5,5,5-hexafluoropentane-2,4-dione	C5H2F6O2	208.06	C(C(=O)C(F)(F)F)C(=O)C(F)(F)F	1.334	1.313
425-87-6	2-chloro-1,1,2-trifluoro-1-methoxyethane	C3H4ClF3O	148.51	COC(C(F)Cl)(F)F	1.334	1.334
646-97-9	1,1,1-trifluoro-2-(trifluoromethyl)pent-4-en-2-ol	C6H6F6O	208.1	C=CCC(C(F)(F)F)(C(F)(F)F)O	1.334	1.336
359-13-7	2,2-difluoroethanol	C2H4F2O	82.05	C(C(F)F)O	1.334	1.330
507-52-8	1,1,1-trifluoro-2-methylpropan-2-ol	C4H7F3O	128.09	CC(C)(C(F)(F)F)O	1.335	1.328
2516-99-6	3,3,3-trifluoropropanoic acid	C3H3F3O2	128.05	C(C(=O)O)C(F)(F)F	1.335	1.332
433-53-4	methyl 2,2-difluoroacetate	C3H4F2O2	110.06	COC(=O)C(F)F	1.335	1.333
421-83-0	trifluoromethanesulfonyl chloride	CClF3O2S	168.52	C(F)(F)(F)S(=O)(=O)Cl	1.335	1.338
460-35-5	3-Chloro-1,1,1-trifluoropropane	C3H4ClF3	132.51	FC(F)(F)CCCl	1.335	1.326
27905-45-9	3,3,4,4,5,5,6,6,7,7,8,8,9,9,10,10,10-heptadecafluorodecyl prop-2-enoate	C13H7F17O2	518.17	C=CC(=O)OCCC(C(C(C(C(C(C(C(F)(F)F)(F)F)(F)F)(F)F)(F)F)(F)F)(F)F)(F)F	1.336	1.339
127589-63-3	methyl 3-chloro-2,2,3,3-tetrafluoropropanoate	C4H3ClF4O2	194.51	COC(=O)C(C(F)(F)Cl)(F)F	1.337	1.336
383-67-5	prop-2-enyl 2,2,2-trifluoroacetate	C5H5F3O2	154.09	C=CCOC(=O)C(F)(F)F	1.337	1.336
356-86-5	2,2,3,3,3-pentafluoropropyl prop-2-enoate	C6H5F5O2	204.09	C=CC(=O)OCC(C(F)(F)F)(F)F	1.337	1.338
425-75-2	ethyl trifluoromethanesulfonate	C3H5F3O3S	178.13	CCOS(=O)(=O)C(F)(F)F	1.338	1.336
85877-79-8	trimethoxy(3,3,4,4,5,5,6,6,6-nonafluorohexyl)silane	C9H13F9O3Si	368.27	CO[Si](CCC(C(C(C(F)(F)F)(F)F)(F)F)(F)F)(OC)OC	1.338	1.336
400-53-3	trimethylsilyl 2,2,2-trifluoroacetate	C5H9F3O2Si	186.2	C[Si](C)(C)OC(=O)C(F)(F)F	1.338	1.344
335-08-0	3,3,3-trifluoro-2-hydroxy-2-methylpropanenitrile	C4H4F3NO	139.08	CC(C#N)(C(F)(F)F)O	1.339	1.335
17527-29-6	3,3,4,4,5,5,6,6,7,7,8,8,8-tridecafluorooctyl prop-2-enoate	C11H7F13O2	418.15	C=CC(=O)OCCC(C(C(C(C(C(F)(F)F)(F)F)(F)F)(F)F)(F)F)(F)F	1.339	1.340
122193-68-4	2-(3,3,4,4,5,5,6,6,7,7,8,8,8-tridecafluorooctoxymethyl)oxirane	C11H9F13O2	420.17	C1C(O1)COCCC(C(C(C(C(C(F)(F)F)(F)F)(F)F)(F)F)(F)F)(F)F	1.340	1.345
13081-18-0	ethyl 3,3,3-trifluoro-2-oxopropanoate	C5H5F3O3	170.09	CCOC(=O)C(=O)C(F)(F)F	1.340	1.347
2366-52-1	1-Fluorobutane	C4H9F	76.11	CCCCF	1.340	1.339
661-82-5	3-chloro-2,2,3,3-tetrafluoropropanoic acid	C3HClF4O2	180.48	C(=O)(C(C(F)(F)Cl)(F)F)O	1.341	1.337
101947-16-4	triethoxy(3,3,4,4,5,5,6,6,7,7,8,8,9,9,10,10,10-heptadecafluorodecyl)silane	C16H19F17O3Si	610.38	CCO[Si](CCC(C(C(C(C(C(C(C(F)(F)F)(F)F)(F)F)(F)F)(F)F)(F)F)(F)F)(F)F)(OCC)OCC	1.341	1.337
1429188-77-1	6,6,7,7,8,8,8-heptafluoro-5,5-bis(trifluoromethyl)octa-1,3-diene	C10H5F13	372.13	C=CC=CC(C(C(C(F)(F)F)(F)F)(F)F)(C(F)(F)F)C(F)(F)F	1.342	1.335
433-27-2	1-ethoxy-2,2,2-trifluoroethanol	C4H7F3O2	144.09	CCOC(C(F)(F)F)O	1.342	1.335
430-67-1	2,2-difluoroethanamine	C2H5F2N	81.06	C(C(F)F)N	1.343	1.342
461-18-7	4,4,4-trifluorobutan-1-ol	C4H7F3O	128.09	C(CC(F)(F)F)CO	1.343	1.344
401-67-2	(2,2-difluoroacetyl) 2,2-difluoroacetate	C4H2F4O3	174.05	C(C(=O)OC(=O)C(F)F)(F)F	1.343	1.333
2993-85-3	2,2,3,3,4,4,5,5,6,6,7,7-dodecafluoroheptyl prop-2-enoate	C10H6F12O2	386.13	C=CC(=O)OCC(C(C(C(C(C(F)F)(F)F)(F)F)(F)F)(F)F)(F)F	1.343	1.349
381-73-7	2,2-difluoroacetic acid	C2H2F2O2	96.03	C(C(=O)O)(F)F	1.344	1.342
52591-27-2	3,3,4,4,5,5,6,6,6-nonafluorohexyl prop-2-enoate	C9H7F9O2	318.14	C=CC(=O)OCCC(C(C(C(F)(F)F)(F)F)(F)F)(F)F	1.344	1.340
107-31-3	methyl formate	C2H4O2	60.05	COC=O	1.344	1.353
75-05-8	acetonitrile	C2H3N	41.05	CC#N	1.345	1.348
51851-37-7	triethoxy(3,3,4,4,5,5,6,6,7,7,8,8,8-tridecafluorooctyl)silane	C14H19F13O3Si	510.36	CCO[Si](CCC(C(C(C(C(C(F)(F)F)(F)F)(F)F)(F)F)(F)F)(F)F)(OCC)OCC	1.345	1.343
310-71-4	2-chloro-1-ethoxy-1,1,2-trifluoroethane	C4H6ClF3O	162.54	CCOC(C(F)Cl)(F)F	1.345	1.347
918-22-9	1,6-dibromo-1,1,2,2,3,3,4,4,5,5,6,6-dodecafluorohexane	C6Br2F12	459.85	C(C(C(C(F)(F)Br)(F)F)(F)F)(C(C(F)(F)Br)(F)F)(F)F	1.345	1.347
2144-53-8	3,3,4,4,5,5,6,6,7,7,8,8,8-tridecafluorooctyl 2-methylprop-2-enoate	C12H9F13O2	432.18	CC(=C)C(=O)OCCC(C(C(C(C(C(F)(F)F)(F)F)(F)F)(F)F)(F)F)(F)F	1.346	1.346
454-31-9	ethyl 2,2-difluoroacetate	C4H6F2O2	124.09	CCOC(=O)C(F)F	1.347	1.345
371-27-7	2,2,2-trifluoroethyl butanoate	C6H9F3O2	170.13	CCCC(=O)OCC(F)(F)F	1.347	1.351
3107-98-0	dimethyl 2,2,3,3,4,4,5,5-octafluorohexanedioate	C8H6F8O4	318.12	COC(=O)C(C(C(C(C(=O)OC)(F)F)(F)F)(F)F)(F)F	1.347	1.344
45115-53-5	2,2,3,3,3-pentafluoropropyl 2-methylprop-2-enoate	C7H7F5O2	218.12	CC(=C)C(=O)OCC(C(F)(F)F)(F)F	1.348	1.351
2834-23-3	(2-chloro-2,2-difluoroacetyl) 2-chloro-2,2-difluoroacetate	C4Cl2F4O3	242.94	C(=O)(C(F)(F)Cl)OC(=O)C(F)(F)Cl	1.348	1.350
376-84-1	2,2,3,3,4,4,5,5-octafluoropentyl prop-2-enoate	C8H6F8O2	286.12	C=CC(=O)OCC(C(C(C(F)F)(F)F)(F)F)(F)F	1.349	1.352
212563-43-4	1,1,1,2,2,3,3,4,4,5,5,6,6-tridecafluoro-7-iodoheptane	C7H2F13I	459.97	C(C(C(C(C(C(C(F)(F)F)(F)F)(F)F)(F)F)(F)F)(F)F)I	1.349	1.344
78560-44-8	trichloro(3,3,4,4,5,5,6,6,7,7,8,8,9,9,10,10,10-heptadecafluorodecyl)silane	C10H4Cl3F17Si	581.6	C(C[Si](Cl)(Cl)Cl)C(C(C(C(C(C(C(C(F)(F)F)(F)F)(F)F)(F)F)(F)F)(F)F)(F)F)(F)F	1.349	1.347
102390-98-7	triethoxy(3,3,4,4,5,5,6,6,6-nonafluorohexyl)silane	C12H19F9O3Si	410.35	CCO[Si](CCC(C(C(C(F)(F)F)(F)F)(F)F)(F)F)(OCC)OCC	1.349	1.341
66137-74-4	1,1,2,2-tetrafluoro-2-(1,1,2,2-tetrafluoro-2-iodoethoxy)ethanesulfonyl fluoride	C4F9IO3S	426	C(C(F)(F)S(=O)(=O)F)(OC(C(F)(F)I)(F)F)(F)F	1.349	1.352
1514-87-0	methyl 2-chloro-2,2-difluoroacetate	C3H3ClF2O2	144.5	COC(=O)C(F)(F)Cl	1.350	1.349
2261-99-6	2,2,3,3,4,4,5,5,6,6,7,7-dodecafluoroheptyl 2-methylprop-2-enoate	C11H8F12O2	400.16	CC(=C)C(=O)OCC(C(C(C(C(C(F)F)(F)F)(F)F)(F)F)(F)F)(F)F	1.350	1.354
407-47-6	2,2,2-trifluoroethyl prop-2-enoate	C5H5F3O2	154.09	C=CC(=O)OCC(F)(F)F	1.350	1.350
1513-62-8	dimethyl 2,2,3,3,4,4-hexafluoropentanedioate	C7H6F6O4	268.11	COC(=O)C(C(C(C(=O)OC)(F)F)(F)F)(F)F	1.351	1.351
680-15-9	methyl 2,2-difluoro-2-fluorosulfonylacetate	C3H3F3O4S	192.12	COC(=O)C(F)(F)S(=O)(=O)F	1.351	1.354
76-17-5	1,2,3-Trichloro-1,1,2,3,3-pentafluoropropane	C3Cl3F5	237.38	FC(F)(Cl)C(F)(Cl)C(F)(F)Cl	1.351	1.350
335-48-8	1,4-dibromo-1,1,2,2,3,3,4,4-octafluorobutane	C4Br2F8	359.84	C(C(C(F)(F)Br)(F)F)(C(F)(F)Br)(F)F	1.352	1.353
371-26-6	ethyl 4,4,4-trifluorobutanoate	C6H9F3O2	170.13	CCOC(=O)CCC(F)(F)F	1.352	1.352
54052-90-3	2,2,3,4,4,4-hexafluorobutyl prop-2-enoate	C7H6F6O2	236.11	C=CC(=O)OCC(C(C(F)(F)F)F)(F)F	1.352	1.358
1799-84-4	3,3,4,4,5,5,6,6,6-nonafluorohexyl 2-methylprop-2-enoate	C10H9F9O2	332.16	CC(=C)C(=O)OCCC(C(C(C(F)(F)F)(F)F)(F)F)(F)F	1.352	1.346
60-29-7	ethoxyethane	C4H10O	74.12	CCOCC	1.353	1.354
78560-45-9	trichloro(3,3,4,4,5,5,6,6,7,7,8,8,8-tridecafluorooctyl)silane	C8H4Cl3F13Si	481.5	C(C[Si](Cl)(Cl)Cl)C(C(C(C(C(C(F)(F)F)(F)F)(F)F)(F)F)(F)F)(F)F	1.353	1.353
335-44-4	2,2,3-Trichloro-1,1,1,3,4,4,4-heptafluorobutane	C4Cl3F7	287.39	FC(F)(F)C(F)(Cl)C(Cl)(Cl)C(F)(F)F	1.353	1.349
367-64-6	Butyl trifluoroacetate	C6H9F3O2	170.13	CCCCOC(=O)C(F)(F)F	1.353	1.343
1550-44-3	2,2-difluoroethyl acetate	C4H6F2O2	124.09	CC(=O)OCC(F)F	1.354	1.352
678-77-3	2,2,3,3,4,4-hexafluoropentanedioyl dichloride	C5Cl2F6O2	276.95	C(=O)(C(C(C(C(=O)Cl)(F)F)(F)F)(F)F)Cl	1.354	1.364
1514-82-5	2-bromo-3,3,3-trifluoroprop-1-ene	C3H2BrF3	174.95	C=C(C(F)(F)F)Br	1.355	1.350
109-87-5	dimethoxymethane	C3H8O2	76.09	COCOC	1.355	1.355
78-78-4	2-methylbutane	C5H12	72.15	CCC(C)C	1.355	1.355
18599-22-9	4-bromo-3,3,4,4-tetrafluorobut-1-ene	C4H3BrF4	206.96	C=CC(C(F)(F)Br)(F)F	1.355	1.358
429-60-7	trimethoxy(3,3,3-trifluoropropyl)silane	C6H13F3O3Si	218.25	CO[Si](CCC(F)(F)F)(OC)OC	1.355	1.355
130676-81-2	triethoxy-[5,5,6,6,7,7,7-heptafluoro-4,4-bis(trifluoromethyl)heptyl]silane	C15H21F13O3Si	524.39	CCO[Si](CCCC(C(C(C(F)(F)F)(F)F)(F)F)(C(F)(F)F)C(F)(F)F)(OCC)OCC	1.355	1.351
557-17-5	1-methoxypropane	C4H10O	74.12	CCCOC	1.356	1.357
76-13-1	1,1,2-Trichloro-1,2,2-trifluoroethane	C2Cl3F3	187.37	FC(F)(Cl)C(F)(Cl)Cl	1.356	1.358
121-43-7	trimethyl borate	C3H9BO3	103.92	B(OC)(OC)OC	1.357	1.364
383-62-0	ethyl 2-chloro-2,2-difluoroacetate	C4H5ClF2O2	158.53	CCOC(=O)C(F)(F)Cl	1.357	1.360
356-36-5	dimethyl 2,2,3,3-tetrafluorobutanedioate	C6H6F4O4	218.1	COC(=O)C(C(C(=O)OC)(F)F)(F)F	1.358	1.356
109-66-0	pentane	C5H12	72.15	CCCCC	1.358	1.358
65864-64-4	difluoromethyl(trimethyl)silane	C4H10F2Si	124.2	C[Si](C)(C)C(F)F	1.358	1.352
355-93-1	2,2,3,3,4,4,5,5-octafluoropentyl 2-methylprop-2-enoate	C9H8F8O2	300.15	CC(=C)C(=O)OCC(C(C(C(F)F)(F)F)(F)F)(F)F	1.358	1.358
598-53-8	Isopropyl methyl ether	C4H10O	74.12	COC(C)C	1.358	1.351
75-76-3	tetramethylsilane	C4H12Si	88.22	C[Si](C)(C)C	1.359	1.364
67-64-1	propan-2-one	C3H6O	58.08	CC(=O)C	1.359	1.362
729-81-7	1,3,5-tris(trifluoromethyl)benzene	C9H3F9	282.1	C1=C(C=C(C=C1C(F)(F)F)C(F)(F)F)C(F)(F)F	1.359	1.363
16881-77-9	Methyl dimethoxysilane	C3H10O2Si	105.19	CO[SiH](C)OC	1.360	1.360
27607-77-8	trimethylsilyl trifluoromethanesulfonate	C4H9F3O3SSi	222.26	C[Si](C)(C)OS(=O)(=O)C(F)(F)F	1.360	1.362
2043-57-4	1,1,1,2,2,3,3,4,4,5,5,6,6-tridecafluoro-8-iodooctane	C8H4F13I	474	C(CI)C(C(C(C(C(C(F)(F)F)(F)F)(F)F)(F)F)(F)F)(F)F	1.360	1.360
355-69-1	1,1,2,2,3,3,4,4,5,5,6-undecafluoro-6-iodocyclohexane	C6F11I	407.95	C1(C(C(C(C(C1(F)F)(F)F)(F)I)(F)F)(F)F)(F)F	1.360	1.360
543-67-9	Propyl nitrite	C3H7NO2	89.09	CCCON=O	1.360	1.366
354-58-5	1,1,1-Trichloro-2,2,2-trifluoroethane	C2Cl3F3	187.37	FC(F)(F)C(Cl)(Cl)Cl	1.360	1.360
75618-25-6	butyl trifluoromethanesulfonate	C5H9F3O3S	206.19	CCCCOS(=O)(=O)C(F)(F)F	1.361	1.359
424-40-8	diethyl 2,2,3,3,4,4-hexafluoropentanedioate	C9H10F6O4	296.16	CCOC(=O)C(C(C(C(=O)OCC)(F)F)(F)F)(F)F	1.361	1.362
79-20-9	methyl acetate	C3H6O2	74.08	CC(=O)OC	1.361	1.366
358-60-1	triethoxy(fluoro)silane	C6H15FO3Si	182.26	CCO[Si](OCC)(OCC)F	1.361	1.362
109-94-4	ethyl formate	C3H6O2	74.08	CCOC=O	1.361	1.364
36405-47-7	2,2,3,4,4,4-hexafluorobutyl 2-methylprop-2-enoate	C8H8F6O2	250.14	CC(=C)C(=O)OCC(C(C(F)(F)F)F)(F)F	1.361	1.364
124-73-2	1,2-Dibromotetrafluoroethane	C2Br2F4	259.82	FC(F)(Br)C(F)(F)Br	1.361	1.368
64-17-5	Ethanol	C2H6O	46.07	CCO	1.361	1.368
1717-59-5	2,2-difluoro-2-fluorosulfonylacetic acid	C2HF3O4S	178.09	C(=O)(C(F)(F)S(=O)(=O)F)O	1.362	1.359
1649-08-7	1,2-Dichloro-1,1-difluoroethane	C2H2Cl2F2	134.94	FC(F)(Cl)CCl	1.362	1.363
431-06-1	1,2-Dichloro-1,2-difluoroethane	C2H2Cl2F2	134.94	FC(Cl)C(F)Cl	1.362	1.379
352-87-4	2,2,2-trifluoroethyl 2-methylprop-2-enoate	C6H7F3O2	168.11	CC(=C)C(=O)OCC(F)(F)F	1.363	1.363
625-54-7	2-ethoxypropane	C5H12O	88.15	CCOC(C)C	1.363	1.365
33027-66-6	2-ethoxy-2,4,4,6,6-pentafluoro-1,3,5-triaza-2lambda5,4lambda5,6lambda5-triphosphacyclohexa-1,3,5-triene	C2H5F5N3OP3	274.99	CCOP1(=NP(=NP(=N1)(F)F)(F)F)F	1.363	1.359
1547-87-1	2,2,2-trifluoro-N,N-dimethylacetamide	C4H6F3NO	141.09	CN(C)C(=O)C(F)(F)F	1.363	1.362
3031-73-0	Methyl hydroperoxide	CH4O2	48.041	COO	1.364	1.367
563-45-1	3-Methyl-1-butene	C5H10	70.13	CC(C)C=C	1.364	1.371
663-35-4	ethyl 4,4,5,5,5-pentafluoro-3-oxopentanoate	C7H7F5O3	234.12	CCOC(=O)CC(=O)C(C(F)(F)F)(F)F	1.365	1.356
7383-71-3	2,2,3,3-tetrafluoropropyl prop-2-enoate	C6H6F4O2	186.1	C=CC(=O)OCC(C(F)F)(F)F	1.365	1.363
371-62-0	2-Fluoroethanol	C2H5FO	64.06	OCCF	1.365	1.364
25236-64-0	2,2,2-trifluoroethyl methanesulfonate	C3H5F3O3S	178.13	CS(=O)(=O)OCC(F)(F)F	1.366	1.365
123-38-6	propanal	C3H6O	58.08	CCC=O	1.366	1.370
107-12-0	propanenitrile	C3H5N	55.08	CCC#N	1.366	1.363
453-18-9	methyl 2-fluoroacetate	C3H5FO2	92.07	COC(=O)CF	1.367	1.366
534-15-6	1,1-dimethoxyethane	C4H10O2	90.12	CC(OC)OC	1.367	1.367
1630-94-0	1,1-Dimethylcyclopropane	C5H10	70.13	CC1(C)CC1	1.367	1.368
434-64-0	1,2,3,4,5-pentafluoro-6-(trifluoromethyl)benzene	C7F8	236.06	C1(=C(C(=C(C(=C1F)F)F)F)F)C(F)(F)F	1.368	1.366
958032-89-8	1-but-3-enoxy-2,3,3,4,4,5,5-heptafluorocyclopentene	C9H7F7O	264.14	C=CCCOC1=C(C(C(C1(F)F)(F)F)(F)F)F	1.368	1.360
625-55-8	propan-2-yl formate	C4H8O2	88.11	CC(C)OC=O	1.368	1.368
120801-75-4	trimethylsilyl 2,2-difluoro-2-fluorosulfonylacetate	C5H9F3O4SSi	250.27	C[Si](C)(C)OC(=O)C(F)(F)S(=O)(=O)F	1.368	1.364
706-79-6	1,2-Dichloro-3,3,4,4,5,5-hexafluorocyclopentene	C5Cl2F6	244.95	FC1(F)C(=C(Cl)C(F)(F)C1(F)F)Cl	1.368	1.369
681-84-5	Methyl silicate	C4H12O4Si	152.22	CO[Si](OC)(OC)OC	1.368	1.370
88738-78-7	methyl 2-[bis(2,2,2-trifluoroethoxy)phosphoryl]acetate	C7H9F6O5P	318.11	COC(=O)CP(=O)(OCC(F)(F)F)OCC(F)(F)F	1.369	1.369
108-20-3	2-propan-2-yloxypropane	C6H14O	102.17	CC(C)OC(C)C	1.369	1.374
1825-61-2	methoxy(trimethyl)silane	C4H12OSi	104.22	CO[Si](C)(C)C	1.369	1.366
616-38-6	dimethyl carbonate	C3H6O3	90.08	COC(=O)OC	1.369	1.366
148992-43-2	1-ethoxy-2,2-difluoroethanol	C4H8F2O2	126.1	CCOC(C(F)F)O	1.369	1.369
540-80-7	tert-butyl nitrite	C4H9NO2	103.12	CC(C)(C)ON=O	1.369	1.369
14533-84-7	(2,3,4,5,6-pentafluorophenyl) 2,2,2-trifluoroacetate	C8F8O2	280.07	C1(=C(C(=C(C(=C1F)F)F)F)F)OC(=O)C(F)(F)F	1.369	1.382
624-83-9	Methyl isocyanate	C2H3NO	57.05	CN=C=O	1.369	1.379
628-37-5	Diethylperoxide	C4H10O2	90.12	CCOOCC	1.370	1.352
1634-04-4	2-methoxy-2-methylpropane	C5H12O	88.15	CC(C)(C)OC	1.370	1.368
628-32-0	1-ethoxypropane	C5H12O	88.15	CCCOCC	1.370	1.370
2043-55-2	1,1,1,2,2,3,3,4,4-nonafluoro-6-iodohexane	C6H4F9I	373.99	C(CI)C(C(C(C(F)(F)F)(F)F)(F)F)(F)F	1.370	1.365
75-83-2	2,2-dimethylbutane	C6H14	86.18	CCC(C)(C)C	1.370	1.371
3277-26-7	1,1,3,3-Tetramethyl disiloxane	C4H14OSi2	132.31	C[SiH](C)O[SiH](C)C	1.370	1.370
74328-56-6	2-[2,2,3,3,4,4,5,5,6,6,7,7-dodecafluoro-8-(oxiran-2-yl)octyl]oxirane	C12H10F12O2	414.19	C1C(O1)CC(C(C(C(C(C(CC2CO2)(F)F)(F)F)(F)F)(F)F)(F)F)(F)F	1.370	1.374
151-67-7	2-Bromo-2-chloro-1,1,1-trifluoroethane	C2HBrClF3	197.38	FC(F)(F)C(Cl)Br	1.370	1.375
430-51-3	1-Fluoro-2-propanone	C3H5FO	76.07	CC(=O)CF	1.370	1.362
1112-39-6	dimethoxy(dimethyl)silane	C4H12O2Si	120.22	CO[Si](C)(C)OC	1.371	1.375
1185-55-3	trimethoxy(methyl)silane	C4H12O3Si	136.22	CO[Si](C)(OC)OC	1.371	1.371
6795-87-5	2-methoxybutane	C5H12O	88.15	CCC(C)OC	1.371	1.373
64-18-6	formic acid	CH2O2	46.025	C(=O)O	1.371	1.390
924-43-6	sec-Butyl nitrite	C4H9NO2	103.12	CCC(C)ON=O	1.371	1.377
141-78-6	ethyl acetate	C4H8O2	88.11	CCOC(=O)C	1.372	1.376
542-56-3	2-methylpropyl nitrite	C4H9NO2	103.12	CC(C)CON=O	1.372	1.375
109-67-1	pent-1-ene	C5H10	70.13	CCCC=C	1.372	1.381
462-95-3	ethoxymethoxyethane	C5H12O2	104.15	CCOCOCC	1.372	1.377
107-83-5	2-methylpentane	C6H14	86.18	CCCC(C)C	1.372	1.370
558-30-5	2,2-dimethyloxirane	C4H8O	72.11	CC1(CO1)C	1.372	1.375
64-19-7	Acetic acid	C2H4O2	60.05	CC(O)=O	1.372	1.388
598-23-2	3-Methyl-1-butyne	C5H8	68.12	CC(C)C#C	1.372	1.372
78-84-2	2-methylpropanal	C4H8O	72.11	CC(C)C=O	1.373	1.374
598-56-1	N,N-dimethylethanamine	C4H11N	73.14	CCN(C)C	1.373	1.378
654-53-5	1,2,3,4-tetrafluoro-5-(trifluoromethyl)benzene	C7HF7	218.07	C1=C(C(=C(C(=C1F)F)F)F)C(F)(F)F	1.373	1.373
453-13-4	1,3-Difluoro-2-propanol	C3H6F2O	96.08	OC(CF)CF	1.373	1.376
78-82-0	2-methylpropanenitrile	C4H7N	69.11	CC(C)C#N	1.374	1.363
628-28-4	1-methoxybutane	C5H12O	88.15	CCCCOC	1.374	1.375
45102-52-1	2,2,3,3-tetrafluoropropyl 2-methylprop-2-enoate	C7H8F4O2	200.13	CC(=C)C(=O)OCC(C(F)F)(F)F	1.374	1.373
1825-62-3	ethoxy(trimethyl)silane	C5H14OSi	118.25	CCO[Si](C)(C)C	1.374	1.375
354-06-3	1-Bromo-2-chloro-1,1,2-trifluoroethane	C2HBrClF3	197.38	FC(Cl)C(F)(F)Br	1.374	1.376
373-14-8	1-Fluorohexane	C6H13F	104.17	CCCCCCF	1.374	1.376
917-92-0	3,3-dimethylbut-1-yne	C6H10	82.14	CC(C)(C)C#C	1.375	1.384
431-35-6	3-bromo-1,1,1-trifluoropropan-2-one	C3H2BrF3O	190.95	C(C(=O)C(F)(F)F)Br	1.375	1.377
2031-62-1	Methyl(diethoxy)silane	C5H14O2Si	133.24	CCO[SiH](C)OCC	1.375	1.371
624-78-2	N-methylethanamine	C3H9N	59.11	CCNC	1.375	1.378
75-31-0	propan-2-amine	C3H9N	59.11	CC(C)N	1.375	1.381
150-46-9	triethyl borate	C6H15BO3	145.99	B(OCC)(OCC)OCC	1.375	1.377
110-54-3	hexane	C6H14	86.18	CCCCCC	1.375	1.373
598-58-3	Methyl nitrate	CH3NO3	77.04	CO[N+]([O-])=O	1.375	1.375
637-92-3	2-ethoxy-2-methylpropane	C6H14O	102.17	CCOC(C)(C)C	1.376	1.377
79-29-8	2,3-dimethylbutane	C6H14	86.18	CC(C)C(C)C	1.376	1.373
459-72-3	ethyl 2-fluoroacetate	C4H7FO2	106.1	CCOC(=O)CF	1.376	1.373
627-08-7	1-(1-Methylethoxy)propane	C6H14O	102.17	CCCOC(C)C	1.376	1.378
631-57-2	Pyruvonitrile	C3H3NO	69.06	CC(=O)C#N	1.376	1.376
5419-55-6	tripropan-2-yl borate	C9H21BO3	188.07	B(OC(C)C)(OC(C)C)OC(C)C	1.377	1.383
109-92-2	ethenoxyethane	C4H8O	72.11	CCOC=C	1.377	1.374
110-74-7	propyl formate	C4H8O2	88.11	CCCOC=O	1.377	1.377
558-37-2	3,3-dimethylbut-1-ene	C6H12	84.16	CC(C)(C)C=C	1.377	1.385
372-31-6	ethyl 4,4,4-trifluoro-3-oxobutanoate	C6H7F3O3	184.11	CCOC(=O)CC(=O)C(F)(F)F	1.377	1.366
7188-38-7	2-isocyano-2-methylpropane	C5H9N	83.13	CC(C)(C)[N+]#[C-]	1.377	1.379
349-43-9	ethyl 2-fluoropropanoate	C5H9FO2	120.12	CCOC(=O)C(C)F	1.377	1.377
554-12-1	methyl propanoate	C4H8O2	88.11	CCC(=O)OC	1.377	1.380
383-64-2	S-ethyl 2,2,2-trifluoroethanethioate	C4H5F3OS	158.14	CCSC(=O)C(F)(F)F	1.377	1.385
75-64-9	2-methylpropan-2-amine	C4H11N	73.14	CC(C)(C)N	1.377	1.389
96-14-0	3-methylpentane	C6H14	86.18	CCC(C)CC	1.377	1.374
544-16-1	butyl nitrite	C4H9NO2	103.12	CCCCON=O	1.377	1.378
64035-64-9	trimethylsilylmethyl trifluoromethanesulfonate	C5H11F3O3SSi	236.29	C[Si](C)(C)COS(=O)(=O)C(F)(F)F	1.377	1.378
2679-87-0	2-ethoxybutane	C6H14O	102.17	CCC(C)OCC	1.378	1.381
392-56-3	1,2,3,4,5,6-hexafluorobenzene	C6F6	186.05	C1(=C(C(=C(C(=C1F)F)F)F)F)F	1.378	1.380
107-46-0	trimethyl(trimethylsilyloxy)silane	C6H18OSi2	162.38	C[Si](C)(C)O[Si](C)(C)C	1.378	1.388
67-63-0	propan-2-ol	C3H8O	60.1	CC(C)O	1.378	1.372
108-21-4	propan-2-yl acetate	C5H10O2	102.13	CC(C)OC(=O)C	1.378	1.380
75-29-6	2-chloropropane	C3H7Cl	78.54	CC(C)Cl	1.378	1.374
630-18-2	2,2-dimethylpropanenitrile	C5H9N	83.13	CC(C)(C)C#N	1.378	1.373
77-76-9	2,2-dimethoxypropane	C5H12O2	104.15	CC(C)(OC)OC	1.378	1.378
623-53-0	ethyl methyl carbonate	C4H8O3	104.1	CCOC(=O)OC	1.378	1.373
762-50-5	1-Chloro-2-fluoroethane	C2H4ClF	82.5	FCCCl	1.378	1.366
563-46-2	2-methylbut-1-ene	C5H10	70.13	CCC(=C)C	1.379	1.375
149-73-5	trimethoxymethane	C4H10O3	106.12	COC(OC)OC	1.379	1.371
433-19-2	1,4-bis(trifluoromethyl)benzene	C8H4F6	214.11	C1=CC(=CC=C1C(F)(F)F)C(F)(F)F	1.379	1.381
402-31-3	1,3-bis(trifluoromethyl)benzene	C8H4F6	214.11	C1=CC(=CC(=C1)C(F)(F)F)C(F)(F)F	1.379	1.383
651-80-9	1,2,4,5-tetrafluoro-3-(trifluoromethyl)benzene	C7HF7	218.07	C1=C(C(=C(C(=C1F)F)C(F)(F)F)F)F	1.379	1.379
1191-96-4	Ethylcyclopropane	C5H10	70.13	CCC1CC1	1.379	1.378
627-48-5	Ethyl cyanate	C3H5NO	71.08	CCOC#N	1.379	1.369
762-75-4	tert-Butyl formate	C5H10O2	102.13	CC(C)(C)OC=O	1.379	1.375
123-72-8	butanal	C4H8O	72.11	CCCC=O	1.380	1.380
78-93-3	butan-2-one	C4H8O	72.11	CCC(=O)C	1.380	1.378
175230-50-9	propan-2-yl 4,4,4-trifluoro-3-oxobutanoate	C7H9F3O3	198.14	CC(C)OC(=O)CC(=O)C(F)(F)F	1.380	1.371
4744-10-9	1,1-dimethoxypropane	C5H12O2	104.15	CCC(OC)OC	1.380	1.381
630-19-3	2,2-dimethylpropanal	C5H10O	86.13	CC(C)(C)C=O	1.380	1.387
420-90-6	3-bromo-3,3-difluoroprop-1-ene	C3H3BrF2	156.96	C=CC(F)(F)Br	1.380	1.383
110-71-4	1,2-dimethoxyethane	C4H10O2	90.12	COCCOC	1.380	1.380
24589-78-4	2,2,2-trifluoro-N-methyl-N-trimethylsilylacetamide	C6H12F3NOSi	199.25	CN(C(=O)C(F)(F)F)[Si](C)(C)C	1.380	1.388
627-40-7	3-methoxyprop-1-ene	C4H8O	72.11	COCC=C	1.380	1.375
17587-22-3	6,6,7,7,8,8,8-heptafluoro-2,2-dimethyloctane-3,5-dione	C10H11F7O2	296.18	CC(C)(C)C(=O)CC(=O)C(C(C(F)(F)F)(F)F)(F)F	1.380	1.374
360-92-9	N,N-diethyl-2,2,2-trifluoroacetamide	C6H10F3NO	169.14	CCN(CC)C(=O)C(F)(F)F	1.380	1.384
927-80-0	Ethoxyacetylene	C4H6O	70.09	CCOC#C	1.380	1.380
3031-74-1	Ethyl hydroperoxide	C2H6O2	62.07	CCOO	1.380	1.376
540-47-6	Cyclopropyl methyl ether	C4H8O	72.11	COC1CC1	1.380	1.397
1189-93-1	1,1,3,3,5,5-Hexamethyltrisiloxane	C6H20O2Si3	206.46	C[SiH](C)O[Si](C)(C)O[SiH](C)C	1.381	1.386
105-57-7	1,1-diethoxyethane	C6H14O2	118.17	CCOC(C)OCC	1.381	1.379
108-08-7	2,4-dimethylpentane	C7H16	100.2	CC(C)CC(C)C	1.381	1.381
111-43-3	1-propoxypropane	C6H14O	102.17	CCCOCCC	1.381	1.382
109-90-0	Ethyl isocyanate	C3H5NO	71.08	CCN=C=O	1.381	1.386
75-52-5	nitromethane	CH3NO2	61.04	C[N+](=O)[O-]	1.382	1.380
1738-36-9	2-methoxyacetonitrile	C3H5NO	71.08	COCC#N	1.382	1.378
78-62-6	diethoxy(dimethyl)silane	C6H16O2Si	148.28	CCO[Si](C)(C)OCC	1.382	1.384
116-11-0	2-methoxyprop-1-ene	C4H8O	72.11	CC(=C)OC	1.382	1.381
628-81-9	1-ethoxybutane	C6H14O	102.17	CCCCOCC	1.382	1.384
623-49-4	ethyl cyanoformate	C4H5NO2	99.09	CCOC(=O)C#N	1.382	1.389
590-35-2	2,2-dimethylpentane	C7H16	100.2	CCCC(C)(C)C	1.382	1.385
1873-88-7	Methylbis(trimethylsilyloxy)silane	C7H22O2Si3	221.5	C[Si](O[SiH](C)O[Si](C)(C)C)(C)C	1.382	1.387
99324-96-6	1,1,1,2-tetrafluoro-4-iodo-2-(trifluoromethyl)butane	C5H4F7I	323.98	C(CI)C(C(F)(F)F)(C(F)(F)F)F	1.382	1.378
120120-26-5	triethyl(trifluoromethyl)silane	C7H15F3Si	184.27	CC[Si](CC)(CC)C(F)(F)F	1.382	1.376
691-37-2	4-methylpent-1-ene	C6H12	84.16	CC(C)CC=C	1.383	1.388
1066-35-9	chlorodimethylsilane	C2H7ClSi	93.61	C[SiH](Cl)C	1.383	1.378
2031-67-6	triethoxy(methyl)silane	C7H18O3Si	178.3	CCO[Si](C)(OCC)OCC	1.383	1.381
5314-55-6	ethyl(trimethoxy)silane	C5H14O3Si	150.25	CC[Si](OC)(OC)OC	1.383	1.384
683-98-7	methyl 2-bromo-2,2-difluoroacetate	C3H3BrF2O2	188.96	COC(=O)C(F)(F)Br	1.383	1.383
78-10-4	tetraethyl silicate	C8H20O4Si	208.33	CCO[Si](OCC)(OCC)OCC	1.383	1.383
1795-48-8	2-Isocyanatopropane	C4H7NO	85.1	CC(C)N=C=O	1.383	1.383
107-22-2	Glyoxal	C2H2O2	58.04	O=CC=O	1.383	1.395
55-91-4	Isoflurophate	C6H14FO3P	184.15	CC(C)O[P](F)(=O)OC(C)C	1.383	1.380
547-63-7	methyl 2-methylpropanoate	C5H10O2	102.13	CC(C)C(=O)OC	1.384	1.383
67899-41-6	1,2,3,4,5-pentafluoro-6-(1,1,2,3,3-pentafluoroprop-2-enyl)benzene	C9F10	298.08	C1(=C(C(=C(C(=C1F)F)F)F)F)C(C(=C(F)F)F)(F)F	1.384	1.378
109-74-0	butanenitrile	C4H7N	69.11	CCCC#N	1.384	1.377
675-62-7	dichloro-methyl-(3,3,3-trifluoropropyl)silane	C4H7Cl2F3Si	211.08	C[Si](CCC(F)(F)F)(Cl)Cl	1.384	1.378
105-37-3	ethyl propanoate	C5H10O2	102.13	CCC(=O)OCC	1.384	1.386
926-65-8	Isopropyl vinyl ether	C5H10O	86.13	CC(C)OC=C	1.384	1.380
692-45-5	Vinyl formate	C3H4O2	72.06	C=COC=O	1.384	1.390
5137-45-1	1-Ethoxy-2-methoxyethane	C5H12O2	104.15	CCOCCOC	1.384	1.387
1992-48-9	tetrapropan-2-yl silicate	C12H28O4Si	264.43	CC(C)O[Si](OC(C)C)(OC(C)C)OC(C)C	1.385	1.386
109-60-4	propyl acetate	C5H10O2	102.13	CCCOC(=O)C	1.385	1.388
591-76-4	2-methylhexane	C7H16	100.2	CCCCC(C)C	1.385	1.383
760-20-3	3-methylpent-1-ene	C6H12	84.16	CCC(C)C=C	1.385	1.392
7778-85-0	1,2-dimethoxypropane	C5H12O2	104.15	CC(COC)OC	1.385	1.384
105-58-8	diethyl carbonate	C5H10O3	118.13	CCOC(=O)OCC	1.385	1.379
109-89-7	N-ethylethanamine	C4H11N	73.14	CCNCC	1.385	1.385
542-55-2	2-methylpropyl formate	C5H10O2	102.13	CC(C)COC=O	1.385	1.385
107-51-7	dimethyl-bis(trimethylsilyloxy)silane	C8H24O2Si3	236.53	C[Si](C)(C)O[Si](C)(C)O[Si](C)(C)C	1.385	1.388
71-23-8	propan-1-ol	C3H8O	60.1	CCCO	1.385	1.389
625-58-1	Ethyl nitrate	C2H5NO3	91.07	CCO[N+]([O-])=O	1.385	1.380
661-11-0	1-Fluoroheptane	C7H15F	118.19	CCCCCCCF	1.385	1.388
32477-35-3	2,2,3,3,4,4,4-heptafluoro-1-imidazol-1-ylbutan-1-one	C7H3F7N2O	264.1	C1=CN(C=N1)C(=O)C(C(C(F)(F)F)(F)F)(F)F	1.386	1.388
700-16-3	2,3,4,5,6-pentafluoropyridine	C5F5N	169.05	C1(=C(C(=NC(=C1F)F)F)F)F	1.386	1.385
1850-14-2	tetramethoxymethane	C5H12O4	136.15	COC(OC)(OC)OC	1.386	1.381
540-88-5	tert-butyl acetate	C6H12O2	116.16	CC(=O)OC(C)(C)C	1.386	1.387
507-20-0	2-chloro-2-methylpropane	C4H9Cl	92.57	CC(C)(C)Cl	1.386	1.384
637-78-5	propan-2-yl propanoate	C6H12O2	116.16	CCC(=O)OC(C)C	1.386	1.387
69739-34-0	[tert-butyl(dimethyl)silyl] trifluoromethanesulfonate	C7H15F3O3SSi	264.34	CC(C)(C)[Si](C)(C)OS(=O)(=O)C(F)(F)F	1.386	1.392
39482-87-6	3-[[[dimethyl(3,3,3-trifluoropropyl)silyl]amino]-dimethylsilyl]-1,1,1-trifluoropropane	C10H21F6NSi2	325.44	C[Si](C)(CCC(F)(F)F)N[Si](C)(C)CCC(F)(F)F	1.386	1.394
16066-09-4	1,3-Bis(trimethylsiloxy)-1,3-dimethyl-disiloxane	C8H26O3Si4	280.61	C[SiH](O[Si](C)(C)C)O[SiH](O[Si](C)(C)C)C	1.386	1.383
926-63-6	N,N-Dimethyl-1-propanamine	C5H13N	87.16	CCCN(C)C	1.386	1.390
76-38-0	2,2-Dichloro-1,1-difluoro-1-methoxyethane	C3H4Cl2F2O	164.96	COC(F)(F)C(Cl)Cl	1.386	1.385
628-80-8	Methyl pentyl ether	C6H14O	102.17	CCCCCOC	1.386	1.387
994-05-8	2-Methoxy-2-methylbutane	C6H14O	102.17	CCC(C)(C)OC	1.386	1.386
4127-45-1	1,1,2-Trimethylcyclopropane	C6H12	84.16	CC1CC1(C)C	1.386	1.389
627-19-0	pent-1-yne	C5H8	68.12	CCCC#C	1.387	1.385
79-09-4	propanoic acid	C3H6O2	74.08	CCC(=O)O	1.387	1.398
110-46-3	3-methylbutyl nitrite	C5H11NO2	117.15	CC(C)CCON=O	1.387	1.385
97-62-1	ethyl 2-methylpropanoate	C6H12O2	116.16	CCOC(=O)C(C)C	1.387	1.389
513-35-9	2-methylbut-2-ene	C5H10	70.13	CC=C(C)C	1.387	1.382
2370-88-9	1,3,5,7-Tetramethylcyclotetrasioxane	C4H16O4Si4	236.48	C[SiH]1O[SiH](C)O[SiH](C)O[SiH](C)O1	1.387	1.385
17082-47-2	Tetrakis(dimethylsilyl) orthosilicate	C8H28O4Si5	324.7	C[SiH](O[Si](O[SiH](C)C)(O[SiH](C)C)O[SiH](C)C)C	1.387	1.384
4325-85-3	tris(trimethylsilyl) borate	C9H27BO3Si3	278.38	B(O[Si](C)(C)C)(O[Si](C)(C)C)O[Si](C)(C)C	1.387	1.394
791-22-0	2-[2,2,3,3,4,4,5,5-octafluoro-6-(oxiran-2-yl)hexyl]oxirane	C10H10F8O2	314.17	C1C(O1)CC(C(C(C(CC2CO2)(F)F)(F)F)(F)F)(F)F	1.387	1.387
3638-35-5	Isopropylcyclopropane	C6H12	84.16	CC(C)C1CC1	1.387	1.402
589-40-2	sec-Butyl formate	C5H10O2	102.13	CCC(C)OC=O	1.387	1.383
598-61-8	Methylcyclobutane	C5H10	70.13	CC1CCC1	1.387	1.388
1070-71-9	Cyanoacetylene	C3HN	51.05	C#CC#N	1.387	1.401
79-22-1	Methyl chloroformate	C2H3ClO2	94.5	COC(Cl)=O	1.387	1.387
1860-27-1	1-(1-Methylethoxy)butane	C7H16O	116.2	CCCCOC(C)C	1.387	1.389
77-78-1	Dimethyl sulfate	C2H6O4S	126.13	CO[S](=O)(=O)OC	1.387	1.393
557-31-3	3-ethoxyprop-1-ene	C5H10O	86.13	CCOCC=C	1.388	1.384
142-82-5	heptane	C7H16	100.2	CCCCCCC	1.388	1.386
592-41-6	hex-1-ene	C6H12	84.16	CCCCC=C	1.388	1.389
623-42-7	methyl butanoate	C5H10O2	102.13	CCCC(=O)OC	1.388	1.389
667-27-6	ethyl 2-bromo-2,2-difluoroacetate	C4H5BrF2O2	202.98	CCOC(=O)C(F)(F)Br	1.388	1.389
75-77-4	chloro(trimethyl)silane	C3H9ClSi	108.64	C[Si](C)(C)Cl	1.388	1.390
802-93-7	1,1,1,3,3,3-hexafluoro-2-[3-(1,1,1,3,3,3-hexafluoro-2-hydroxypropan-2-yl)phenyl]propan-2-ol	C12H6F12O2	410.15	C1=CC(=CC(=C1)C(C(F)(F)F)(C(F)(F)F)O)C(C(F)(F)F)(C(F)(F)F)O	1.388	1.397
617-50-5	propan-2-yl 2-methylpropanoate	C7H14O2	130.18	CC(C)C(=O)OC(C)C	1.388	1.390
590-86-3	3-methylbutanal	C5H10O	86.13	CC(C)CC=O	1.388	1.384
89402-42-6	2,3-difluoro-5-(trifluoromethyl)pyridine	C6H2F5N	183.08	C1=C(C=NC(=C1F)F)C(F)(F)F	1.388	1.390
563-80-4	3-methylbutan-2-one	C5H10O	86.13	CC(C)C(=O)C	1.388	1.386
1445-45-0	1,1,1-trimethoxyethane	C5H12O3	120.15	CC(OC)(OC)OC	1.389	1.379
107-10-8	propan-1-amine	C3H9N	59.11	CCCN	1.389	1.398
865-52-1	tetramethylgermane	C4H12Ge	132.77	C[Ge](C)(C)C	1.389	1.398
2754-27-0	trimethylsilyl acetate	C5H12O2Si	132.23	CC(=O)O[Si](C)(C)C	1.389	1.390
540-54-5	1-chloropropane	C3H7Cl	78.54	CCCCl	1.389	1.393
126-84-1	2,2-diethoxypropane	C7H16O2	132.2	CCOC(C)(C)OCC	1.389	1.389
110-05-4	2-tert-butylperoxy-2-methylpropane	C8H18O2	146.23	CC(C)(C)OOC(C)(C)C	1.389	1.395
6213-94-1	ethenoxy(trimethyl)silane	C5H12OSi	116.23	C[Si](C)(C)OC=C	1.389	1.389
105-46-4	butan-2-yl acetate	C6H12O2	116.16	CCC(C)OC(=O)C	1.389	1.393
75-36-5	acetyl chloride	C2H3ClO	78.5	CC(=O)Cl	1.389	1.392
616-39-7	N-ethyl-N-methylethanamine	C5H13N	87.16	CCN(C)CC	1.389	1.390
592-84-7	butyl formate	C5H10O2	102.13	CCCCOC=O	1.389	1.388
591-93-5	penta-1,4-diene	C5H8	68.12	C=CCC=C	1.389	1.398
2167-39-7	2-Methyloxetane	C4H8O	72.11	CC1CCO1	1.389	1.389
53778-43-1	1-Ethyl-1-methylcyclopropane	C6H12	84.16	CCC1(C)CC1	1.389	1.389
354-21-2	1,2,2-Trichloro-1,1-difluoroethane	C2HCl3F2	169.38	FC(F)(Cl)C(Cl)Cl	1.389	1.396
463-04-7	pentyl nitrite	C5H11NO2	117.15	CCCCCON=O	1.390	1.386
4667-99-6	chloro(triethoxy)silane	C6H15ClO3Si	198.72	CCO[Si](OCC)(OCC)Cl	1.390	1.385
563-78-0	2,3-dimethylbut-1-ene	C6H12	84.16	CC(C)C(=C)C	1.390	1.388
628-55-7	2-methyl-1-(2-methylpropoxy)propane	C8H18O	130.23	CC(C)COCC(C)C	1.390	1.394
141-62-8	[dimethyl(trimethylsilyloxy)silyl]oxy-dimethyl-trimethylsilyloxysilane	C10H30O3Si4	310.68	C[Si](C)(C)O[Si](C)(C)O[Si](C)(C)O[Si](C)(C)C	1.390	1.392
18936-17-9	2-methylbutanenitrile	C5H9N	83.13	CCC(C)C#N	1.390	1.384
4744-08-5	1,1-diethoxypropane	C7H16O2	132.2	CCC(OCC)OCC	1.390	1.391
60129-85-3	(2,3,4,5,6-pentafluorophenyl) trifluoromethanesulfonate	C7F8O3S	316.13	C1(=C(C(=C(C(=C1F)F)F)F)F)OS(=O)(=O)C(F)(F)F	1.390	1.390
464-06-2	2,2,3-trimethylbutane	C7H16	100.2	CC(C)C(C)(C)C	1.390	1.390
1066-54-2	ethynyl(trimethyl)silane	C5H10Si	98.22	C[Si](C)(C)C#C	1.390	1.390
110-19-0	2-methylpropyl acetate	C6H12O2	116.16	CC(C)COC(=O)C	1.390	1.394
107-87-9	pentan-2-one	C5H10O	86.13	CCCC(=O)C	1.390	1.390
598-98-1	methyl 2,2-dimethylpropanoate	C6H12O2	116.16	CC(C)(C)C(=O)OC	1.390	1.392
40723-80-6	1,1,1,2,2-pentafluoro-4-iodobutane	C4H4F5I	273.97	C(CI)C(C(F)(F)F)(F)F	1.390	1.389
79271-56-0	triethylsilyl trifluoromethanesulfonate	C7H15F3O3SSi	264.34	CC[Si](CC)(CC)OS(=O)(=O)C(F)(F)F	1.390	1.393
108-24-7	Acetic anhydride	C4H6O3	102.09	CC(=O)OC(C)=O	1.390	1.394
14704-14-4	methoxymethyl(trimethyl)silane	C5H14OSi	118.25	COC[Si](C)(C)C	1.391	1.396
1067-25-0	trimethoxy(propyl)silane	C6H16O3Si	164.27	CCC[Si](OC)(OC)OC	1.391	1.391
919-94-8	2-ethoxy-2-methylbutane	C7H16O	116.2	CCC(C)(C)OCC	1.391	1.394
32137-19-2	1,2-difluoro-4-(trifluoromethyl)benzene	C7H3F5	182.09	C1=CC(=C(C=C1C(F)(F)F)F)F	1.391	1.393
96-17-3	2-methylbutanal	C5H10O	86.13	CCC(C)C=O	1.391	1.395
363-72-4	1,2,3,4,5-pentafluorobenzene	C6HF5	168.06	C1=C(C(=C(C(=C1F)F)F)F)F	1.391	1.396
754-05-2	ethenyl(trimethyl)silane	C5H12Si	100.23	C[Si](C)(C)C=C	1.391	1.395
996-35-0	N,N-dimethylpropan-2-amine	C5H13N	87.16	CC(C)N(C)C	1.391	1.391
78-07-9	triethoxy(ethyl)silane	C8H20O3Si	192.33	CCO[Si](CC)(OCC)OCC	1.391	1.393
19961-27-4	N-ethylpropan-2-amine	C5H13N	87.16	CCNC(C)C	1.391	1.389
3938-95-2	Ethyl 2,2-dimethylpropanoate	C7H14O2	130.18	CCOC(=O)C(C)(C)C	1.391	1.397
7239-24-9	Isobutyldimethylamine	C6H15N	101.19	CN(CC(C)C)C	1.391	1.398
764-47-6	Propyl vinyl ether	C5H10O	86.13	CCCOC=C	1.391	1.386
562-49-2	3,3-Dimethylpentane	C7H16	100.2	CCC(C)(C)CC	1.391	1.390
1712-64-7	Isopropyl nitrate	C3H7NO3	105.09	CC(C)O[N+]([O-])=O	1.391	1.382
6166-86-5	2,4,6,8,10-Pentamethylcyclopentasiloxane	C5H20O5Si5	295.59	C[SiH]1O[SiH](O[SiH](O[SiH](O[SiH](O1)C)C)C)C	1.391	1.392
565-59-3	2,3-dimethylpentane	C7H16	100.2	CCC(C)C(C)C	1.392	1.390
96-22-0	pentan-3-one	C5H10O	86.13	CCC(=O)CC	1.392	1.392
540-84-1	2,2,4-trimethylpentane	C8H18	114.23	CC(C)CC(C)(C)C	1.392	1.395
107-13-1	prop-2-enenitrile	C3H3N	53.06	C=CC#N	1.392	1.400
503-17-3	but-2-yne	C4H6	54.09	CC#CC	1.392	1.378
79-24-3	1-nitroethane	C2H5NO2	75.07	CC[N+](=O)[O-]	1.392	1.390
122-51-0	diethoxymethoxyethane	C7H16O3	148.2	CCOC(OCC)OCC	1.392	1.383
763-29-1	2-methylpent-1-ene	C6H12	84.16	CCCC(=C)C	1.392	1.390
627-35-0	N-methylpropan-1-amine	C4H11N	73.14	CCCNC	1.392	1.389
2264-01-9	(2,2,3,3,4,4,5,5-octafluoro-6-prop-2-enoyloxyhexyl) prop-2-enoate	C12H10F8O4	370.19	C=CC(=O)OCC(C(C(C(COC(=O)C=C)(F)F)(F)F)(F)F)(F)F	1.392	1.394
762-62-9	4,4-dimethylpent-1-ene	C7H14	98.19	CC(C)(C)CC=C	1.392	1.396
1115-12-4	Carbonyl dicyanide	C3N2O	88.11	N#CC(C#N)=O	1.392	1.402
1471-03-0	3-Propoxy-1-propene	C6H12O	100.16	CCCOCC=C	1.392	1.395
926-02-3	tert-Butyl vinyl ether	C6H12O	100.16	CC(C)(C)OC=C	1.392	1.389
108-18-9	Diisopropylamine	C6H15N	101.19	CC(C)NC(C)C	1.392	1.393
592-13-2	2,5-dimethylhexane	C8H18	114.23	CC(C)CCC(C)C	1.393	1.392
556-24-1	methyl 3-methylbutanoate	C6H12O2	116.16	CC(C)CC(=O)OC	1.393	1.393
78-09-1	triethoxymethoxyethane	C9H20O4	192.25	CCOC(OCC)(OCC)OCC	1.393	1.394
629-14-1	1,2-diethoxyethane	C6H14O2	118.17	CCOCCOCC	1.393	1.395
1077-01-6	1-fluoro-3-(trifluoromethoxy)benzene	C7H4F4O	180.1	C1=CC(=CC(=C1)F)OC(F)(F)F	1.393	1.399
1481-36-3	fluorocyclopentane	C5H9F	88.12	C1CCC(C1)F	1.393	1.392
1741-41-9	1,1-diethoxy-2-methylpropane	C8H18O2	146.23	CCOC(C(C)C)OCC	1.393	1.397
503-30-0	oxetane	C3H6O	58.08	C1COC1	1.393	1.394
657-36-3	4-(trifluoromethyl)piperidine	C6H10F3N	153.15	C1CNCCC1C(F)(F)F	1.393	1.392
105-54-4	ethyl butanoate	C6H12O2	116.16	CCCC(=O)OCC	1.393	1.394
20487-40-5	tert-butyl propanoate	C7H14O2	130.18	CCC(=O)OC(C)(C)C	1.393	1.396
995-82-4	1,1,3,3,5,5,7,7,9,9,11,11-DODECAMETHYLHEXASILOXANE	C12H38O5Si6	428.92	C[SiH](C)O[Si](C)(C)O[Si](C)(C)O[Si](C)(C)O[Si](C)(C)O[SiH](C)C	1.393	1.393
617-78-7	3-ethylpentane	C7H16	100.2	CCC(CC)CC	1.393	1.390
625-28-5	3-methylbutanenitrile	C5H9N	83.13	CC(C)CC#N	1.393	1.389
2768-02-7	ethenyl(trimethoxy)silane	C5H12O3Si	148.23	CO[Si](C=C)(OC)OC	1.393	1.398
141-63-9	Dodecamethylpentasiloxane	C12H36O4Si5	384.84	C[Si](C)(C)O[Si](C)(C)O[Si](C)(C)O[Si](C)(C)O[Si](C)(C)C	1.393	1.391
17952-11-3	Ethyl pentyl ether	C7H16O	116.2	CCCCCOCC	1.393	1.393
79-31-2	2-methylpropanoic acid	C4H8O2	88.11	CC(C)C(=O)O	1.394	1.398
7154-75-8	4-methylpent-1-yne	C6H10	82.14	CC(C)CC#C	1.394	1.396
106-36-5	propyl propanoate	C6H12O2	116.16	CCCOC(=O)CC	1.394	1.396
24332-20-5	1,1,2-trimethoxyethane	C5H12O3	120.15	COCC(OC)OC	1.394	1.391
590-73-8	2,2-dimethylhexane	C8H18	114.23	CCCCC(C)(C)C	1.394	1.396
868-57-5	methyl 2-methylbutanoate	C6H12O2	116.16	CCC(C)C(=O)OC	1.394	1.393
638-11-9	propan-2-yl butanoate	C7H14O2	130.18	CCCC(=O)OC(C)C	1.394	1.395
433-95-4	1,2-bis(trifluoromethyl)benzene	C8H4F6	214.11	C1=CC=C(C(=C1)C(F)(F)F)C(F)(F)F	1.394	1.394
6863-58-7	2-butan-2-yloxybutane	C8H18O	130.23	CCC(C)OC(C)CC	1.394	1.398
505-84-0	Dipropoxymethane	C7H16O2	132.2	CCCOCOCCC	1.394	1.395
123-86-4	butyl acetate	C6H12O2	116.16	CCCCOC(=O)C	1.395	1.397
688-71-1	tripropyl borate	C9H21BO3	188.07	B(OCCC)(OCCC)OCCC	1.395	1.401
110-62-3	pentanal	C5H10O	86.13	CCCCC=O	1.395	1.395
401-56-9	ethyl 2-chloro-2-fluoroacetate	C4H6ClFO2	140.54	CCOC(=O)C(F)Cl	1.395	1.396
589-43-5	2,4-dimethylhexane	C8H18	114.23	CCC(C)CC(C)C	1.395	1.395
393-38-4	1,4-difluoro-2-(trifluoromethyl)benzene	C7H3F5	182.09	C1=CC(=C(C=C1F)C(F)(F)F)F	1.395	1.397
592-27-8	2-methylheptane	C8H18	114.23	CCCCCC(C)C	1.395	1.394
79-46-9	2-nitropropane	C3H7NO2	89.09	CC(C)[N+](=O)[O-]	1.395	1.395
2106-18-5	1-fluoro-2-(trifluoromethoxy)benzene	C7H4F4O	180.1	C1=CC=C(C(=C1)OC(F)(F)F)F	1.395	1.402
431-03-8	butane-2,3-dione	C4H6O2	86.09	CC(=O)C(=O)C	1.395	1.407
644-49-5	propyl 2-methylpropanoate	C7H14O2	130.18	CCCOC(=O)C(C)C	1.395	1.395
1193-11-9	2,2,4-trimethyl-1,3-dioxolane	C6H12O2	116.16	CC1COC(O1)(C)C	1.395	1.396
463-11-6	1-Fluorooctane	C8H17F	132.22	CCCCCCCCF	1.395	1.397
107-52-8	Tetradecamethylhexasiloxane	C14H42O5Si6	458.99	C[Si](C)(C)O[Si](C)(C)O[Si](C)(C)O[Si](C)(C)O[Si](C)(C)O[Si](C)(C)C	1.395	1.395
6163-66-2	Di-tert-butyl ether	C8H18O	130.23	CC(C)(C)OC(C)(C)C	1.395	1.394
10312-83-1	Methoxyacetaldehyde	C3H6O2	74.08	COCC=O	1.395	1.383
591-34-4	sec-Butyl propanoate	C7H14O2	130.18	CCC(C)OC(=O)CC	1.395	1.400
75-97-8	3,3-Dimethyl-2-butanone	C6H12O	100.16	CC(=O)C(C)(C)C	1.395	1.398
108-05-4	ethenyl acetate	C4H6O2	86.09	CC(=O)OC=C	1.396	1.396
1118-02-1	isocyanato(trimethyl)silane	C4H9NOSi	115.21	C[Si](C)(C)N=C=O	1.396	1.394
371-49-3	butyl 2-fluoroacetate	C6H11FO2	134.15	CCCCOC(=O)CF	1.396	1.400
108-10-1	4-methylpentan-2-one	C6H12O	100.16	CC(C)CC(=O)C	1.396	1.396
18146-00-4	trimethyl(prop-2-enoxy)silane	C6H14OSi	130.26	C[Si](C)(C)OCC=C	1.396	1.393
625-43-4	N,2-dimethylpropan-1-amine	C5H13N	87.16	CC(C)CNC	1.396	1.396
627-41-8	3-methoxyprop-1-yne	C4H6O	70.09	COCC#C	1.396	1.389
512-56-1	trimethyl phosphate	C3H9O4P	140.07	COP(=O)(OC)OC	1.396	1.397
2550-02-9	triethoxy(propyl)silane	C9H22O3Si	206.35	CCC[Si](OCC)(OCC)OCC	1.396	1.396
6044-68-4	3,3-dimethoxyprop-1-ene	C5H10O2	102.13	COC(C=C)OC	1.396	1.402
16753-62-1	ethenyl-dimethoxy-methylsilane	C5H12O2Si	132.23	CO[Si](C)(C=C)OC	1.396	1.400
1003-14-1	2-propyloxirane	C5H10O	86.13	CCCC1CO1	1.396	1.400
108-64-5	ethyl 3-methylbutanoate	C7H14O2	130.18	CCOC(=O)CC(C)C	1.396	1.398
3404-61-3	3-methylhex-1-ene	C7H14	98.19	CCCC(C)C=C	1.396	1.400
1609-47-8	Diethyl dicarbonate	C6H10O5	162.14	CCOC(=O)OC(=O)OCC	1.396	1.394
32665-23-9	Isopropyl 3-methylbutanoate	C8H16O2	144.21	CC(C)CC(=O)OC(C)C	1.396	1.399
1188-33-6	1,1-diethoxy-N,N-dimethylmethanamine	C7H17NO2	147.22	CCOC(N(C)C)OCC	1.397	1.397
20193-20-8	N-ethylpropan-1-amine	C5H13N	87.16	CCCNCC	1.397	1.397
141546-97-6	ethyl 3-ethoxy-2,2-difluoro-3-hydroxypropanoate	C7H12F2O4	198.16	CCOC(C(C(=O)OCC)(F)F)O	1.397	1.398
78-83-1	2-methylpropan-1-ol	C4H10O	74.12	CC(C)CO	1.397	1.393
109-53-5	1-ethenoxy-2-methylpropane	C6H12O	100.16	CC(C)COC=C	1.397	1.393
1833-53-0	trimethyl(prop-1-en-2-yloxy)silane	C6H14OSi	130.26	CC(=C)O[Si](C)(C)C	1.397	1.403
7452-79-1	ethyl 2-methylbutanoate	C7H14O2	130.18	CCC(C)C(=O)OCC	1.397	1.398
78-86-4	2-chlorobutane	C4H9Cl	92.57	CCC(C)Cl	1.397	1.393
4637-24-5	1,1-dimethoxy-N,N-dimethylmethanamine	C5H13NO2	119.16	CN(C)C(OC)OC	1.397	1.401
4747-07-3	1-methoxyhexane	C7H16O	116.2	CCCCCCOC	1.397	1.398
78-81-9	2-methylpropan-1-amine	C4H11N	73.14	CC(C)CN	1.397	1.400
3524-73-0	5-methylhex-1-ene	C7H14	98.19	CC(C)CCC=C	1.397	1.396
556-67-2	2,2,4,4,6,6,8,8-octamethyl-1,3,5,7,2,4,6,8-tetraoxatetrasilocane	C8H24O4Si4	296.61	C[Si]1(O[Si](O[Si](O[Si](O1)(C)C)(C)C)(C)C)C	1.397	1.392
2987-16-8	3,3-dimethylbutanal	C6H12O	100.16	CC(C)(C)CC=O	1.397	1.398
540-42-1	2-methylpropyl propanoate	C7H14O2	130.18	CCC(=O)OCC(C)C	1.397	1.401
760-21-4	3-methylidenepentane	C6H12	84.16	CCC(=C)CC	1.397	1.391
66576-71-4	propan-2-yl 2-methylbutanoate	C8H16O2	144.21	CCC(C)C(=O)OC(C)C	1.397	1.399
6290-49-9	methyl 2-methoxyacetate	C4H8O3	104.1	COCC(=O)OC	1.397	1.395
78-39-7	1,1,1-triethoxyethane	C8H18O3	162.23	CCOC(C)(OCC)OCC	1.397	1.390
4447-60-3	2-[di(propan-2-yloxy)methoxy]propane	C10H22O3	190.28	CC(C)OC(OC(C)C)OC(C)C	1.397	1.396
624-24-8	methyl pentanoate	C6H12O2	116.16	CCCCC(=O)OC	1.397	1.398
2083-91-2	N-methyl-N-trimethylsilylmethanamine	C5H15NSi	117.26	CN(C)[Si](C)(C)C	1.397	1.406
110-59-8	pentanenitrile	C5H9N	83.13	CCCCC#N	1.397	1.391
541-01-5	Hexadecamethylheptasiloxane	C16H48O6Si7	533.1	C[Si](C)(C)O[Si](C)(C)O[Si](C)(C)O[Si](C)(C)O[Si](C)(C)O[Si](C)(C)O[Si](C)(C)C	1.397	1.393
6921-35-3	3,3-Dimethyloxetane	C5H10O	86.13	CC1(C)COC1	1.397	1.398
107-30-2	Chloromethyl methyl ether	C2H5ClO	80.51	COCCl	1.397	1.390
110-78-1	Propyl isocyanate	C4H7NO	85.1	CCCN=C=O	1.397	1.394
556-69-4	Octadecamethyloctasiloxane	C18H54O7Si8	607.3	C[Si](C)(C)O[Si](C)(C)O[Si](C)(C)O[Si](C)(C)O[Si](C)(C)O[Si](C)(C)O[Si](C)(C)O[Si](C)(C)C	1.397	1.398
557-98-2	2-Chloropropene	C3H5Cl	76.52	CC(Cl)=C	1.397	1.397
627-13-4	Propyl nitrate	C3H7NO3	105.09	CCCO[N+]([O-])=O	1.397	1.393
541-41-3	Ethyl chloroformate	C3H5ClO2	108.52	CCOC(Cl)=O	1.397	1.395
79-21-0	Peroxyacetic acid	C2H4O3	76.05	CC(=O)OO	1.397	1.401
541-02-6	2,2,4,4,6,6,8,8,10,10-decamethyl-1,3,5,7,9,2,4,6,8,10-pentaoxapentasilecane	C10H30O5Si5	370.77	C[Si]1(O[Si](O[Si](O[Si](O[Si](O1)(C)C)(C)C)(C)C)(C)C)C	1.398	1.394
110-45-2	3-methylbutyl formate	C6H12O2	116.16	CC(C)CCOC=O	1.398	1.395
927-62-8	N,N-dimethylbutan-1-amine	C6H15N	101.19	CCCCN(C)C	1.398	1.400
928-55-2	1-ethoxyprop-1-ene	C5H10O	86.13	CCOC=CC	1.398	1.399
589-53-7	4-methylheptane	C8H18	114.23	CCCC(C)CCC	1.398	1.396
5878-19-3	1-methoxypropan-2-one	C4H8O2	88.11	CC(=O)COC	1.398	1.396
111-65-9	octane	C8H18	114.23	CCCCCCCC	1.398	1.396
4432-77-3	N-ethyl-2-methylpropan-2-amine	C6H15N	101.19	CCNC(C)(C)C	1.398	1.402
75-54-7	dichloro(methyl)silane	CH4Cl2Si	114.02	C[SiH](Cl)Cl	1.398	1.400
2916-31-6	2,2-dimethyl-1,3-dioxolane	C5H10O2	102.13	CC1(OCCO1)C	1.398	1.407
2213-32-3	2,4-dimethylpent-1-ene	C7H14	98.19	CC(C)CC(=C)C	1.398	1.398
85272-31-7	[ditert-butyl(trifluoromethylsulfonyloxy)silyl] trifluoromethanesulfonate	C10H18F6O6S2Si	440.5	CC(C)(C)[Si](C(C)(C)C)(OS(=O)(=O)C(F)(F)F)OS(=O)(=O)C(F)(F)F	1.398	1.396
114435-02-8	4-fluoro-1,3-dioxolan-2-one	C3H3FO3	106.05	C1C(OC(=O)O1)F	1.398	1.393
497-26-7	2-methyl-1,3-dioxolane	C4H8O2	88.11	CC1OCCO1	1.398	1.403
565-69-5	2-methylpentan-3-one	C6H12O	100.16	CCC(=O)C(C)C	1.398	1.398
126889-55-2	[diethyl(propan-2-yl)silyl] trifluoromethanesulfonate	C8H17F3O3SSi	278.37	CC[Si](CC)(C(C)C)OS(=O)(=O)C(F)(F)F	1.398	1.400
513-36-0	1-chloro-2-methylpropane	C4H9Cl	92.57	CC(C)CCl	1.398	1.399
24823-81-2	1,1,1-trimethoxypropane	C6H14O3	134.17	CCC(OC)(OC)OC	1.398	1.391
2652-13-3	Eicosamethylnonasiloxane	C20H60O8Si9	681.5	C[Si](C)(C)O[Si](C)(C)O[Si](C)(C)O[Si](C)(C)O[Si](C)(C)O[Si](C)(C)O[Si](C)(C)O[Si](C)(C)O[Si](C)(C)C	1.398	1.396
18023-33-1	Triisopropoxyvinylsilane	C11H24O3Si	232.39	CC(C)O[Si](OC(C)C)(OC(C)C)C=C	1.398	1.403
4038-04-4	3-Ethyl-1-pentene	C7H14	98.19	CCC(CC)C=C	1.398	1.403
13361-63-2	4,4-Dimethyl-1-pentyne	C7H12	96.17	C#CCC(C)(C)C	1.398	1.409
3404-73-7	3,3-Dimethyl-1-pentene	C7H14	98.19	CCC(C)(C)C=C	1.398	1.400
5076-20-0	Tetramethyloxirane	C6H12O	100.16	CC1(C)OC1(C)C	1.398	1.411
107-92-6	butanoic acid	C4H8O2	88.11	CCCC(=O)O	1.399	1.403
6342-56-9	1,1-dimethoxypropan-2-one	C5H10O3	118.13	CC(=O)C(OC)OC	1.399	1.407
56011-12-2	2,2-diethoxypropanenitrile	C7H13NO2	143.18	CCOC(C)(C#N)OCC	1.399	1.402
589-81-1	3-methylheptane	C8H18	114.23	CCCCC(C)CC	1.399	1.397
78-08-0	ethenyl(triethoxy)silane	C8H18O3Si	190.31	CCO[Si](C=C)(OCC)OCC	1.399	1.402
5356-83-2	ethenyl-ethoxy-dimethylsilane	C6H14OSi	130.26	CCO[Si](C)(C)C=C	1.399	1.393
71-36-3	butan-1-ol	C4H10O	74.12	CCCCO	1.399	1.399
638-49-3	pentyl formate	C6H12O2	116.16	CCCCCOC=O	1.399	1.396
97-85-8	2-methylpropyl 2-methylpropanoate	C8H16O2	144.21	CC(C)COC(=O)C(C)C	1.399	1.400
1072-47-5	4-methyl-1,3-dioxolane	C4H8O2	88.11	CC1COCO1	1.399	1.405
109-93-3	Divinyl ether	C4H6O	70.09	C=COC=C	1.399	1.398
7385-78-6	3,4-Dimethyl-1-pentene	C7H14	98.19	CC(C)C(C)C=C	1.399	1.403
75-86-5	Acetone cyanohydrin	C4H7NO	85.1	CC(C)(O)C#N	1.399	1.404
107-53-9	Tetracosamethylundecasiloxane	C24H72O10Si11	829.8	C[Si](C)(C)O[Si](C)(C)O[Si](C)(C)O[Si](C)(C)O[Si](C)(C)O[Si](C)(C)O[Si](C)(C)O[Si](C)(C)O[Si](C)(C)O[Si](C)(C)O[Si](C)(C)C	1.399	1.398
142-96-1	1-butoxybutane	C8H18O	130.23	CCCCOCCCC	1.400	1.401
105-66-8	propyl butanoate	C7H14O2	130.18	CCCC(=O)OCCC	1.400	1.400
589-38-8	hexan-3-one	C6H12O	100.16	CCCC(=O)CC	1.400	1.401
625-27-4	2-methylpent-2-ene	C6H12	84.16	CCC=C(C)C	1.400	1.402
594-39-8	2-methylbutan-2-amine	C5H13N	87.16	CCC(C)(C)N	1.400	1.406
693-02-7	hex-1-yne	C6H10	82.14	CCCCC#C	1.400	1.399
14036-06-7	diethoxymethyl acetate	C7H14O4	162.18	CCOC(OCC)OC(=O)C	1.400	1.395
565-80-0	2,4-dimethylpentan-3-one	C7H14O	114.19	CC(C)C(=O)C(C)C	1.400	1.403
638-51-7	hexyl nitrite	C6H13NO2	131.17	CCCCCCON=O	1.400	1.397
3769-23-1	4-methylhex-1-ene	C7H14	98.19	CCC(C)CC=C	1.400	1.398
565-61-7	3-methylpentan-2-one	C6H12O	100.16	CCC(C)C(=O)C	1.400	1.400
3522-94-9	2,2,5-trimethylhexane	C9H20	128.25	CC(C)CCC(C)(C)C	1.400	1.404
123-92-2	3-methylbutyl acetate	C7H14O2	130.18	CC(C)CCOC(=O)C	1.400	1.402
111-34-2	1-ethenoxybutane	C6H12O	100.16	CCCCOC=C	1.400	1.397
5507-44-8	ethenyl-diethoxy-methylsilane	C7H16O2Si	160.29	CCO[Si](C)(C=C)OCC	1.400	1.403
3938-96-3	ethyl 2-methoxyacetate	C5H10O3	118.13	CCOC(=O)COC	1.400	1.398
401-80-9	1-fluoro-3-(trifluoromethyl)benzene	C7H4F4	164.1	C1=CC(=CC(=C1)F)C(F)(F)F	1.400	1.407
123-15-9	2-methylpentanal	C6H12O	100.16	CCCC(C)C=O	1.400	1.402
592-76-7	hept-1-ene	C7H14	98.19	CCCCCC=C	1.400	1.399
102-24-9	2,4,6-trimethoxy-1,3,5,2,4,6-trioxatriborinane	C3H9B3O6	173.5	B1(OB(OB(O1)OC)OC)OC	1.400	1.400
78-98-8	1,2-Propanedione	C3H4O2	72.06	CC(=O)C=O	1.400	1.403
126-98-7	2-Methylacrylonitrile	C4H5N	67.09	CC(=C)C#N	1.400	1.414
108-22-5	prop-1-en-2-yl acetate	C5H8O2	100.12	CC(=C)OC(=O)C	1.401	1.408
64-67-5	diethyl sulfate	C4H10O4S	154.19	CCOS(=O)(=O)OCC	1.401	1.393
646-06-0	1,3-dioxolane	C3H6O2	74.08	C1COCO1	1.401	1.412
563-16-6	3,3-dimethylhexane	C8H18	114.23	CCCC(C)(C)CC	1.401	1.401
542-10-9	1-acetyloxyethyl acetate	C6H10O4	146.14	CC(OC(=O)C)OC(=O)C	1.401	1.405
590-01-2	butyl propanoate	C7H14O2	130.18	CCCCOC(=O)CC	1.401	1.404
4127-47-3	1,1,2,2-tetramethylcyclopropane	C7H14	98.19	CC1(CC1(C)C)C	1.401	1.404
2155-94-4	N,N-dimethylprop-2-en-1-amine	C5H11N	85.15	CN(C)CC=C	1.401	1.406
353-83-3	1,1,1-trifluoro-2-iodoethane	C2H2F3I	209.94	C(C(F)(F)F)I	1.401	1.399
539-82-2	ethyl pentanoate	C7H14O2	130.18	CCCCC(=O)OCC	1.401	1.402
108-84-9	4-methylpentan-2-yl acetate	C8H16O2	144.21	CC(C)CC(C)OC(=O)C	1.401	1.407
584-94-1	2,3-dimethylhexane	C8H18	114.23	CCCC(C)C(C)C	1.401	1.400
540-97-6	2,2,4,4,6,6,8,8,10,10,12,12-dodecamethyl-1,3,5,7,9,11-hexaoxa-2,4,6,8,10,12-hexasilacyclododecane	C12H36O6Si6	444.92	C[Si]1(O[Si](O[Si](O[Si](O[Si](O[Si](O1)(C)C)(C)C)(C)C)(C)C)(C)C)C	1.401	1.393
402-44-8	1-fluoro-4-(trifluoromethyl)benzene	C7H4F4	164.1	C1=CC(=CC=C1C(F)(F)F)F	1.401	1.406
38256-93-8	2-methoxy-N-methylethanamine	C4H11NO	89.14	CNCCOC	1.401	1.400
121-44-8	N,N-diethylethanamine	C6H15N	101.19	CCN(CC)CC	1.401	1.398
118078-66-3	2-fluoro-4-(trifluoromethyl)pyridine	C6H3F4N	165.09	C1=CN=C(C=C1C(F)(F)F)F	1.401	1.402
591-78-6	hexan-2-one	C6H12O	100.16	CCCCC(=O)C	1.401	1.401
108-65-6	1-methoxypropan-2-yl acetate	C6H12O3	132.16	CC(COC)OC(=O)C	1.401	1.401
51-80-9	N,N,N',N'-tetramethylmethanediamine	C5H14N2	102.18	CN(C)CN(C)C	1.401	1.408
682-01-9	tetrapropyl silicate	C12H28O4Si	264.43	CCCO[Si](OCCC)(OCCC)OCCC	1.401	1.409
5756-43-4	Ethyl hexyl ether	C8H18O	130.23	CCCCCCOCC	1.401	1.402
623-96-1	Dipropyl carbonate	C7H14O3	146.18	CCCOC(=O)OCCC	1.401	1.396
1072-05-5	2,6-Dimethylheptane	C9H20	128.25	CC(C)CCCC(C)C	1.401	1.401
108-23-6	Isopropyl chloroformate	C4H7ClO2	122.55	CC(C)OC(Cl)=O	1.401	1.396
18854-56-3	1,2-Dipropoxyethane	C8H18O2	146.23	CCCOCCOCCC	1.401	1.407
928-45-0	Butyl nitrate	C4H9NO3	119.12	CCCCO[N+]([O-])=O	1.401	1.404
3054-95-3	3,3-diethoxyprop-1-ene	C7H14O2	130.18	CCOC(C=C)OCC	1.402	1.404
624-41-9	2-methylbutyl acetate	C7H14O2	130.18	CCC(C)COC(=O)C	1.402	1.402
115-80-0	1,1,1-triethoxypropane	C9H20O3	176.25	CCC(OCC)(OCC)OCC	1.402	1.400
108-03-2	1-nitropropane	C3H7NO2	89.09	CCC[N+](=O)[O-]	1.402	1.400
109-73-9	butan-1-amine	C4H11N	73.14	CCCCN	1.402	1.407
109-69-3	1-chlorobutane	C4H9Cl	92.57	CCCCCl	1.402	1.403
2942-58-7	diethoxyphosphorylformonitrile	C5H10NO3P	163.11	CCOP(=O)(C#N)OCC	1.402	1.413
69045-82-5	2-fluoro-5-(trifluoromethyl)pyridine	C6H3F4N	165.09	C1=CC(=NC=C1C(F)(F)F)F	1.402	1.404
110-49-6	2-methoxyethyl acetate	C5H10O3	118.13	CC(=O)OCCOC	1.402	1.402
819-97-6	butan-2-yl butanoate	C8H16O2	144.21	CCCC(=O)OC(C)CC	1.402	1.403
29681-57-0	Dimethyl(2-methyl-2-propanyl)silane	C6H16Si	115.27	CC([SiH](C)C)(C)C	1.402	1.402
2182-66-3	[acetyloxy(dimethyl)silyl] acetate	C6H12O4Si	176.24	CC(=O)O[Si](C)(C)OC(=O)C	1.402	1.404
141546-96-5	ethyl 3-(dimethylamino)-3-ethoxy-2,2-difluoropropanoate	C9H17F2NO3	225.23	CCOC(C(C(=O)OCC)(F)F)N(C)C	1.402	1.395
51851-79-7	di(propan-2-yloxy)-prop-2-enylborane	C9H19BO2	170.06	B(CC=C)(OC(C)C)OC(C)C	1.402	1.408
52698-46-1	1,1,1-trimethoxy-2-methylpropane	C7H16O3	148.2	CC(C)C(OC)(OC)OC	1.402	1.397
75-91-2	tert-Butyl hydroperoxide	C4H10O2	90.12	CC(C)(C)OO	1.402	1.395
1071-26-7	2,2-Dimethylheptane	C9H20	128.25	CCCCCC(C)(C)C	1.402	1.404
107-02-8	Acrolein	C3H4O	56.06	C=CC=O	1.402	1.409
619-99-8	3-Ethylhexane	C8H18	114.23	CCCC(CC)CC	1.402	1.400
4806-61-5	Ethylcyclobutane	C6H12	84.16	CCC1CCC1	1.402	1.404
96-33-3	methyl prop-2-enoate	C4H6O2	86.09	COC(=O)C=C	1.403	1.408
63493-28-7	pentan-2-amine	C5H13N	87.16	CCCC(C)N	1.403	1.406
77377-52-7	N-[tert-butyl(dimethyl)silyl]-2,2,2-trifluoro-N-methylacetamide	C9H18F3NOSi	241.33	CC(C)(C)[Si](C)(C)N(C)C(=O)C(F)(F)F	1.403	1.407
97-87-0	butyl 2-methylpropanoate	C8H16O2	144.21	CCCCOC(=O)C(C)C	1.403	1.402
110-67-8	3-methoxypropanenitrile	C4H7NO	85.1	COCCC#N	1.403	1.398
3852-09-3	methyl 3-methoxypropanoate	C5H10O3	118.13	COCCC(=O)OC	1.403	1.402
5813-64-9	2,2-dimethylpropan-1-amine	C5H13N	87.16	CC(C)(C)CN	1.403	1.407
628-63-7	pentyl acetate	C7H14O2	130.18	CCCCCOC(=O)C	1.403	1.404
7381-30-8	trimethyl(2-trimethylsilyloxyethoxy)silane	C8H22O2Si2	206.43	C[Si](C)(C)OCCO[Si](C)(C)C	1.403	1.397
109-86-4	2-methoxyethanol	C3H8O2	76.09	COCCO	1.403	1.402
110-68-9	N-methylbutan-1-amine	C5H13N	87.16	CCCCNC	1.403	1.402
594-56-9	2,3,3-trimethylbut-1-ene	C7H14	98.19	CC(=C)C(C)(C)C	1.403	1.402
5340-78-3	ethyl 3,3-dimethylbutanoate	C8H16O2	144.21	CCOC(=O)CC(C)(C)C	1.403	1.405
3221-61-2	2-methyloctane	C9H20	128.25	CCCCCCC(C)C	1.403	1.402
6094-02-6	2-methylhex-1-ene	C7H14	98.19	CCCCC(=C)C	1.403	1.401
43083-12-1	1,1,1-trimethoxybutane	C7H16O3	148.2	CCCC(OC)(OC)OC	1.403	1.397
771-56-2	1,2,3,4,5-pentafluoro-6-methylbenzene	C7H3F5	182.09	CC1=C(C(=C(C(=C1F)F)F)F)F	1.403	1.406
37064-20-3	propyl 2-methylbutanoate	C8H16O2	144.21	CCCOC(=O)C(C)CC	1.403	1.404
564-02-3	2,2,3-trimethylpentane	C8H18	114.23	CCC(C)C(C)(C)C	1.403	1.403
7087-21-0	trimethyl-[prop-2-enyl-bis(trimethylsilyloxy)silyl]oxysilane	C12H32O3Si4	336.72	C[Si](C)(C)O[Si](CC=C)(O[Si](C)(C)C)O[Si](C)(C)C	1.403	1.404
3404-72-6	2,3-dimethylpent-1-ene	C7H14	98.19	CCC(C)C(=C)C	1.403	1.406
94239-04-0	2-fluoro-6-(trifluoromethyl)pyridine	C6H3F4N	165.09	C1=CC(=NC(=C1)F)C(F)(F)F	1.403	1.405
359-02-4	1,1-Dichloro-2-fluoroethene	C2HCl2F	114.93	FC=C(Cl)Cl	1.403	1.400
543-29-3	Isobutyl nitrate	C4H9NO3	119.12	CC(C)CO[N+]([O-])=O	1.403	1.400
3658-79-5	1,1-Diethoxypentane	C9H20O2	160.25	CCCCC(OCC)OCC	1.403	1.403
37143-54-7	3-Methoxyisopropylamine	C4H11NO	89.14	COCC(C)N	1.403	1.406
557-00-6	Propyl 3-methylbutanoate	C8H16O2	144.21	CCCOC(=O)CC(C)C	1.403	1.404
624-67-9	2-Propynal	C3H2O	54.05	O=CC#C	1.403	1.403
6737-11-7	but-3-en-2-yl acetate	C6H10O2	114.14	CC(C=C)OC(=O)C	1.404	1.409
625-65-0	2,4-dimethylpent-2-ene	C7H14	98.19	CC(C)C=C(C)C	1.404	1.407
97-96-1	2-ethylbutanal	C6H12O	100.16	CCC(CC)C=O	1.404	1.403
66-25-1	hexanal	C6H12O	100.16	CCCCCC=O	1.404	1.404
503-74-2	3-methylbutanoic acid	C5H10O2	102.13	CC(C)CC(=O)O	1.404	1.404
600-14-6	pentane-2,3-dione	C5H8O2	100.12	CCC(=O)C(=O)C	1.404	1.415
600-22-6	methyl 2-oxopropanoate	C4H6O3	102.09	CC(=O)C(=O)OC	1.404	1.403
539-90-2	2-methylpropyl butanoate	C8H16O2	144.21	CCCC(=O)OCC(C)C	1.404	1.405
2213-23-2	2,4-dimethylheptane	C9H20	128.25	CCCC(C)CC(C)C	1.404	1.403
1003-38-9	2,5-dimethyloxolane	C6H12O	100.16	CC1CCC(O1)C	1.404	1.407
591-87-7	prop-2-enyl acetate	C5H8O2	100.12	CC(=O)OCC=C	1.404	1.403
3188-13-4	chloromethoxyethane	C3H7ClO	94.54	CCOCCl	1.404	1.397
2216-30-0	2,5-dimethylheptane	C9H20	128.25	CCC(C)CCC(C)C	1.404	1.403
623-56-3	5-methylhexan-3-one	C7H14O	114.19	CCC(=O)CC(C)C	1.404	1.406
79-03-8	propanoyl chloride	C3H5ClO	92.52	CCC(=O)Cl	1.404	1.402
627-21-4	pent-2-yne	C5H8	68.12	CCC#CC	1.404	1.397
75-78-5	dichloro(dimethyl)silane	C2H6Cl2Si	129.06	C[Si](C)(Cl)Cl	1.404	1.407
142-84-7	N-propylpropan-1-amine	C6H15N	101.19	CCCNCCC	1.404	1.405
583-48-2	3,4-dimethylhexane	C8H18	114.23	CCC(C)C(C)CC	1.404	1.402
20654-47-1	2,2-dimethylpentanenitrile	C7H13N	111.18	CCCC(C)(C)C#N	1.404	1.400
609-26-7	3-ethyl-2-methylpentane	C8H18	114.23	CCC(CC)C(C)C	1.404	1.404
2983-38-2	ethyl 2-ethylbutanoate	C8H16O2	144.21	CCC(CC)C(=O)OCC	1.404	1.406
39255-32-8	ethyl 2-methylpentanoate	C8H16O2	144.21	CCCC(C)C(=O)OCC	1.404	1.406
352-24-9	ethyl 4,4-difluoro-3-oxobutanoate	C6H8F2O3	166.12	CCOC(=O)CC(=O)C(F)F	1.404	1.396
592-42-7	hexa-1,5-diene	C6H10	82.14	C=CCCC=C	1.404	1.411
16747-26-5	2,2,4-trimethylhexane	C9H20	128.25	CCC(C)CC(C)(C)C	1.404	1.406
2367-82-0	1,2,3,5-tetrafluorobenzene	C6H2F4	150.07	C1=C(C=C(C(=C1F)F)F)F	1.404	1.408
109-61-5	Propyl chlorocarbonate	C4H7ClO2	122.55	CCCOC(Cl)=O	1.404	1.403
590-50-1	4,4-Dimethyl-2-pentanone	C7H14O	114.19	CC(=O)CC(C)(C)C	1.404	1.406
868-85-9	Dimethyl hydrogen phosphite	C2H7O3P	110.05	O=P(OC)OC	1.404	1.414
2216-34-4	4-Methyloctane	C9H20	128.25	CCCCC(C)CCC	1.404	1.404
817-95-8	Ethyl ethoxyacetate	C6H12O3	132.16	CCOCC(=O)OCC	1.404	1.403
2551-83-9	trimethoxy(prop-2-enyl)silane	C6H14O3Si	162.26	CO[Si](CC=C)(OC)OC	1.405	1.399
13360-63-9	N-ethylbutan-1-amine	C6H15N	101.19	CCCCNCC	1.405	1.403
753-89-9	1-chloro-2,2-dimethylpropane	C5H11Cl	106.59	CC(C)(C)CCl	1.405	1.406
10606-42-5	ethyl 3-methoxypropanoate	C6H12O3	132.16	CCOC(=O)CCOC	1.405	1.405
123-63-7	2,4,6-trimethyl-1,3,5-trioxane	C6H12O3	132.16	CC1OC(OC(O1)C)C	1.405	1.399
75-85-4	2-methylbutan-2-ol	C5H12O	88.15	CCC(C)(C)O	1.405	1.398
105-38-4	ethenyl propanoate	C5H8O2	100.12	CCC(=O)OC=C	1.405	1.405
617-35-6	ethyl 2-oxopropanoate	C5H8O3	116.11	CCOC(=O)C(=O)C	1.405	1.405
123-51-3	3-methylbutan-1-ol	C5H12O	88.15	CC(C)CCO	1.405	1.404
7379-12-6	2-methylhexan-3-one	C7H14O	114.19	CCCC(=O)C(C)C	1.405	1.406
616-24-0	pentan-3-amine	C5H13N	87.16	CCC(CC)N	1.405	1.408
6917-76-6	chloro-ethyl-dimethylsilane	C4H11ClSi	122.67	CC[Si](C)(C)Cl	1.405	1.408
96-47-9	2-methyloxolane	C5H10O	86.13	CC1CCCO1	1.405	1.411
3852-11-7	methyl 3-methoxy-2-methylpropanoate	C6H12O3	132.16	CC(COC)C(=O)OC	1.405	1.404
22737-36-6	O-trimethylsilylhydroxylamine	C3H11NOSi	105.21	C[Si](C)(C)ON	1.405	1.397
594-36-5	2-chloro-2-methylbutane	C5H11Cl	106.59	CCC(C)(C)Cl	1.405	1.403
89-91-8	methyl 2,2-dimethoxyacetate	C5H10O4	134.13	COC(C(=O)OC)OC	1.405	1.404
123-62-6	propanoyl propanoate	C6H10O3	130.14	CCC(=O)OC(=O)CC	1.405	1.406
565-75-3	2,3,4-trimethylpentane	C8H18	114.23	CC(C)C(C)C(C)C	1.405	1.405
15933-59-2	[(dimethylsilylamino)-methyl-silyl]methane	C4H15NSi2	131.32	C[SiH](N[SiH](C)C)C	1.405	1.405
2875-18-5	2,3,5,6-tetrafluoropyridine	C5HF4N	151.06	C1=C(C(=NC(=C1F)F)F)F	1.405	1.391
1825-82-7	Trichloroethoxysilane	C2H5Cl3OSi	179.5	CCO[Si](Cl)(Cl)Cl	1.405	1.397
10588-10-0	Isobutyl pentanoate	C9H18O2	158.24	CCCCC(=O)OCC(C)C	1.405	1.412
7116-86-1	5,5-Dimethyl-1-hexene	C8H16	112.21	CC(C)(C)CCC=C	1.405	1.407
25415-67-2	Ethyl 4-methylpentanoate	C8H16O2	144.21	CCOC(=O)CCC(C)C	1.405	1.406
3404-71-5	2-Ethyl-1-pentene	C7H14	98.19	C=C(CC)CCC	1.405	1.403
1069-53-0	2,3,5-Trimethylhexane	C9H20	128.25	CC(C)CC(C)C(C)C	1.405	1.408
1561-10-0	Ethyl 4-methylhexanoate	C9H18O2	158.24	CCOC(=O)CCC(C)CC	1.405	1.412
7081-78-9	1-Chloro-1-ethoxyethane	C4H9ClO	108.57	CCOC(C)Cl	1.405	1.396
140-88-5	ethyl prop-2-enoate	C5H8O2	100.12	CCOC(=O)C=C	1.406	1.409
109-75-1	but-3-enenitrile	C4H5N	67.09	C=CCC#N	1.406	1.401
1572-98-1	ethyl 2-cyano-2-methylpropanoate	C7H11NO2	141.17	CCOC(=O)C(C)(C)C#N	1.406	1.414
926-64-7	2-(dimethylamino)acetonitrile	C4H8N2	84.12	CN(C)CC#N	1.406	1.414
111-15-9	2-ethoxyethyl acetate	C6H12O3	132.16	CCOCCOC(=O)C	1.406	1.406
34322-82-2	N-ethyl-2-methoxyethanamine	C5H13NO	103.16	CCNCCOC	1.406	1.405
4437-51-8	hexane-3,4-dione	C6H10O2	114.14	CCC(=O)C(=O)CC	1.406	1.419
589-59-3	2-methylpropyl 3-methylbutanoate	C9H18O2	158.24	CC(C)CC(=O)OCC(C)C	1.406	1.409
926-82-9	3,5-dimethylheptane	C9H20	128.25	CCC(C)CC(C)CC	1.406	1.406
381670-34-4	2-methylpentyl formate	C7H14O2	130.18	CCCC(C)COC=O	1.406	1.406
106-70-7	methyl hexanoate	C7H14O2	130.18	CCCCCC(=O)OC	1.406	1.404
109-85-3	2-methoxyethanamine	C3H9NO	75.11	COCCN	1.406	1.406
13172-91-3	5-methylhept-3-ene	C8H16	112.21	CCC=CC(C)CC	1.406	1.412
78-40-0	triethyl phosphate	C6H15O4P	182.15	CCOP(=O)(OCC)OCC	1.406	1.402
111-84-2	nonane	C9H20	128.25	CCCCCCCCC	1.406	1.403
3739-64-8	1-prop-2-enoxybutane	C7H14O	114.19	CCCCOCC=C	1.406	1.404
1423-60-5	but-3-yn-2-one	C4H4O	68.07	CC(=O)C#C	1.406	1.410
17887-80-8	trimethyl(3-trimethylsilyloxypropoxy)silane	C9H24O2Si2	220.46	C[Si](C)(C)OCCCO[Si](C)(C)C	1.406	1.402
115262-01-6	[bromo(difluoro)methyl]-trimethylsilane	C4H9BrF2Si	203.1	C[Si](C)(C)C(F)(F)Br	1.406	1.399
2051-30-1	2,6-dimethyloctane	C10H22	142.28	CCC(C)CCCC(C)C	1.406	1.410
2401-73-2	chloro-[chloro(dimethyl)silyl]oxy-dimethylsilane	C4H12Cl2OSi2	203.21	C[Si](C)(O[Si](C)(C)Cl)Cl	1.406	1.407
105-68-0	3-methylbutyl propanoate	C8H16O2	144.21	CCC(=O)OCCC(C)C	1.406	1.407
2203-80-7	5-methylhex-1-yne	C7H12	96.17	CC(C)CCC#C	1.406	1.407
542-54-1	4-methylpentanenitrile	C6H11N	97.16	CC(C)CCC#N	1.406	1.401
763-30-4	2-methylpenta-1,4-diene	C6H10	82.14	CC(=C)CC=C	1.406	1.409
287-92-3	cyclopentane	C5H10	70.13	C1CCCC1	1.406	1.414
35466-83-2	methyl prop-2-enyl carbonate	C5H8O3	116.11	COC(=O)OCC=C	1.406	1.402
2568-90-3	1-(butoxymethoxy)butane	C9H20O2	160.25	CCCCOCOCCCC	1.406	1.407
598-74-3	3-methylbutan-2-amine	C5H13N	87.16	CC(C)C(C)N	1.406	1.404
1436-34-6	2-butyloxirane	C6H12O	100.16	CCCCC1CO1	1.406	1.414
685-88-1	diethyl 2-fluoropropanedioate	C7H11FO4	178.16	CCOC(=O)C(C(=O)OCC)F	1.406	1.405
97-72-3	2-methylpropanoyl 2-methylpropanoate	C8H14O3	158.19	CC(C)C(=O)OC(=O)C(C)C	1.406	1.406
116-53-0	2-methylbutanoic acid	C5H10O2	102.13	CCC(C)C(=O)O	1.406	1.412
2216-33-3	3-methyloctane	C9H20	128.25	CCCCCC(C)CC	1.406	1.403
24964-76-9	1,1,1-triethoxybutane	C10H22O3	190.28	CCCC(OCC)(OCC)OCC	1.406	1.403
3377-92-2	ethenyl 2,2-dimethylpropanoate	C7H12O2	128.17	CC(C)(C)C(=O)OC=C	1.406	1.412
2761-24-2	triethoxy(pentyl)silane	C11H26O3Si	234.41	CCCCC[Si](OCC)(OCC)OCC	1.406	1.405
1795-31-9	tris(trimethylsilyl) phosphite	C9H27O3PSi3	298.54	C[Si](C)(C)OP(O[Si](C)(C)C)O[Si](C)(C)C	1.406	1.408
456-55-3	trifluoromethoxybenzene	C7H5F3O	162.11	C1=CC=C(C=C1)OC(F)(F)F	1.406	1.411
89399-28-0	2-methoxy-1-((1-methoxypropan-2-yl)oxy)propane	C8H18O3	162.23	CC(COC)OCC(C)OC	1.406	1.410
1071-81-4	2,2,5,5-Tetramethylhexane	C10H22	142.28	CC(C)(C)CCC(C)(C)C	1.406	1.413
513-02-0	Triisopropyl phosphate	C9H21O4P	224.23	CC(C)O[P](=O)(OC(C)C)OC(C)C	1.406	1.403
78-97-7	2-Hydroxypropanenitrile	C3H5NO	71.08	CC(O)C#N	1.406	1.409
111-36-4	Butyl isocyanate	C5H9NO	99.13	CCCCN=C=O	1.406	1.401
18362-97-5	Isopropyl pentanoate	C8H16O2	144.21	CCCCC(=O)OC(C)C	1.406	1.403
3917-15-5	Allyl vinyl ether	C5H8O	84.12	C=CCOC=C	1.406	1.406
3074-75-7	4-Ethyl-2-methylhexane	C9H20	128.25	CCC(CC)CC(C)C	1.406	1.407
763-69-9	ethyl 3-ethoxypropanoate	C7H14O3	146.18	CCOCCC(=O)OCC	1.407	1.408
1569-02-4	1-ethoxypropan-2-ol	C5H12O2	104.15	CCOCC(C)O	1.407	1.409
621-76-1	1-(dipropoxymethoxy)propane	C10H22O3	190.28	CCCOC(OCCC)OCCC	1.407	1.409
109-21-7	butyl butanoate	C8H16O2	144.21	CCCCOC(=O)CCC	1.407	1.408
150760-95-5	cyanomethyl formate	C3H3NO2	85.06	C(C#N)OC=O	1.407	1.402
21020-27-9	4-methylpent-2-yne	C6H10	82.14	CC#CC(C)C	1.407	1.397
1070-87-7	2,2,4,4-tetramethylpentane	C9H20	128.25	CC(C)(C)CC(C)(C)C	1.407	1.406
2311-46-8	propan-2-yl hexanoate	C9H18O2	158.24	CCCCCC(=O)OC(C)C	1.407	1.409
1888-57-9	2,5-dimethylhexan-3-one	C8H16O	128.21	CC(C)CC(=O)C(C)C	1.407	1.410
111-89-7	1,5-dimethoxypentane	C7H16O2	132.2	COCCCCCOC	1.407	1.407
5870-68-8	ethyl 3-methylpentanoate	C8H16O2	144.21	CCC(C)CC(=O)OCC	1.407	1.406
123-19-3	heptan-4-one	C7H14O	114.19	CCCC(=O)CCC	1.407	1.408
628-73-9	hexanenitrile	C6H11N	97.16	CCCCCC#N	1.407	1.406
123-66-0	ethyl hexanoate	C8H16O2	144.21	CCCCCC(=O)OCC	1.407	1.407
110-12-3	5-methylhexan-2-one	C7H14O	114.19	CC(C)CCC(=O)C	1.407	1.407
2050-01-3	3-methylbutyl 2-methylpropanoate	C9H18O2	158.24	CC(C)CCOC(=O)C(C)C	1.407	1.406
762-72-1	trimethyl(prop-2-enyl)silane	C6H14Si	114.26	C[Si](C)(C)CC=C	1.407	1.407
543-27-1	2-methylpropyl carbonochloridate	C5H9ClO2	136.58	CC(C)COC(=O)Cl	1.407	1.406
5926-26-1	chloromethyl(trimethoxy)silane	C4H11ClO3Si	170.66	CO[Si](CCl)(OC)OC	1.407	1.406
392-85-8	1-fluoro-2-(trifluoromethyl)benzene	C7H4F4	164.1	C1=CC=C(C(=C1)C(F)(F)F)F	1.407	1.412
629-33-4	hexyl formate	C7H14O2	130.18	CCCCCCOC=O	1.407	1.410
327-54-8	1,2,4,5-tetrafluorobenzene	C6H2F4	150.07	C1=C(C(=CC(=C1F)F)F)F	1.407	1.408
141-06-0	Propyl pentanoate	C8H16O2	144.21	CCCCC(=O)OCCC	1.407	1.408
564-04-5	2,2-Dimethyl-3-pentanone	C7H14O	114.19	CCC(=O)C(C)(C)C	1.407	1.408
627-37-2	N-Methyl-2-propen-1-amine	C4H9N	71.12	CNCC=C	1.407	1.415
116836-32-9	sec-Butyl pentanoate	C9H18O2	158.24	CCCCC(OC(C)CC)=O	1.407	1.411
1589-47-5	2-Methoxy-1-propanol	C4H10O2	90.12	COC(C)CO	1.407	1.408
3944-36-3	1-(1-Methylethoxy)-2-propanol	C6H14O2	118.17	CC(C)OCC(C)O	1.407	1.411
5026-76-6	6-Methyl-1-heptene	C8H16	112.21	CC(C)CCCC=C	1.407	1.405
999-78-0	4,4-Dimethyl-2-pentyne	C7H12	96.17	CC#CC(C)(C)C	1.407	1.407
539-92-4	Diisobutyl carbonate	C9H18O3	174.24	CC(C)COC(=O)OCC(C)C	1.407	1.406
16747-30-1	2,4,4-Trimethylhexane	C9H20	128.25	CCC(C)(C)CC(C)C	1.407	1.409
7722-84-1	hydrogen peroxide	H2O2	34.01	OO	1.407	1.399
624-54-4	Pentyl propanoate	C8H16O2	144.21	CCCCCOC(=O)CC	1.407	1.409
7789-99-3	2-methylpentyl acetate	C8H16O2	144.21	CCCC(C)COC(=O)C	1.408	1.408
110-80-5	2-ethoxyethanol	C4H10O2	90.12	CCOCCO	1.408	1.408
3069-19-0	hexyl(trimethoxy)silane	C9H22O3Si	206.35	CCCCCC[Si](OC)(OC)OC	1.408	1.410
544-01-4	3-methyl-1-(3-methylbutoxy)butane	C10H22O	158.28	CC(C)CCOCCC(C)C	1.408	1.410
109-99-9	oxolane	C4H8O	72.11	C1CCOC1	1.408	1.417
102-52-3	1,1,3,3-tetramethoxypropane	C7H16O4	164.2	COC(CC(OC)OC)OC	1.408	1.412
2550-04-1	triethoxy(prop-2-enyl)silane	C9H20O3Si	204.34	CCO[Si](CC=C)(OCC)OCC	1.408	1.405
111-96-6	1-methoxy-2-(2-methoxyethoxy)ethane	C6H14O3	134.17	COCCOCCOC	1.408	1.408
3404-77-1	3,3-dimethylhex-1-ene	C8H16	112.21	CCCC(C)(C)C=C	1.408	1.408
107-85-7	3-methylbutan-1-amine	C5H13N	87.16	CC(C)CCN	1.408	1.411
79-30-1	2-methylpropanoyl chloride	C4H7ClO	106.55	CC(C)C(=O)Cl	1.408	1.403
2550-21-2	3-methylhexan-2-one	C7H14O	114.19	CCCC(C)C(=O)C	1.408	1.407
2917-65-9	trimethylsilylmethyl acetate	C6H14O2Si	146.26	CC(=O)OC[Si](C)(C)C	1.408	1.409
1469-70-1	ethyl prop-2-enyl carbonate	C6H10O3	130.14	CCOC(=O)OCC=C	1.408	1.400
1067-08-9	3-ethyl-3-methylpentane	C8H18	114.23	CCC(C)(CC)CC	1.408	1.405
2216-32-2	4-ethylheptane	C9H20	128.25	CCCC(CC)CCC	1.408	1.407
60044-74-8	4-ethoxybutan-2-one	C6H12O2	116.16	CCOCCC(=O)C	1.408	1.408
4016-11-9	2-(ethoxymethyl)oxirane	C5H10O2	102.13	CCOCC1CO1	1.408	1.410
80-55-7	ethyl 2-hydroxy-2-methylpropanoate	C6H12O3	132.16	CCOC(=O)C(C)(C)O	1.408	1.415
4435-53-4	3-methoxybutyl acetate	C7H14O3	146.18	CC(CCOC(=O)C)OC	1.408	1.409
39190-67-5	N-propylbutan-2-amine	C7H17N	115.22	CCCNC(C)CC	1.408	1.408
627-42-9	1-chloro-2-methoxyethane	C3H7ClO	94.54	COCCCl	1.408	1.407
108-09-8	4-methylpentan-2-amine	C6H15N	101.19	CC(C)CC(C)N	1.408	1.410
4032-86-4	3,3-dimethylheptane	C9H20	128.25	CCCCC(C)(C)CC	1.408	1.410
6006-65-1	N,N-dimethyl-1,1-dipropoxymethanamine	C9H21NO2	175.27	CCCOC(N(C)C)OCCC	1.408	1.407
38711-20-5	2,2-dimethoxy-N,N-dimethylethanamine	C6H15NO2	133.19	CN(C)CC(OC)OC	1.408	1.408
2141-62-0	3-ethoxypropanenitrile	C5H9NO	99.13	CCOCCC#N	1.408	1.407
999-97-3	[dimethyl-(trimethylsilylamino)silyl]methane	C6H19NSi2	161.39	C[Si](C)(C)N[Si](C)(C)C	1.408	1.408
3658-93-3	1,1-diethoxyhexane	C10H22O2	174.28	CCCCCC(OCC)OCC	1.408	1.412
104678-18-4	N-(2-methoxyethyl)propan-2-amine	C6H15NO	117.19	CC(C)NCCOC	1.408	1.407
1809-20-7	Diisopropyl phosphite	C6H15O3P	166.16	O=P(OC(C)C)OC(C)C	1.408	1.405
551-62-2	1,2,3,4-tetrafluorobenzene	C6H2F4	150.07	C1=CC(=C(C(=C1F)F)F)F	1.408	1.411
560-21-4	2,3,3-Trimethylpentane	C8H18	114.23	CCC(C)(C)C(C)C	1.408	1.406
57-14-7	1,1-Dimethylhydrazine	C2H8N2	60.1	CN(C)N	1.408	1.412
1068-19-5	4,4-Dimethylheptane	C9H20	128.25	CCCC(C)(C)CCC	1.408	1.409
17071-47-5	Butyl isobutyl ether	C8H18O	130.23	CCCCOCC(C)C	1.408	1.397
1190-83-6	2,2,6-Trimethylheptane	C10H22	142.28	CC(C)(C)CCCC(C)C	1.408	1.410
813-78-5	Dimethyl hydrogen phosphate	C2H7O4P	126.05	CO[P](O)(=O)OC	1.408	1.409
78-94-4	3-Buten-2-one	C4H6O	70.09	CC(=O)C=C	1.408	1.408
15869-87-1	2,2-Dimethyloctane	C10H22	142.28	CCCCCCC(C)(C)C	1.408	1.410
616-20-6	3-Chloropentane	C5H11Cl	106.59	CCC(Cl)CC	1.408	1.408
617-51-6	Isopropyl lactate	C6H12O3	132.16	CC(C)OC(=O)C(C)O	1.408	1.413
142-92-7	hexyl acetate	C8H16O2	144.21	CCCCCCOC(=O)C	1.409	1.412
107-84-6	1-chloro-3-methylbutane	C5H11Cl	106.59	CC(C)CCCl	1.409	1.408
19693-75-5	2-methoxy-1,3-dioxolane	C4H8O3	104.1	COC1OCCO1	1.409	1.402
922-67-8	methyl prop-2-ynoate	C4H4O2	84.07	COC(=O)C#C	1.409	1.411
107-39-1	2,4,4-trimethylpent-1-ene	C8H16	112.21	CC(=C)CC(C)(C)C	1.409	1.409
126-39-6	2-ethyl-2-methyl-1,3-dioxolane	C6H12O2	116.16	CCC1(OCCO1)C	1.409	1.418
628-71-7	hept-1-yne	C7H12	96.17	CCCCCC#C	1.409	1.411
32541-58-5	4-propan-2-yloxybutan-2-one	C7H14O2	130.18	CC(C)OCCC(=O)C	1.409	1.410
598-75-4	3-methylbutan-2-ol	C5H12O	88.15	CC(C)C(C)O	1.409	1.401
616-42-2	dimethyl sulfite	C2H6O3S	110.13	COS(=O)OC	1.409	1.421
3074-71-3	2,3-dimethylheptane	C9H20	128.25	CCCCC(C)C(C)C	1.409	1.407
1126-93-8	2-ethoxy-4,4,5,5-tetramethyl-1,3,2-dioxaborolane	C8H17BO3	172.03	B1(OC(C(O1)(C)C)(C)C)OCC	1.409	1.403
106-35-4	heptan-3-one	C7H14O	114.19	CCCCC(=O)CC	1.409	1.409
54396-97-3	2-ethoxyethyl 2-methylpropanoate	C8H16O3	160.21	CCOCCOC(=O)C(C)C	1.409	1.409
16529-56-9	2-methylbut-3-enenitrile	C5H7N	81.12	CC(C=C)C#N	1.409	1.411
389-40-2	1,2,3,4,5-pentafluoro-6-methoxybenzene	C7H3F5O	198.09	COC1=C(C(=C(C(=C1F)F)F)F)F	1.409	1.423
109-52-4	pentanoic acid	C5H10O2	102.13	CCCCC(=O)O	1.409	1.409
688-74-4	tributyl borate	C12H27BO3	230.15	B(OCCCC)(OCCCC)OCCCC	1.409	1.412
109-19-3	butyl 3-methylbutanoate	C9H18O2	158.24	CCCCOC(=O)CC(C)C	1.409	1.411
110-96-3	2-methyl-N-(2-methylpropyl)propan-1-amine	C8H19N	129.24	CC(C)CNCC(C)C	1.409	1.411
18871-66-4	1,1-dimethoxy-N,N-dimethylethanamine	C6H15NO2	133.19	CC(N(C)C)(OC)OC	1.409	1.406
116549-34-9	3,3-dimethoxyhexane	C8H18O2	146.23	CCCC(CC)(OC)OC	1.409	1.410
2973-10-6	dipropan-2-yl sulfate	C6H14O4S	182.24	CC(C)OS(=O)(=O)OC(C)C	1.409	1.400
110-43-0	heptan-2-one	C7H14O	114.19	CCCCCC(=O)C	1.409	1.409
61676-62-8	4,4,5,5-tetramethyl-2-propan-2-yloxy-1,3,2-dioxaborolane	C9H19BO3	186.06	B1(OC(C(O1)(C)C)(C)C)OC(C)C	1.409	1.403
111-66-0	oct-1-ene	C8H16	112.21	CCCCCCC=C	1.409	1.409
10497-05-9	tris(trimethylsilyl) phosphate	C9H27O4PSi3	314.54	C[Si](C)(C)OP(=O)(O[Si](C)(C)C)O[Si](C)(C)C	1.409	1.407
1538-75-6	2,2-dimethylpropanoyl 2,2-dimethylpropanoate	C10H18O3	186.25	CC(C)(C)C(=O)OC(=O)C(C)(C)C	1.409	1.422
30129-18-1	4-(trifluoromethyl)cyclohexan-1-ol	C7H11F3O	168.16	C1CC(CCC1C(F)(F)F)O	1.409	1.409
116-17-6	Triisopropyl phosphite	C9H21O3P	208.23	CC(C)OP(OC(C)C)OC(C)C	1.409	1.406
1072-16-8	2,7-Dimethyloctane	C10H22	142.28	CC(C)CCCCC(C)C	1.409	1.407
625-56-9	Chloromethyl acetate	C3H5ClO2	108.52	CC(=O)OCCl	1.409	1.418
4032-94-4	2,4-Dimethyloctane	C10H22	142.28	CCCCC(C)CC(C)C	1.409	1.410
15869-80-4	3-Ethylheptane	C9H20	128.25	CCCCC(CC)CC	1.409	1.407
6975-92-4	2,5-dimethylhex-1-ene	C8H16	112.21	CC(C)CCC(=C)C	1.410	1.407
110-76-9	2-ethoxyethanamine	C4H11NO	89.14	CCOCCN	1.410	1.412
81731-43-3	2-propan-2-yloxyethanamine	C5H13NO	103.16	CC(C)OCCN	1.410	1.414
1173168-18-7	2-methoxybutyl acetate	C7H14O3	146.18	CCC(COC(=O)C)OC	1.410	1.411
6065-82-3	ethyl 2,2-diethoxyacetate	C8H16O4	176.21	CCOC(C(=O)OCC)OCC	1.410	1.408
79080-31-2	1,5-dimethyl-3-(trifluoromethyl)pyrazole	C6H7F3N2	164.13	CC1=CC(=NN1C)C(F)(F)F	1.410	1.408
13423-15-9	3-methyloxolane	C5H10O	86.13	CC1CCOC1	1.410	1.415
626-33-5	2-methylheptan-4-one	C8H16O	128.21	CCCC(=O)CC(C)C	1.410	1.412
13706-86-0	5-methylhexane-2,3-dione	C7H12O2	128.17	CC(C)CC(=O)C(=O)C	1.410	1.418
95-92-1	diethyl oxalate	C6H10O4	146.14	CCOC(=O)C(=O)OCC	1.410	1.405
35897-13-3	3-methylpentyl acetate	C8H16O2	144.21	CCC(C)CCOC(=O)C	1.410	1.409
1663-39-4	tert-butyl prop-2-enoate	C7H12O2	128.17	CC(C)(C)OC(=O)C=C	1.410	1.410
123-20-6	ethenyl butanoate	C6H10O2	114.14	CCCC(=O)OC=C	1.410	1.410
15267-95-5	chloromethyl(triethoxy)silane	C7H17ClO3Si	212.74	CCO[Si](CCl)(OCC)OCC	1.410	1.409
1002-67-1	1-(2-ethoxyethoxy)-2-methoxyethane	C7H16O3	148.2	CCOCCOCCOC	1.410	1.412
109-59-1	2-propan-2-yloxyethanol	C5H12O2	104.15	CC(C)OCCO	1.410	1.410
18166-37-5	triethoxy(hexyl)silane	C12H28O3Si	248.43	CCCCCC[Si](OCC)(OCC)OCC	1.410	1.408
96-37-7	methylcyclopentane	C6H12	84.16	CC1CCCC1	1.410	1.412
871-83-0	2-methylnonane	C10H22	142.28	CCCCCCCC(C)C	1.410	1.409
2738-19-4	2-methylhex-2-ene	C7H14	98.19	CCCC=C(C)C	1.410	1.411
96-15-1	2-methylbutan-1-amine	C5H13N	87.16	CCC(C)CN	1.410	1.412
25419-06-1	N-methylpentan-1-amine	C6H15N	101.19	CCCCCNC	1.410	1.410
71-41-0	pentan-1-ol	C5H12O	88.15	CCCCCO	1.410	1.410
4316-65-8	3,5,5-trimethylhex-1-ene	C9H18	126.24	CC(CC(C)(C)C)C=C	1.410	1.414
13820-09-2	1,1,1-trimethoxypentane	C8H18O3	162.23	CCCCC(OC)(OC)OC	1.410	1.404
10508-09-5	Di-tert-pentyl peroxide	C10H22O2	174.28	CCC(C)(C)OOC(C)(C)CC	1.410	1.415
121-45-9	Trimethyl phosphite	C3H9O3P	124.08	COP(OC)OC	1.410	1.414
615-81-6	Diisopropyl oxalate	C8H14O4	174.19	CC(C)OC(=O)C(=O)OC(C)C	1.410	1.406
7357-93-9	2-Ethyl-3-methyl-1-butene	C7H14	98.19	CCC(=C)C(C)C	1.410	1.402
18388-45-9	Allyldiethoxymethylsilane	C8H18O2Si	174.31	CCO[Si](C)(CC=C)OCC	1.410	1.411
627-05-4	1-Nitrobutane	C4H9NO2	103.12	CCCC[N+]([O-])=O	1.410	1.410
871-28-3	1-Penten-4-yne	C5H6	66.1	C=CCC#C	1.410	1.408
10500-11-5	pent-1-en-3-yl acetate	C7H12O2	128.17	CCC(C=C)OC(=O)C	1.411	1.416
106-27-4	3-methylbutyl butanoate	C9H18O2	158.24	CCCC(=O)OCCC(C)C	1.411	1.411
922-28-1	3,4-dimethylheptane	C9H20	128.25	CCCC(C)C(C)CC	1.411	1.410
590-36-3	2-methylpentan-2-ol	C6H14O	102.17	CCCC(C)(C)O	1.411	1.408
919-29-9	1,1,1-triethoxypentane	C11H24O3	204.31	CCCCC(OCC)(OCC)OCC	1.411	1.409
10031-87-5	2-ethylbutyl acetate	C8H16O2	144.21	CCC(CC)COC(=O)C	1.411	1.411
7424-91-1	methyl 3,3-dimethoxypropanoate	C6H12O4	148.16	COC(CC(=O)OC)OC	1.411	1.407
75-79-6	trichloro(methyl)silane	CH3Cl3Si	149.47	C[Si](Cl)(Cl)Cl	1.411	1.418
584-02-1	pentan-3-ol	C5H12O	88.15	CCC(CC)O	1.411	1.405
1070-83-3	3,3-dimethylbutanoic acid	C6H12O2	116.16	CC(C)(C)CC(=O)O	1.411	1.410
3068-88-0	4-methyloxetan-2-one	C4H6O2	86.09	CC1CC(=O)O1	1.411	1.410
1576-84-7	but-3-enyl acetate	C6H10O2	114.14	CC(=O)OCCC=C	1.411	1.412
16068-37-4	triethoxy(2-triethoxysilylethyl)silane	C14H34O6Si2	354.59	CCO[Si](CC[Si](OCC)(OCC)OCC)(OCC)OCC	1.411	1.405
628-34-2	1-chloro-2-ethoxyethane	C4H9ClO	108.57	CCOCCCl	1.411	1.412
3616-56-6	2,2-diethoxy-N,N-dimethylethanamine	C8H19NO2	161.24	CCOC(CN(C)C)OCC	1.411	1.410
10076-48-9	methyl 2,2-dimethoxypropanoate	C6H12O4	148.16	CC(C(=O)OC)(OC)OC	1.411	1.404
55897-65-9	2,2-dimethylhexanenitrile	C8H15N	125.21	CCCCC(C)(C)C#N	1.411	1.407
77078-22-9	2-[2-(2-methoxyethoxy)ethoxy]propane	C8H18O3	162.23	CC(C)OCCOCCOC	1.411	1.415
1522-41-4	ethyl 2-fluoro-3-oxobutanoate	C6H9FO3	148.13	CCOC(=O)C(C(=O)C)F	1.411	1.408
928-49-4	hex-3-yne	C6H10	82.14	CCC#CCC	1.411	1.410
108-11-2	4-methylpentan-2-ol	C6H14O	102.17	CC(C)CC(C)O	1.411	1.407
122-07-6	2,2-dimethoxy-N-methylethanamine	C5H13NO2	119.16	CNCC(OC)OC	1.411	1.412
3952-66-7	methyl 2-oxobutanoate	C5H8O3	116.11	CCC(=O)C(=O)OC	1.411	1.411
110-58-7	pentan-1-amine	C5H13N	87.16	CCCCCN	1.411	1.415
4016-14-2	2-(propan-2-yloxymethyl)oxirane	C6H12O2	116.16	CC(C)OCC1CO1	1.411	1.411
53778-73-7	1-methoxybutan-2-ol	C5H12O2	104.15	CCC(COC)O	1.411	1.414
122-31-6	1,1,3,3-tetraethoxypropane	C11H24O4	220.31	CCOC(CC(OCC)OCC)OCC	1.411	1.417
597-72-8	1-(tripropoxymethoxy)propane	C13H28O4	248.36	CCCOC(OCCC)(OCCC)OCCC	1.411	1.423
1617-18-1	Ethyl 3-butenoate	C6H10O2	114.14	CCOC(=O)CC=C	1.411	1.411
2408-20-0	Allyl propanoate	C6H10O2	114.14	CCC(=O)OCC=C	1.411	1.409
540-82-9	Ethyl sulfate	C2H6O4S	126.13	CCO[S](O)(=O)=O	1.411	1.416
57-57-8	2-Oxetanone	C3H4O2	72.06	O=C1CCO1	1.411	1.405
16747-25-4	2,2,3-Trimethylhexane	C9H20	128.25	CCCC(C)C(C)(C)C	1.411	1.412
16789-46-1	3-Ethyl-2-methylhexane	C9H20	128.25	CCCC(CC)C(C)C	1.411	1.412
368-47-8	Trifluorophenylsilane	C6H5F3Si	162.18	F[Si](F)(F)c1ccccc1	1.411	1.400
15869-89-3	2,5-Dimethyloctane	C10H22	142.28	CCCC(C)CCC(C)C	1.411	1.409
4516-69-2	1,1,3-Trimethylcyclopentane	C8H16	112.21	CC1CCC(C)(C)C1	1.411	1.424
16746-86-4	2,3-Dimethyl-1-hexene	C8H16	112.21	CCCC(C)C(C)=C	1.411	1.413
25346-32-1	2-Chloro-4-methylpentane	C6H13Cl	120.62	CC(C)CC(C)Cl	1.411	1.410
592-34-7	Butyl chloroformate	C5H9ClO2	136.58	CCCCOC(Cl)=O	1.411	1.410
1445-75-6	Diisopropyl methylphosphonate	C7H17O3P	180.18	CC(C)O[P](C)(=O)OC(C)C	1.411	1.412
756-79-6	Dimethyl methylphosphonate	C3H9O3P	124.08	CO[P](C)(=O)OC	1.412	1.406
1467-79-4	dimethylcyanamide	C3H6N2	70.09	CN(C)C#N	1.412	1.401
563-79-1	2,3-dimethylbut-2-ene	C6H12	84.16	CC(=C(C)C)C	1.412	1.401
4655-34-9	propan-2-yl 2-methylprop-2-enoate	C7H12O2	128.17	CC(C)OC(=O)C(=C)C	1.412	1.414
43175-57-1	N-(2-methoxyethyl)propan-1-amine	C6H15NO	117.19	CCCNCCOC	1.412	1.416
996-50-9	N-ethyl-N-trimethylsilylethanamine	C7H19NSi	145.32	CCN(CC)[Si](C)(C)C	1.412	1.416
124-18-5	decane	C10H22	142.28	CCCCCCCCCC	1.412	1.410
4909-78-8	1,1-bis(2,2-dimethylpropoxy)-N,N-dimethylmethanamine	C13H29NO2	231.37	CC(C)(C)COC(N(C)C)OCC(C)(C)C	1.412	1.423
626-23-3	N-butan-2-ylbutan-2-amine	C8H19N	129.24	CCC(C)NC(C)CC	1.412	1.412
666-40-0	2,3-dibromo-1,1,3,3-tetrafluoroprop-1-ene	C3Br2F4	271.83	C(=C(F)F)(C(F)(F)Br)Br	1.412	1.402
2110-78-3	methyl 2-hydroxy-2-methylpropanoate	C5H10O3	118.13	CC(C)(C(=O)OC)O	1.412	1.414
17301-94-9	4-methylnonane	C10H22	142.28	CCCCCC(C)CCC	1.412	1.411
15726-15-5	3-methylheptan-4-one	C8H16O	128.21	CCCC(=O)C(C)CC	1.412	1.414
623-47-2	ethyl prop-2-ynoate	C5H6O2	98.1	CCOC(=O)C#C	1.412	1.415
112-36-7	1-ethoxy-2-(2-ethoxyethoxy)ethane	C8H18O3	162.23	CCOCCOCCOCC	1.412	1.415
141-75-3	butanoyl chloride	C4H7ClO	106.55	CCCC(=O)Cl	1.412	1.408
2738-18-3	2,6-dimethylhept-3-ene	C9H18	126.24	CC(C)CC=CC(C)C	1.412	1.415
106-73-0	methyl heptanoate	C8H16O2	144.21	CCCCCCC(=O)OC	1.412	1.413
617-86-7	TRIETHYLSILANE	C6H16Si	115.27	CC[SiH](CC)CC	1.412	1.401
693-65-2	1-pentoxypentane	C10H22O	158.28	CCCCCOCCCCC	1.412	1.412
591-68-4	butyl pentanoate	C9H18O2	158.24	CCCCC(=O)OCCCC	1.412	1.413
16746-87-5	2,4-dimethylhex-1-ene	C8H16	112.21	CCC(C)CC(=C)C	1.412	1.411
10601-80-6	ethyl 3,3-diethoxypropanoate	C9H18O4	190.24	CCOC(CC(=O)OCC)OCC	1.412	1.411
17689-77-9	[diacetyloxy(ethyl)silyl] acetate	C8H14O6Si	234.28	CC[Si](OC(=O)C)(OC(=O)C)OC(=O)C	1.412	1.410
20634-92-8	N-ethyl-N-propylpropan-1-amine	C8H19N	129.24	CCCN(CC)CCC	1.412	1.411
82954-89-0	2-ethyl-4,4,5,5-tetramethyl-1,3,2-dioxaborolane	C8H17BO2	156.03	B1(OC(C(O1)(C)C)(C)C)CC	1.412	1.415
659-70-1	3-methylbutyl 3-methylbutanoate	C10H20O2	172.26	CC(C)CCOC(=O)CC(C)C	1.412	1.413
13019-20-0	2-methylheptan-3-one	C8H16O	128.21	CCCCC(=O)C(C)C	1.412	1.413
10160-87-9	3,3-diethoxyprop-1-yne	C7H12O2	128.17	CCOC(C#C)OCC	1.412	1.411
626-77-7	propyl hexanoate	C9H18O2	158.24	CCCCCC(=O)OCCC	1.412	1.413
1569-01-3	1-propoxypropan-2-ol	C6H14O2	118.17	CCCOCC(C)O	1.412	1.415
2678-54-8	1,1-Diethoxyethene	C6H12O2	116.16	CCOC(=C)OCC	1.412	1.412
107-16-4	Hydroxyacetonitrile	C2H3NO	57.05	OCC#N	1.412	1.418
542-52-9	Dibutyl carbonate	C9H18O3	174.24	CCCCOC(=O)OCCCC	1.412	1.407
157-40-4	Spiro[2.2]pentane	C5H8	68.12	C1CC12CC2	1.412	1.401
36566-80-0	2-Methyl-3-hexyne	C7H12	96.17	CC(C)C#CCC	1.412	1.408
19269-28-4	3-Methylhexanal	C7H14O	114.19	CCCC(C)CC=O	1.412	1.408
16747-32-3	3-Ethyl-2,2-dimethylpentane	C9H20	128.25	CCC(CC)C(C)(C)C	1.412	1.415
2983-37-1	Ethyl 2-ethylhexanoate	C10H20O2	172.26	CCCCC(CC)C(=O)OCC	1.412	1.415
683-08-9	Diethyl methylphosphonate	C5H13O3P	152.13	CCO[P](C)(=O)OCC	1.413	1.411
3850-30-4	3,3-dimethylbutan-2-amine	C6H15N	101.19	CC(C(C)(C)C)N	1.413	1.414
141-72-0	1-(2-butoxypropan-2-yloxy)butane	C11H24O2	188.31	CCCCOC(C)(C)OCCCC	1.413	1.409
15057-11-1	4-methoxybutyl acetate	C7H14O3	146.18	CC(=O)OCCCCOC	1.413	1.414
7148-06-3	methyl 2-(dimethylamino)acetate	C5H11NO2	117.15	CN(C)CC(=O)OC	1.413	1.412
15869-93-9	3,5-dimethyloctane	C10H22	142.28	CCCC(C)CC(C)CC	1.413	1.411
543-87-3	3-methylbutyl nitrate	C5H11NO3	133.15	CC(C)CCO[N+](=O)[O-]	1.413	1.411
5911-04-6	3-methylnonane	C10H22	142.28	CCCCCCC(C)CC	1.413	1.409
15869-85-9	5-methylnonane	C10H22	142.28	CCCCC(C)CCCC	1.413	1.410
13195-64-7	dipropan-2-yl propanedioate	C9H16O4	188.22	CC(C)OC(=O)CC(=O)OC(C)C	1.413	1.414
1589-49-7	3-methoxypropan-1-ol	C4H10O2	90.12	COCCCO	1.413	1.413
540-18-1	pentyl butanoate	C9H18O2	158.24	CCCCCOC(=O)CCC	1.413	1.413
50893-36-2	1-chloroethyl ethyl carbonate	C5H9ClO3	152.57	CCOC(=O)OC(C)Cl	1.413	1.409
106-30-9	ethyl heptanoate	C9H18O2	158.24	CCCCCCC(=O)OCC	1.413	1.412
15870-10-7	2-methylhept-1-ene	C8H16	112.21	CCCCCC(=C)C	1.413	1.412
10026-04-7	tetrachlorosilane	Cl4Si	169.9	[Si](Cl)(Cl)(Cl)Cl	1.413	1.426
22737-37-7	[dimethyl-(trimethylsilyloxyamino)silyl]methane	C6H19NOSi2	177.39	C[Si](C)(C)NO[Si](C)(C)C	1.413	1.407
14036-55-6	tert-butyl but-3-enoate	C8H14O2	142.2	CC(C)(C)OC(=O)CC=C	1.413	1.415
98298-66-9	1-chloroethyl propan-2-yl carbonate	C6H11ClO3	166.6	CC(C)OC(=O)OC(C)Cl	1.413	1.408
2212-11-5	chloromethyl-dimethoxy-methylsilane	C4H11ClO2Si	154.67	CO[Si](C)(CCl)OC	1.413	1.414
2627-95-4	ethenyl-[ethenyl(dimethyl)silyl]oxy-dimethylsilane	C8H18OSi2	186.4	C[Si](C)(C=C)O[Si](C)(C)C=C	1.413	1.419
597-67-1	ethoxy(triethyl)silane	C8H20OSi	160.33	CCO[Si](CC)(CC)CC	1.413	1.411
2445-76-3	hexyl propanoate	C9H18O2	158.24	CCCCCCOC(=O)CC	1.413	1.414
66-27-3	methyl methanesulfonate	C2H6O3S	110.13	COS(=O)(=O)C	1.413	1.413
820-71-3	2-methylprop-2-enyl acetate	C6H10O2	114.14	CC(=C)COC(=O)C	1.413	1.414
598-32-3	but-3-en-2-ol	C4H8O	72.11	CC(C=C)O	1.413	1.416
543-59-9	1-chloropentane	C5H11Cl	106.59	CCCCCCl	1.413	1.413
919-31-3	3-triethoxysilylpropanenitrile	C9H19NO3Si	217.34	CCO[Si](CCC#N)(OCC)OCC	1.413	1.415
36215-07-3	1-chloro-3-methoxypropane	C4H9ClO	108.57	COCCCCl	1.413	1.416
35180-01-9	chloromethyl propan-2-yl carbonate	C5H9ClO3	152.57	CC(C)OC(=O)OCCl	1.413	1.407
88-09-5	2-ethylbutanoic acid	C6H12O2	116.16	CCC(CC)C(=O)O	1.413	1.418
111-71-7	heptanal	C7H14O	114.19	CCCCCCC=O	1.413	1.412
31576-33-7	4-(2-methylpropoxy)butan-2-one	C8H16O2	144.21	CC(C)COCCC(=O)C	1.413	1.415
609-08-5	diethyl 2-methylpropanedioate	C8H14O4	174.19	CCOC(=O)C(C)C(=O)OCC	1.413	1.411
4766-57-8	tetrabutyl silicate	C16H36O4Si	320.54	CCCCO[Si](OCCCC)(OCCCC)OCCCC	1.413	1.411
3587-57-3	1-(Chloromethoxy)propane	C4H9ClO	108.57	CCCOCCl	1.413	1.407
50876-33-0	1,1,3,3-Tetramethylcyclopentane	C9H18	126.24	CC1(C)CCC(C)(C)C1	1.413	1.430
122-52-1	Triethyl phosphite	C6H15O3P	166.16	CCOP(OCC)OCC	1.413	1.409
629-46-9	Octyl nitrite	C8H17NO2	159.23	CCCCCCCCON=O	1.413	1.408
609-02-9	Dimethyl methylmalonate	C6H10O4	146.14	COC(=O)C(C)C(=O)OC	1.413	1.416
67952-57-2	6-Methyl-2-heptanol acetate	C10H20O2	172.26	CC(C)CCCC(C)OC(C)=O	1.413	1.419
1068-87-7	3-Ethyl-2,4-dimethylpentane	C9H20	128.25	CCC(C(C)C)C(C)C	1.413	1.417
430-57-9	1,2-Dichloro-1-fluoroethane	C2H3Cl2F	116.95	FC(Cl)CCl	1.413	1.405
3074-77-9	3-Ethyl-4-methylhexane	C9H20	128.25	CCC(C)C(CC)CC	1.413	1.412
112-06-1	heptyl acetate	C9H18O2	158.24	CCCCCCCOC(=O)C	1.414	1.416
106-31-0	butanoyl butanoate	C8H14O3	158.19	CCCC(=O)OC(=O)CCC	1.414	1.415
108-83-8	2,6-dimethylheptan-4-one	C9H18O	142.24	CC(C)CC(=O)CC(C)C	1.414	1.416
7087-68-5	N-ethyl-N-propan-2-ylpropan-2-amine	C8H19N	129.24	CCN(C(C)C)C(C)C	1.414	1.417
598-05-0	dipropyl sulfate	C6H14O4S	182.24	CCCOS(=O)(=O)OCCC	1.414	1.405
13179-98-1	1,6-dimethoxyhexane	C8H18O2	146.23	COCCCCCCOC	1.414	1.413
2807-30-9	2-propoxyethanol	C5H12O2	104.15	CCCOCCO	1.414	1.415
105-79-3	2-methylpropyl hexanoate	C10H20O2	172.26	CCCCCC(=O)OCC(C)C	1.414	1.417
589-63-9	octan-4-one	C8H16O	128.21	CCCCC(=O)CCC	1.414	1.415
36805-97-7	N,N-dimethyl-1,1-bis[(2-methylpropan-2-yl)oxy]methanamine	C11H25NO2	203.32	CC(C)(C)OC(N(C)C)OC(C)(C)C	1.414	1.414
624-95-3	3,3-dimethylbutan-1-ol	C6H14O	102.17	CC(C)(C)CCO	1.414	1.412
17477-29-1	chloro-dimethyl-propylsilane	C5H13ClSi	136.69	CCC[Si](C)(C)Cl	1.414	1.418
764-35-2	hex-2-yne	C6H10	82.14	CCCC#CC	1.414	1.409
108-59-8	dimethyl propanedioate	C5H8O4	132.11	COC(=O)CC(=O)OC	1.414	1.415
928-68-7	6-methylheptan-2-one	C8H16O	128.21	CC(C)CCCC(=O)C	1.414	1.413
623-84-7	2-acetyloxypropyl acetate	C7H12O4	160.17	CC(COC(=O)C)OC(=O)C	1.414	1.413
106-63-8	2-methylpropyl prop-2-enoate	C7H12O2	128.17	CC(C)COC(=O)C=C	1.414	1.417
112-07-2	2-butoxyethyl acetate	C8H16O3	160.21	CCCCOCCOC(=O)C	1.414	1.416
6297-41-2	butyl 2-methylpentanoate	C10H20O2	172.26	CCCCOC(=O)C(C)CCC	1.414	1.416
33229-89-9	ethyl 2-(dimethylamino)acetate	C6H13NO2	131.17	CCOC(=O)CN(C)C	1.414	1.413
3634-56-8	chloro-dimethyl-propan-2-ylsilane	C5H13ClSi	136.69	CC(C)[Si](C)(C)Cl	1.414	1.420
57597-62-3	3,3-dimethoxypropanenitrile	C5H9NO2	115.13	COC(CC#N)OC	1.414	1.405
112-48-1	1-(2-butoxyethoxy)butane	C10H22O2	174.28	CCCCOCCOCCCC	1.414	1.415
5063-65-0	2-pentyloxirane	C7H14O	114.19	CCCCCC1CO1	1.414	1.421
3070-53-9	hepta-1,6-diene	C7H12	96.17	C=CCCCC=C	1.414	1.416
105-53-3	diethyl propanedioate	C7H12O4	160.17	CCOC(=O)CC(=O)OCC	1.414	1.416
2445-78-5	2-methylbutyl 2-methylbutanoate	C10H20O2	172.26	CCC(C)COC(=O)C(C)CC	1.414	1.412
97-61-0	2-methylpentanoic acid	C6H12O2	116.16	CCCC(C)C(=O)O	1.414	1.417
372-38-3	1,3,5-trifluorobenzene	C6H3F3	132.08	C1=C(C=C(C=C1F)F)F	1.414	1.421
1002-16-0	pentyl nitrate	C5H11NO3	133.15	CCCCCO[N+](=O)[O-]	1.414	1.412
97-97-2	2-chloro-1,1-dimethoxyethane	C4H9ClO2	124.56	COC(CCl)OC	1.414	1.416
1572-99-2	ethyl 2-cyanopropanoate	C6H9NO2	127.14	CCOC(=O)C(C)C#N	1.414	1.413
766-20-1	2,4-dimethyl-1,3-dioxane	C6H12O2	116.16	CC1CCOC(O1)C	1.414	1.407
629-08-3	heptanenitrile	C7H13N	111.18	CCCCCCC#N	1.414	1.416
61676-61-7	4,4,6-trimethyl-2-propan-2-yloxy-1,3,2-dioxaborinane	C9H19BO3	186.06	B1(OC(CC(O1)(C)C)C)OC(C)C	1.414	1.402
117888-04-7	2,4-diethyl-6-methyl-1,3,5-trioxane	C8H16O3	160.21	CCC1OC(OC(O1)CC)C	1.414	1.416
107-18-6	Allyl alcohol	C3H6O	58.08	OCC=C	1.414	1.417
1116-61-6	Tripropylborane	C9H21B	140.08	CCCB(CCC)CCC	1.414	1.420
15706-73-7	Butyl 2-methylbutanoate	C9H18O2	158.24	CCCCOC(=O)C(C)CC	1.414	1.409
3178-29-8	4-Propylheptane	C10H22	142.28	CCCC(CCC)CCC	1.414	1.413
1638-26-2	1,1-Dimethylcyclopentane	C7H14	98.19	CC1(C)CCCC1	1.414	1.420
15869-94-0	3,6-Dimethyloctane	C10H22	142.28	CCC(C)CCC(C)CC	1.414	1.411
3282-30-2	2,2-Dimethylpropanoyl chloride	C5H9ClO	120.58	CC(C)(C)C(Cl)=O	1.414	1.409
112-23-2	Heptyl formate	C8H16O2	144.21	CCCCCCCOC=O	1.414	1.415
19780-66-6	3-Ethyl-2-methyl-1-pentene	C8H16	112.21	CCC(CC)C(C)=C	1.414	1.415
3074-76-8	3-Ethyl-3-methylhexane	C9H20	128.25	CCCC(C)(CC)CC	1.414	1.414
78-80-8	2-Methyl-1-buten-3-yne	C5H6	66.1	CC(=C)C#C	1.414	1.438
16747-28-7	2,3,3-Trimethylhexane	C9H20	128.25	CCCC(C)(C)C(C)C	1.414	1.415
3404-67-9	3-Methyl-4-methylenehexane	C8H16	112.21	CCC(C)C(=C)CC	1.414	1.414
593-98-6	Bromochlorofluoromethane	CHBrClF	147.37	FC(Cl)Br	1.414	1.419
921-47-1	2,3,4-Trimethylhexane	C9H20	128.25	CCC(C)C(C)C(C)C	1.414	1.414
917-93-1	2-Chloro-2-methylpropanal	C4H7ClO	106.55	CC(C)(Cl)C=O	1.414	1.418
594-20-7	2,2-dichloropropane	C3H6Cl2	112.98	CC(C)(Cl)Cl	1.415	1.417
16745-94-1	3,4-dimethylhex-1-ene	C8H16	112.21	CCC(C)C(C)C=C	1.415	1.415
1632-16-2	3-methylideneheptane	C8H16	112.21	CCCCC(=C)CC	1.415	1.412
97-63-2	ethyl 2-methylprop-2-enoate	C6H10O2	114.14	CCOC(=O)C(=C)C	1.415	1.418
80-62-6	methyl 2-methylprop-2-enoate	C5H8O2	100.12	CC(=C)C(=O)OC	1.415	1.418
646-07-1	4-methylpentanoic acid	C6H12O2	116.16	CC(C)CCC(=O)O	1.415	1.412
22487-87-2	5-methylhept-2-ene	C8H16	112.21	CCC(C)CC=CC	1.415	1.418
106-68-3	octan-3-one	C8H16O	128.21	CCCCCC(=O)CC	1.415	1.415
80522-42-5	tri(propan-2-yl)silyl trifluoromethanesulfonate	C10H21F3O3SSi	306.42	CC(C)[Si](C(C)C)(C(C)C)OS(=O)(=O)C(F)(F)F	1.415	1.410
592-20-1	2-oxopropyl acetate	C5H8O3	116.11	CC(=O)COC(=O)C	1.415	1.409
15869-95-1	4,4-dimethyloctane	C10H22	142.28	CCCCC(C)(C)CCC	1.415	1.416
3404-78-2	2,5-dimethylhex-2-ene	C8H16	112.21	CC(C)CC=C(C)C	1.415	1.416
816-79-5	3-ethylpent-2-ene	C7H14	98.19	CCC(=CC)CC	1.415	1.409
96-04-8	heptane-2,3-dione	C7H12O2	128.17	CCCCC(=O)C(=O)C	1.415	1.423
718-64-9	1,1,1,3,3,3-hexafluoro-2-phenylpropan-2-ol	C9H6F6O	244.13	C1=CC=C(C=C1)C(C(F)(F)F)(C(F)(F)F)O	1.415	1.419
108-12-3	3-methylbutanoyl chloride	C5H9ClO	120.58	CC(C)CC(=O)Cl	1.415	1.410
42185-03-5	2-propoxyethanamine	C5H13NO	103.16	CCCOCCN	1.415	1.418
375855-08-6	5-methylheptan-3-yl acetate	C10H20O2	172.26	CCC(C)CC(CC)OC(=O)C	1.415	1.422
2032-34-0	3,3-diethoxypropanenitrile	C7H13NO2	143.18	CCOC(CC#N)OCC	1.415	1.410
1789-58-8	dichloro(ethyl)silane	C2H6Cl2Si	128.05	CC[SiH](Cl)Cl	1.415	1.415
626-93-7	hexan-2-ol	C6H14O	102.17	CCCCC(C)O	1.415	1.411
18433-93-7	4-methyl-2-(2-methylpropyl)-1,3-dioxolane	C8H16O2	144.21	CC1COC(O1)CC(C)C	1.415	1.420
585-07-9	tert-butyl 2-methylprop-2-enoate	C8H14O2	142.2	CC(=C)C(=O)OC(C)(C)C	1.415	1.419
626-89-1	4-methylpentan-1-ol	C6H14O	102.17	CC(C)CCCO	1.415	1.414
4648-54-8	azido(trimethyl)silane	C3H9N3Si	115.21	C[Si](C)(C)N=[N+]=[N-]	1.415	1.412
623-81-4	diethyl sulfite	C4H10O3S	138.19	CCOS(=O)OCC	1.415	1.413
16654-74-3	trimethyl-[2-(2-trimethylsilyloxyethoxy)ethoxy]silane	C10H26O3Si2	250.48	C[Si](C)(C)OCCOCCO[Si](C)(C)C	1.415	1.408
107-05-1	3-chloroprop-1-ene	C3H5Cl	76.52	C=CCCl	1.415	1.424
2212-10-4	chloromethyl-diethoxy-methylsilane	C6H15ClO2Si	182.72	CCO[Si](C)(CCl)OCC	1.415	1.416
4110-44-5	3,3-dimethyloctane	C10H22	142.28	CCCCCC(C)(C)CC	1.415	1.417
372-46-3	fluorocyclohexane	C6H11F	102.15	C1CCC(CC1)F	1.415	1.412
1120-97-4	4-methyl-1,3-dioxane	C5H10O2	102.13	CC1CCOCO1	1.415	1.411
541-85-5	5-methylheptan-3-one	C8H16O	128.21	CCC(C)CC(=O)CC	1.415	1.414
4773-13-1	dipropan-2-yl sulfite	C6H14O3S	166.24	CC(C)OS(=O)OC(C)C	1.415	1.411
7146-60-3	2,3-Dimethyloctane	C10H22	142.28	CCCCCC(C)C(C)C	1.415	1.413
74112-36-0	2-Methylheptyl acetate, (±)-	C10H20O2	172.26	CCCCCCC(C)OC(C)=O	1.415	1.417
1003-30-1	2-Ethyltetrahydrofuran	C6H12O	100.16	CCC1CCCO1	1.415	1.421
1186-53-4	2,2,3,4-Tetramethylpentane	C9H20	128.25	CC(C)C(C)C(C)(C)C	1.415	1.417
20281-91-8	3,3-Dimethyl-2-butanol, (±)-	C6H14O	102.17	CC(O)C(C)(C)C	1.415	1.411
4212-43-5	Peroxypropanoic acid	C3H6O3	90.08	CCC(=O)OO	1.415	1.407
1189-99-7	2,5,5-Trimethylheptane	C10H22	142.28	CCC(C)(C)CCC(C)C	1.415	1.417
40058-87-5	Isopropyl 2-chloropropanoate	C6H11ClO2	150.6	CC(C)OC(=O)C(C)Cl	1.415	1.415
105-41-9	4-Methyl-2-hexanamine	C7H17N	115.22	CCC(C)CC(C)N	1.415	1.419
15869-86-0	4-Ethyloctane	C10H22	142.28	CCCCC(CC)CCC	1.415	1.414
52896-87-4	4-Isopropylheptane	C10H22	142.28	CCCC(CCC)C(C)C	1.415	1.419
6975-98-0	2-Methyldecane	C11H24	156.31	CCCCCCCCC(C)C	1.415	1.413
27846-49-7	ethyl 3-acetyloxybutanoate	C8H14O4	174.19	CCOC(=O)CC(C)OC(=O)C	1.416	1.415
5436-21-5	4,4-dimethoxybutan-2-one	C6H12O3	132.16	CC(=O)CC(OC)OC	1.416	1.411
595-37-9	2,2-dimethylbutanoic acid	C6H12O2	116.16	CCC(C)(C)C(=O)O	1.416	1.415
105-43-1	3-methylpentanoic acid	C6H12O2	116.16	CCC(C)CC(=O)O	1.416	1.417
111-13-7	octan-2-one	C8H16O	128.21	CCCCCCC(=O)C	1.416	1.416
98-08-8	trifluoromethylbenzene	C7H5F3	146.11	C1=CC=C(C=C1)C(F)(F)F	1.416	1.419
50373-54-1	3-methylhexyl acetate	C9H18O2	158.24	CCCC(C)CCOC(=O)C	1.416	1.418
88754-66-9	2-methoxycarbonyloxyethyl methyl carbonate	C6H10O6	178.14	COC(=O)OCCOC(=O)OC	1.416	1.412
78-85-3	2-methylprop-2-enal	C4H6O	70.09	CC(=C)C=O	1.416	1.416
629-05-0	oct-1-yne	C8H14	110.2	CCCCCCC#C	1.416	1.418
6922-39-0	1,1,4,4-tetramethoxybutane	C8H18O4	178.23	COC(CCC(OC)OC)OC	1.416	1.414
10416-59-8	trimethylsilyl N-trimethylsilylethanimidate	C8H21NOSi2	203.43	CC(=N[Si](C)(C)C)O[Si](C)(C)C	1.416	1.415
32864-38-3	3-O-tert-butyl 1-O-ethyl propanedioate	C9H16O4	188.22	CCOC(=O)CC(=O)OC(C)(C)C	1.416	1.418
621-62-5	2-chloro-1,1-diethoxyethane	C6H13ClO2	152.62	CCOC(CCl)OCC	1.416	1.416
13361-30-3	propan-2-yl 2-cyanoacetate	C6H9NO2	127.14	CC(C)OC(=O)CC#N	1.416	1.415
42149-74-6	1-(2-chloroethoxy)propane	C5H11ClO	122.59	CCCOCCCl	1.416	1.418
1719-58-0	chloro-ethenyl-dimethylsilane	C4H9ClSi	120.65	C[Si](C)(C=C)Cl	1.416	1.419
31469-15-5	(1-methoxy-2-methylprop-1-enoxy)-trimethylsilane	C8H18O2Si	174.31	CC(=C(OC)O[Si](C)(C)C)C	1.416	1.423
111-55-7	2-acetyloxyethyl acetate	C6H10O4	146.14	CC(=O)OCCOC(=O)C	1.416	1.416
4439-24-1	2-(2-methylpropoxy)ethanol	C6H14O2	118.17	CC(C)COCCO	1.416	1.417
626-82-4	butyl hexanoate	C10H20O2	172.26	CCCCCC(=O)OCCCC	1.416	1.418
115-22-0	3-hydroxy-3-methylbutan-2-one	C5H10O2	102.13	CC(=O)C(C)(C)O	1.416	1.421
2517-43-3	3-methoxybutan-1-ol	C5H12O2	104.15	CC(CCO)OC	1.416	1.415
63448-63-5	1-methoxybutan-2-amine	C5H13NO	103.16	CCC(COC)N	1.416	1.416
609-09-6	diethyl 2-oxopropanedioate	C7H10O5	174.15	CCOC(=O)C(=O)C(=O)OCC	1.416	1.424
10022-28-3	1,1-dimethoxyoctane	C10H22O2	174.28	CCCCCCCC(OC)OC	1.416	1.415
107-40-4	2,4,4-trimethylpent-2-ene	C8H16	112.21	CC(=CC(C)(C)C)C	1.416	1.414
4071-88-9	ethyl 2-trimethylsilylacetate	C7H16O2Si	160.29	CCOC(=O)C[Si](C)(C)C	1.416	1.413
883731-58-6	[4-(trifluoromethyl)cyclohexyl]methanol	C8H13F3O	182.18	C1CC(CCC1CO)C(F)(F)F	1.416	1.412
13688-56-7	trimethylsilyl 2-methylprop-2-enoate	C7H14O2Si	158.27	CC(=C)C(=O)O[Si](C)(C)C	1.416	1.413
57545-63-8	4-butan-2-yloxybutan-2-one	C8H16O2	144.21	CCC(C)OCCC(=O)C	1.416	1.416
2117-28-4	trimethyl(trimethylsilylmethyl)silane	C7H20Si2	160.4	C[Si](C)(C)C[Si](C)(C)C	1.416	1.421
349-58-6	3,5-bis(trifluoromethyl)phenol	C8H4F6O	230.11	C1=C(C=C(C=C1C(F)(F)F)O)C(F)(F)F	1.416	1.411
5921-80-2	1,1-dibutoxybutane	C12H26O2	202.33	CCCCOC(CCC)OCCCC	1.416	1.416
563-52-0	3-chlorobut-1-ene	C4H7Cl	90.55	CC(C=C)Cl	1.416	1.420
638-28-8	2-chlorohexane	C6H13Cl	120.62	CCCCC(C)Cl	1.416	1.415
123-05-7	2-ethylhexanal	C8H16O	128.21	CCCCC(CC)C=O	1.416	1.418
1968-40-7	ethyl pent-4-enoate	C7H12O2	128.17	CCOC(=O)CCC=C	1.416	1.416
53399-81-8	ethyl 2-methylpent-4-enoate	C8H14O2	142.2	CCOC(=O)C(C)CC=C	1.416	1.416
623-37-0	hexan-3-ol	C6H14O	102.17	CCCC(CC)O	1.416	1.413
2050-09-1	3-methylbutyl pentanoate	C10H20O2	172.26	CCCCC(=O)OCCC(C)C	1.416	1.416
15467-25-1	2-methoxybutan-1-ol	C5H12O2	104.15	CCC(CO)OC	1.416	1.418
6376-59-6	methyl 2-oxopentanoate	C6H10O3	130.14	CCCC(=O)C(=O)OC	1.416	1.415
706-27-4	1-methyl-4-(trifluoromethoxy)benzene	C8H7F3O	176.14	CC1=CC=C(C=C1)OC(F)(F)F	1.416	1.420
3069-40-7	trimethoxy(octyl)silane	C11H26O3Si	234.41	CCCCCCCC[Si](OC)(OC)OC	1.416	1.416
29540-81-6	1-(trifluoromethylsulfonyl)imidazole	C4H3F3N2O2S	200.14	C1=CN(C=N1)S(=O)(=O)C(F)(F)F	1.416	1.422
5881-17-4	3-Ethyloctane	C10H22	142.28	CCCCCC(CC)CC	1.416	1.411
2051-78-7	Allyl butanoate	C7H12O2	128.17	CCCC(=O)OCC=C	1.416	1.414
615-98-5	Dipropyl oxalate	C8H14O4	174.19	CCCOC(=O)C(=O)OCCC	1.416	1.414
17094-21-2	Methyl 2-methylacetoacetate	C6H10O3	130.14	COC(=O)C(C)C(C)=O	1.416	1.424
625-01-4	Ethyl chlorosulfonate	C2H5ClO3S	144.58	CCO[S](Cl)(=O)=O	1.416	1.423
78-38-6	Diethyl ethylphosphonate	C6H15O3P	166.16	CCO[P](=O)(CC)OCC	1.416	1.419
18171-11-4	chloromethyl-dimethyl-propan-2-yloxysilane	C6H15ClOSi	166.72	CC(C)O[Si](C)(C)CCl	1.417	1.415
75-34-3	1,1-dichloroethane	C2H4Cl2	98.96	CC(Cl)Cl	1.417	1.413
1468-39-9	3-methylbutanoyl 3-methylbutanoate	C10H18O3	186.25	CC(C)CC(=O)OC(=O)CC(C)C	1.417	1.418
625-45-6	2-methoxyacetic acid	C3H6O3	90.08	COCC(=O)O	1.417	1.412
2943-75-1	triethoxy(octyl)silane	C14H32O3Si	276.49	CCCCCCCC[Si](OCC)(OCC)OCC	1.417	1.416
557-40-4	3-prop-2-enoxyprop-1-ene	C6H10O	98.14	C=CCOCC=C	1.417	1.411
22483-09-6	2,2-dimethoxyethanamine	C4H11NO2	105.14	COC(CN)OC	1.417	1.418
4755-77-5	ethyl 2-chloro-2-oxoacetate	C4H5ClO3	136.53	CCOC(=O)C(=O)Cl	1.417	1.419
133-13-1	diethyl 2-ethylpropanedioate	C9H16O4	188.22	CCC(C(=O)OCC)C(=O)OCC	1.417	1.418
96-35-5	methyl 2-hydroxyacetate	C3H6O3	90.08	COC(=O)CO	1.417	1.423
5458-59-3	propan-2-yl octanoate	C11H22O2	186.29	CCCCCCCC(=O)OC(C)C	1.417	1.418
2639-63-6	hexyl butanoate	C10H20O2	172.26	CCCCCCOC(=O)CCC	1.417	1.417
535-13-7	ethyl 2-chloropropanoate	C5H9ClO2	136.58	CCOC(=O)C(C)Cl	1.417	1.419
2344-80-1	chloromethyl(trimethyl)silane	C4H11ClSi	122.67	C[Si](C)(C)CCl	1.417	1.416
814-49-3	1-[chloro(ethoxy)phosphoryl]oxyethane	C4H10ClO3P	172.55	CCOP(=O)(OCC)Cl	1.417	1.415
2530-86-1	N,N-dimethyl-3-trimethoxysilylpropan-1-amine	C8H21NO3Si	207.34	CN(C)CCC[Si](OC)(OC)OC	1.417	1.419
17980-32-4	dimethoxy-bis(2-methylpropyl)silane	C10H24O2Si	204.38	CC(C)C[Si](CC(C)C)(OC)OC	1.417	1.416
111-11-5	methyl octanoate	C9H18O2	158.24	CCCCCCCC(=O)OC	1.417	1.419
2173-56-0	pentyl pentanoate	C10H20O2	172.26	CCCCCOC(=O)CCCC	1.417	1.417
102-69-2	N,N-dipropylpropan-1-amine	C9H21N	143.27	CCCN(CCC)CCC	1.417	1.415
1421-89-2	2-(dimethylamino)ethyl acetate	C6H13NO2	131.17	CC(=O)OCCN(C)C	1.417	1.419
18457-04-0	bis(trimethylsilyl) propanedioate	C9H20O4Si2	248.42	C[Si](C)(C)OC(=O)CC(=O)O[Si](C)(C)C	1.417	1.416
7665-72-7	2-[(2-methylpropan-2-yl)oxymethyl]oxirane	C7H14O2	130.18	CC(C)(C)OCC1CO1	1.417	1.416
105-56-6	ethyl 2-cyanoacetate	C5H7NO2	113.11	CCOC(=O)CC#N	1.417	1.419
35466-87-6	2-ethoxycarbonyloxyethyl ethyl carbonate	C8H14O6	206.19	CCOC(=O)OCCOC(=O)OCC	1.417	1.412
65094-22-6	1-[[bromo(difluoro)methyl]-ethoxyphosphoryl]oxyethane	C5H10BrF2O3P	267.01	CCOP(=O)(C(F)(F)Br)OCC	1.417	1.413
930-22-3	2-ethenyloxirane	C4H6O	70.09	C=CC1CO1	1.417	1.416
142-62-1	hexanoic acid	C6H12O2	116.16	CCCCCC(=O)O	1.417	1.421
103491-33-4	O-(2-methoxypropan-2-yl)hydroxylamine	C4H11NO2	105.14	CC(C)(OC)ON	1.417	1.411
124-11-8	non-1-ene	C9H18	126.24	CCCCCCCC=C	1.417	1.415
18997-19-8	chloromethyl 2,2-dimethylpropanoate	C6H11ClO2	150.6	CC(C)(C)C(=O)OCCl	1.417	1.425
340-07-8	2,2,2-trifluoro-1-piperidin-1-ylethanone	C7H10F3NO	181.16	C1CCN(CC1)C(=O)C(F)(F)F	1.417	1.414
361393-85-3	[4-(trifluoromethyl)cyclohexyl]methanamine	C8H14F3N	181.2	C1CC(CCC1CN)C(F)(F)F	1.417	1.416
39687-95-1	methyl 2-isocyanoacetate	C4H5NO2	99.09	COC(=O)C[N+]#[C-]	1.417	1.413
2211-70-3	2-Chloro-1-butene	C4H7Cl	90.55	CCC(Cl)=C	1.417	1.410
513-08-6	Tripropyl phosphate	C9H21O4P	224.23	CCCO[P](=O)(OCCC)OCCC	1.417	1.416
17015-11-1	3-Hexanol	C6H14O	102.17	CCCC(O)CC	1.417	1.413
57526-28-0	2-Methylbutanoyl chloride, (±)-	C5H9ClO	120.58	CCC(C)C(Cl)=O	1.417	1.419
598-02-7	Diethyl hydrogen phosphate	C4H11O4P	154.1	CCO[P](O)(=O)OCC	1.417	1.409
627-97-4	2-Methyl-2-heptene	C8H16	112.21	CCCCC=C(C)C	1.417	1.426
7154-80-5	3,3,5-Trimethylheptane	C10H22	142.28	CCC(C)CC(C)(C)CC	1.417	1.417
52217-02-4	3-Hydroxy-2-butanone, (±)-	C4H8O2	88.11	CC(O)C(C)=O	1.417	1.423
625-06-9	2,4-Dimethyl-2-pentanol	C7H16O	116.2	CC(C)CC(C)(C)O	1.417	1.414
560-23-6	2,3,3-Trimethyl-1-pentene	C8H16	112.21	CCC(C)(C)C(C)=C	1.417	1.414
2868-37-3	methyl cyclopropanecarboxylate	C5H8O2	100.12	COC(=O)C1CC1	1.418	1.420
696-59-3	2,5-dimethoxyoxolane	C6H12O3	132.16	COC1CCC(O1)OC	1.418	1.419
3074-78-0	2,6-dimethylhept-1-ene	C9H18	126.24	CC(C)CCCC(=C)C	1.418	1.416
7580-85-0	2-[(2-methylpropan-2-yl)oxy]ethanol	C6H14O2	118.17	CC(C)(C)OCCO	1.418	1.415
623-50-7	ethyl 2-hydroxyacetate	C4H8O3	104.1	CCOC(=O)CO	1.418	1.421
115-18-4	2-methylbut-3-en-2-ol	C5H10O	86.13	CC(C)(C=C)O	1.418	1.415
609-14-3	ethyl 2-methyl-3-oxobutanoate	C7H12O3	144.17	CCOC(=O)C(C)C(=O)C	1.418	1.424
106-32-1	ethyl octanoate	C10H20O2	172.26	CCCCCCCC(=O)OCC	1.418	1.419
645-36-3	2,2-diethoxyethanamine	C6H15NO2	133.19	CCOC(CN)OCC	1.418	1.418
6959-71-3	3-butoxypropanenitrile	C7H13NO	127.18	CCCCOCCC#N	1.418	1.419
19549-87-2	2,4-dimethylhept-1-ene	C9H18	126.24	CCCC(C)CC(=C)C	1.418	1.417
616-09-1	propyl 2-hydroxypropanoate	C6H12O3	132.16	CCCOC(=O)C(C)O	1.418	1.419
62-50-0	ethyl methanesulfonate	C3H8O3S	124.16	CCOS(=O)(=O)C	1.418	1.415
110-18-9	N,N,N',N'-tetramethylethane-1,2-diamine	C6H16N2	116.2	CN(C)CCN(C)C	1.418	1.420
1120-21-4	undecane	C11H24	156.31	CCCCCCCCCCC	1.418	1.415
2999-46-4	ethyl 2-isocyanoacetate	C5H7NO2	113.11	CCOC(=O)C[N+]#[C-]	1.418	1.413
105-45-3	methyl 3-oxobutanoate	C5H8O3	116.11	CC(=O)CC(=O)OC	1.418	1.421
5131-66-8	1-butoxypropan-2-ol	C7H16O2	132.2	CCCCOCC(C)O	1.418	1.421
638-41-5	pentyl carbonochloridate	C6H11ClO2	150.6	CCCCCOC(=O)Cl	1.418	1.415
2346-81-8	3-chlorohexane	C6H13Cl	120.62	CCCC(CC)Cl	1.418	1.417
18503-90-7	1,1-dibutoxy-N,N-dimethylmethanamine	C11H25NO2	203.32	CCCCOC(N(C)C)OCCCC	1.418	1.413
10519-87-6	bis(ethenyl)-dimethylsilane	C6H12Si	112.24	C[Si](C)(C=C)C=C	1.418	1.421
542-08-5	propan-2-yl 3-oxobutanoate	C7H12O3	144.17	CC(C)OC(=O)CC(=O)C	1.418	1.417
926-06-7	propan-2-yl methanesulfonate	C4H10O3S	138.19	CC(C)OS(=O)(=O)C	1.418	1.416
105-30-6	2-methylpentan-1-ol	C6H14O	102.17	CCCC(C)CO	1.418	1.413
541-16-2	ditert-butyl propanedioate	C11H20O4	216.27	CC(C)(C)OC(=O)CC(=O)OC(C)(C)C	1.418	1.424
588-43-2	1-(dibutoxymethoxy)butane	C13H28O3	232.36	CCCCOC(OCCCC)OCCCC	1.418	1.419
924-88-9	dipropan-2-yl butanedioate	C10H18O4	202.25	CC(C)OC(=O)CCC(=O)OC(C)C	1.418	1.416
3796-23-4	3-(trifluoromethyl)pyridine	C6H4F3N	147.1	C1=CC(=CN=C1)C(F)(F)F	1.418	1.425
141-32-2	butyl prop-2-enoate	C7H12O2	128.17	CCCCOC(=O)C=C	1.418	1.421
1576-85-8	pent-4-enyl acetate	C7H12O2	128.17	CC(=O)OCCCC=C	1.418	1.417
3768-58-9	N-[dimethylamino(dimethyl)silyl]-N-methylmethanamine	C6H18N2Si	146.31	CN(C)[Si](C)(C)N(C)C	1.418	1.417
105-34-0	methyl 2-cyanoacetate	C4H5NO2	99.09	COC(=O)CC#N	1.418	1.419
111-92-2	N-butylbutan-1-amine	C8H19N	129.24	CCCCNCCCC	1.418	1.417
7382-32-3	1-[2-(2-methoxyethoxy)ethoxy]butane	C9H20O3	176.25	CCCCOCCOCCOC	1.418	1.418
111-27-3	hexan-1-ol	C6H14O	102.17	CCCCCCO	1.418	1.417
52089-54-0	ethyl 2-hydroxybutanoate	C6H12O3	132.16	CCC(C(=O)OCC)O	1.418	1.421
16751-59-0	heptan-4-amine	C7H17N	38665	CCCC(CCC)N	1.418	1.420
4049-81-4	2-methylhexa-1,5-diene	C7H12	96.17	CC(=C)CCC=C	1.418	1.420
105-40-8	ethyl N-methylcarbamate	C4H9NO2	103.12	CCOC(=O)NC	1.418	1.417
625-23-0	2-methylhexan-2-ol	C7H16O	116.2	CCCCC(C)(C)O	1.418	1.417
107-70-0	4-methoxy-4-methylpentan-2-one	C7H14O2	130.18	CC(=O)CC(C)(C)OC	1.418	1.417
54889-48-4	1,1-diethoxyoctane	C12H26O2	202.33	CCCCCCCC(OCC)OCC	1.418	1.417
223668-64-2	trimethoxy-(2,3,4,5,6-pentafluorophenyl)silane	C9H9F5O3Si	288.24	CO[Si](C1=C(C(=C(C(=C1F)F)F)F)F)(OC)OC	1.418	1.429
565-67-3	2-Methyl-3-pentanol	C6H14O	102.17	CCC(O)C(C)C	1.418	1.416
627-98-5	5-Methyl-1-hexanol	C7H16O	116.2	CC(C)CCCCO	1.418	1.420
628-05-7	1-Nitropentane	C5H11NO2	117.15	CCCCC[N+]([O-])=O	1.418	1.417
53566-37-3	5-Methyl-2-hexyne	C7H12	96.17	CC#CCC(C)C	1.418	1.417
594-60-5	2,3-Dimethyl-2-butanol	C6H14O	102.17	CC(C)C(C)(C)O	1.418	1.412
13151-34-3	3-Methylane	C11H24	156.31	CCCCCCCC(C)CC	1.418	1.415
16747-31-2	3,3,4-Trimethylhexane	C9H20	128.25	CCC(C)C(C)(C)CC	1.418	1.417
627-59-8	5-Methyl-2-hexanol	C7H16O	116.2	CC(C)CCC(C)O	1.418	1.415
15869-92-8	3,4-Dimethyloctane	C10H22	142.28	CCCCC(C)C(C)CC	1.418	1.416
4588-18-5	2-Methyl-1-octene	C9H18	126.24	CCCCCCC(C)=C	1.418	1.419
2847-72-5	4-Methyldecane	C11H24	156.31	CCCCCCC(C)CCC	1.418	1.415
14618-78-1	4,4-dimethoxybutanenitrile	C6H11NO2	129.16	COC(CCC#N)OC	1.419	1.419
30093-99-3	4,4-dimethyl-5H-1,3-oxazole	C5H9NO	99.13	CC1(COC=N1)C	1.419	1.422
627-03-2	2-ethoxyacetic acid	C4H8O3	104.1	CCOCC(=O)O	1.419	1.411
4485-09-0	nonan-4-one	C9H18O	142.24	CCCCCC(=O)CCC	1.419	1.421
103429-90-9	(3-methoxy-3-methylbutyl) acetate	C8H16O3	160.21	CC(=O)OCCC(C)(C)OC	1.419	1.418
2426-08-6	2-(butoxymethyl)oxirane	C7H14O2	130.18	CCCCOCC1CO1	1.419	1.424
5781-53-3	methyl 2-chloro-2-oxoacetate	C3H3ClO3	122.51	COC(=O)C(=O)Cl	1.419	1.420
111-26-2	hexan-1-amine	C6H15N	101.19	CCCCCCN	1.419	1.422
14936-66-4	nonan-2-yl acetate	C11H22O2	186.29	CCCCCCCC(C)OC(=O)C	1.419	1.421
16486-68-3	2-methyl-N-prop-2-enylpropan-2-amine	C7H15N	113.2	CC(C)(C)NCC=C	1.419	1.423
111-76-2	2-butoxyethanol	C6H14O2	118.17	CCCCOCCO	1.419	1.422
505-22-6	1,3-dioxane	C4H8O2	88.11	C1COCOC1	1.419	1.417
7223-38-3	N,N-dimethylprop-2-yn-1-amine	C5H9N	83.13	CN(C)CC#C	1.419	1.417
5332-73-0	3-methoxypropan-1-amine	C4H11NO	89.14	COCCCN	1.419	1.418
17096-07-0	3-tris(trimethylsilyloxy)silylpropyl 2-methylprop-2-enoate	C16H38O5Si4	422.8	CC(=C)C(=O)OCCC[Si](O[Si](C)(C)C)(O[Si](C)(C)C)O[Si](C)(C)C	1.419	1.419
5689-83-8	4-methyl-1,3,2-dioxathiolane 2,2-dioxide	C3H6O4S	138.14	CC1COS(=O)(=O)O1	1.419	1.423
13831-03-3	tert-butyl prop-2-ynoate	C7H10O2	126.15	CC(C)(C)OC(=O)C#C	1.419	1.420
3219-63-4	trimethylsilylmethanol	C4H12OSi	104.22	C[Si](C)(C)CO	1.419	1.412
1000-50-6	butyl-chloro-dimethylsilane	C6H15ClSi	150.72	CCCC[Si](C)(C)Cl	1.419	1.426
1116-98-9	tert-butyl 2-cyanoacetate	C7H11NO2	141.17	CC(C)(C)OC(=O)CC#N	1.419	1.420
6336-45-4	dibutoxy(ethenyl)borane	C10H21BO2	184.09	B(C=C)(OCCCC)OCCCC	1.419	1.422
2049-70-9	diethyl 2-ethyl-2-methylpropanedioate	C10H18O4	202.25	CCC(C)(C(=O)OCC)C(=O)OCC	1.419	1.421
123-82-0	heptan-2-amine	C7H17N	115.22	CCCCCC(C)N	1.419	1.420
2906-12-9	3-propan-2-yloxypropan-1-amine	C6H15NO	117.19	CC(C)OCCCN	1.419	1.421
77-74-7	3-methylpentan-3-ol	C6H14O	102.17	CCC(C)(CC)O	1.419	1.414
591-95-7	Ethylallene	C5H8	68.12	CCC=C=C	1.419	1.416
142-25-6	N,N',N'-trimethylethane-1,2-diamine	C5H14N2	102.18	CNCCN(C)C	1.419	1.423
627-09-8	Propargyl acetate	C5H6O2	98.1	CC(=O)OCC#C	1.419	1.414
1116-39-8	Triisobutylborane	C12H27B	182.16	CC(C)CB(CC(C)C)CC(C)C	1.419	1.432
2586-89-2	3-Heptyne	C7H12	96.17	CCCC#CCC	1.419	1.420
5077-67-8	1-Hydroxy-2-butanone	C4H8O2	88.11	CCC(=O)CO	1.419	1.432
2210-28-8	Propyl methacrylate	C7H12O2	128.17	CCCOC(=O)C(C)=C	1.419	1.423
2100-17-6	4-Pentenal	C5H8O	84.12	C=CCCC=O	1.419	1.420
354-04-1	1,2-Dibromo-1,1,2-trifluoroethane	C2HBr2F3	241.83	FC(Br)C(F)(F)Br	1.419	1.411
7045-71-8	2-Methylundecane	C12H26	170.33	CCCCCCCCCC(C)C	1.419	1.418
126-71-6	Triisobutyl phosphate	C12H27O4P	266.31	CC(C)CO[P](=O)(OCC(C)C)OCC(C)C	1.419	1.418
869-29-4	3,3-Diacetoxy-1-propene	C7H10O4	158.15	CC(=O)OC(OC(C)=O)C=C	1.419	1.425
[truncated: 6,269 more rows]

## Sheet: Removed Compounds-118
Table S13. CAS RN, Names, MF, SMILES, experimental refractive index (RI) values for the 118 compounds discarded from the final set
CAS RN	NAMES	MF	SMILES	RI	Why removed
589-34-4	3-methylhexane	C7H16	CCCC(C)CC	1.389	mixture, diastereomer present
3404-62-4	5-methylhex-2-ene	C7H14	CC=CCC(C)C	1.401	mixture, diastereomer present
590-21-6	1-chloroprop-1-ene	C3H5Cl	CC=CCl	1.404	mixture, diastereomer present
6117-91-5	but-2-en-1-ol	C4H8O	CC=CCO	1.429	mixture, diastereomer present
2234-75-5	1,2,4-trimethylcyclohexane	C9H18	CC1CCC(C(C1)C)C	1.433	mixture, diastereomer present
1125-12-8	4-methyl-1-propan-2-ylbicyclo[3.1.0]hexan-3-one	C10H16O	CC1C2CC2(CC1=O)C(C)C	1.456	mixture, diastereomer present
13294-71-8	2-bromobut-2-ene	C4H7Br	CC=C(C)Br	1.461	mixture, diastereomer present
926-57-8	1,3-dichlorobut-2-ene	C4H6Cl2	CC(=CCCl)Cl	1.473	mixture, diastereomer present
13466-78-9	3,7,7-trimethylbicyclo[4.1.0]hept-3-ene	C10H16	CC1=CCC2C(C1)C2(C)C	1.474	mixture, diastereomer present
25321-09-9	1,2-di(propan-2-yl)benzene	C12H18	CC(C)C1=CC=CC=C1C(C)C	1.490	mixture, diastereomer present
1515-80-6	methyl hexa-2,4-dienoate	C7H10O2	CC=CC=CC(=O)OC	1.502	mixture, diastereomer present
14901-07-6	4-(2,6,6-trimethylcyclohexen-1-yl)but-3-en-2-one	C13H20O	CC1=C(C(CCC1)(C)C)C=CC(=O)C	1.521	mixture, diastereomer present
103-36-6	ethyl 3-phenylprop-2-enoate	C11H12O2	CCOC(=O)C=CC1=CC=CC=C1	1.560	mixture, diastereomer present
93-16-3	1,2-dimethoxy-4-[prop-1-enyl]benzene	C11H14O2	CC=CC1=CC(=C(C=C1)OC)OC	1.569	mixture, diastereomer present
97-54-1	2-methoxy-4-[prop-1-enyl]phenol	C10H12O2	CC=CC1=CC(=C(C=C1)O)OC	1.576	mixture, diastereomer present
103-64-0	[2-bromoethenyl]benzene	C8H7Br	C1=CC=C(C=C1)C=CBr	1.607	mixture, diastereomer present
367-57-7	1,1,1-trifluoropentane-2,4-dione	C5H5F3O2	CC(=O)CC(=O)C(F)(F)F	1.388	probable enol form
106-89-8	2-(chloromethyl)oxirane	C3H5ClO	C1C(O1)CCl	1.438	racemic, enantiomer present
874-23-7	2-acetylcyclohexan-1-one	C8H12O2	CC(=O)C1CCCCC1=O	1.510	probable enol form
614-14-2	1-phenylbutan-1-ol	C10H14O	CCCC(C1=CC=CC=C1)O	1.514	racemic, enantiomer present
927-63-9	3-(dimethylamino)prop-2-enal	C5H9NO	O=CC=CN(C)C	1.586	replaced by E compound
1694-29-7	3-chloropentane-2,4-dione	C5H7ClO2	CC(=O)C(C(=O)C)Cl	1.484	probable enol form
2175-91-9	5-propan-2-ylidenecyclopenta-1,3-diene	C8H10	CC(=C1C=CC=C1)C	1.547	outlier
3002-23-1	6-methylheptane-2,4-dione	C8H14O2	CC(C)CC(=O)CC(=O)C	1.456	probable enol form, divergent experimental values
57771-09-2	4-(dibutylamino)-2-hydroxybenzaldehyde	C15H23NO2	CCCCN(CCCC)C1=CC(=C(C=C1)C=O)O	1.600	deviation, no value for checking
40817-08-1	4-(4-pentylphenyl)benzonitrile	C18H19N	CCCCCC1=CC=C(C=C1)C2=CC=C(C=C2)C#N	1.533	deviation, no value for checking
592-77-8	(E)-hept-2-ene	C7H14	CCCC\C=C\C	1.405	mixture, diastereomer present
3266-23-7	2,3-dimethyloxirane	C4H8O	CC1C(O1)C	1.378	racemic, enantiomer present
3404-55-5	4-methylhex-2-ene	C7H14	CCC(C)C=CC	1.403	mixture, diastereomer present
3404-75-9	3-methylhept-2-ene	C8H16	CCCCC(=CC)C	1.419	mixture, diastereomer present
589-82-2	heptan-3-ol	C7H16O	CCCCC(CC)O	1.422	racemic, enantiomer present
4635-87-4	pent-3-enenitrile	C5H7N	CC=CCC#N	1.422	mixture, diastereomer present
13284-42-9	pent-2-enenitrile	C5H7N	CCC=CC#N	1.424	mixture, diastereomer present
1839-63-0	1,3,5-trimethylcyclohexane	C9H18	CC1CC(CC(C1)C)C	1.428	racemic, enantiomer present
5932-79-6	nonan-4-ol	C9H20O	CCCCCC(CCC)O	1.429	racemic, enantiomer present
3728-56-1	1-ethyl-4-methylcyclohexane	C9H18	CCC1CCC(CC1)C	1.432	racemic, enantiomer present
591-97-9	1-chlorobut-2-ene	C4H7Cl	CC=CCCl	1.436	mixture, diastereomer present
7581-97-7	2,3-dichlorobutane	C4H8Cl2	CC(C(C)Cl)Cl	1.443	racemic, enantiomer present
1878-18-8	2-methylbutane-1-thiol	C5H12S	CCC(C)CS	1.447	racemic, enantiomer present
26446-35-5	2,3-dihydroxypropyl acetate	C5H10O4	CC(=O)OCC(CO)O	1.447	racemic, enantiomer present
4549-74-0	3-methylpenta-1,3-diene	C6H10	CC=C(C)C=C	1.452	mixture, diastereomer present
592-46-1	hexa-2,4-diene	C6H10	CC=CC=CC	1.453	mixture, diastereomer present
590-14-7	1-bromoprop-1-ene	C3H5Br	CC=CBr	1.454	mixture, diastereomer present
931-88-4	cyclooctene	C8H14	C1CCCC=CCC1	1.470	mixture, diastereomer present
1501-82-2	cyclododecene	C12H22	C1CCCCCC=CCCCC1	1.486	mixture, diastereomer present
4602-84-0	3,7,11-trimethyldodeca-2,6,10-trien-1-ol	C15H26O	CC(=CCCC(=CCCC(=CCO)C)C)C	1.490	mixture, diastereomer present
103-54-8	[3-phenylprop-2-enyl] acetate	C11H12O2	CC(=O)OCC=CC1=CC=CC=C1	1.541	mixture, diastereomer present
2687-12-9	[3-chloroprop-1-enyl]benzene	C9H9Cl	C1=CC=C(C=C1)C=CCCl	1.584	mixture, diastereomer present
865-49-6	trichloro(deuterio)methane	CHCl3	[2H]C(Cl)(Cl)Cl	1.445	D not parameterized, replaced by H2O2
70086-62-3	1,1,5,5-tetrafluoropentane-2,4-dione	C5H4F4O2	C(C(=O)C(F)F)C(=O)C(F)F	1.396	probable enol form
27772-62-9	ethyl 2-methyl-3-oxopropanoate	C6H10O3	CCOC(=O)C(C)C=O	1.444	divergent experimental values
2207-01-4	cis-1,2-Dimethylcyclohexane	C8H16	C[C@H]1CCCC[C@H]1C	1.436	duplicate
7642-09-3	cis-3-Hexene	C6H12	CC\C=C/CC	1.395	duplicate
7379-12-6	2-Methyl-3-hexanone	C7H14O	CCCC(=O)C(C)C	1.404	duplicate
2550-04-1	Allyltriethoxysilane	C9H20O3Si	CCO[Si](CC=C)(OCC)OCC	1.407	duplicate
2207-04-7	trans-1,4-Dimethylcyclohexane	C8H16	CC1CCC(C)CC1	1.419	duplicate
4606-07-9	Ethyl cyclopropanecarboxylate	C6H10O2	CCOC(=O)C1CC1	1.419	duplicate
3010-02-4	(Diethylamino)acetonitrile	C6H12N2	CCN(CC)CC#N	1.426	duplicate
6346-09-4	4,4-Diethoxy-1-butanamine	C8H19NO2	CCOC(CCCN)OCC	1.428	duplicate
2362-10-9	1,3-Bis(chloromethyl)tetramethyldisiloxane	C6H16Cl2OSi2	C[Si](C)(CCl)O[Si](C)(C)CCl	1.440	duplicate
4254-02-8	Cyclopentanecarbonitrile	C6H9N	N#CC1CCCC1	1.441	duplicate
5390-04-5	4-Pentyn-1-ol	C5H8O	OCCCC#C	1.441	duplicate
2883-02-5	Nonylcyclohexane	C15H30	CCCCCCCCCC1CCCCC1	1.452	duplicate
3218-02-8	Cyclohexanemethanamine	C7H15N	NCC1CCCCC1	1.463	duplicate
2550-06-3	Trichloro(3-chloropropyl)silane	C3H6Cl4Si	ClCCC[Si](Cl)(Cl)Cl	1.467	duplicate
2680-03-7	N,N-Dimethyl-2-propenamide	C5H9NO	CN(C)C(=O)C=C	1.473	duplicate
135-01-3	o-Diethylbenzene	C10H14	CCc1ccccc1CC	1.504	duplicate
7148-07-4	N-(1-Cyclopenten-1-yl)pyrrolidine	C9H15N	C1CCN(C1)C2=CCCC2	1.513	duplicate
2217-07-4	N,N-Dipropylaniline	C12H19N	CCCN(CCC)c1ccccc1	1.527	duplicate
3454-07-7	4-Ethylstyrene	C10H12	CCc1ccc(C=C)cc1	1.538	duplicate
3391-10-4	4-Chloro-α-methylbenzenemethanol	C8H9ClO	CC(O)c1ccc(Cl)cc1	1.551	duplicate
5328-01-8	1-Ethoxynaphthalene	C12H12O	CCOc1cccc2ccccc12	1.595	duplicate
3699-01-2	1-Methyl-4-(phenylthio)benzene	C13H12S	Cc1ccc(Sc2ccccc2)cc1	1.623	duplicate
2052-07-5	2-Bromobiphenyl	C12H9Br	Brc1ccccc1c2ccccc2	1.625	duplicate
1674-56-2	1-Amino-2-propanol	C3H9NO	CC(O)CN	1.448	duplicate
5787-31-5	2-Bromobutane, (±)-	C4H9Br	CCC(C)Br	1.437	duplicate
91840-99-2	2-Butanethiol	C4H10S	CCC(C)S	1.437	duplicate
116783-23-4	sec-Butyl methyl ether	C5H12O	CC(OC)CC	1.368	duplicate
53178-20-4	2-Chlorobutane	C4H9Cl	CCC(C)Cl	1.397	duplicate
106-23-0	3,7-Dimethyl-6-octenal	C10H18O	CC(CCC=C(C)C)CC=O	1.447	duplicate
5984-58-7	6-Methyl-2-heptanamine, (±)-	C8H19N	CC(C)CCCC(C)N	1.421	duplicate
5183-77-7	trans-1,2-Dibromocyclohexane, (±)-	C6H10Br2	Br[C@H]1[C@H](Br)CCCC1	1.545	duplicate
496-10-6	Octahydroindene	C9H16	C1CCC2CCCC2C1	1.470	duplicate
2463-63-0	2-Heptenal	C7H12O	CCCC\C=C\C=O	1.447	duplicate
35608-64-1	Ethyl 3-hydroxybutanoate, (±)-	C6H12O3	CCOC(=O)CC(C)O	1.418	duplicate
30685-95-1	trans-a-Ionone, (±)-	C13H20O	CC(=O)/C=C/C1C(=CCCC1(C)C)C	1.504	duplicate
2676-33-7	Ethyl lactate	C5H10O3	CCOC(=O)C(C)O	1.412	duplicate
598-82-3	DL-Lactic acid	C3H6O3	CC(O)C(O)=O	1.439	duplicate
70116-68-6	3-Methyl-2-butanol, (±)-	C5H12O	CC(C)C(C)O	1.409	duplicate
600-07-7	2-Methylbutanoic acid	C5H10O2	CCC(C)C(O)=O	1.405	duplicate
625-96-7	3-Methylcyclohexanone, (±)-	C7H12O	CC1CCCC(=O)C1	1.446	duplicate
615-38-3	cis-2-Methylcyclohexanol	C7H14O	O[C@H]1[C@@H](C)CCCC1	1.464	duplicate
15932-80-6	5-Methyl-2-(1-methylethylidene)cyclohexanone	C10H16O	CC1CCC(=C(C)C)C(=O)C1	1.487	duplicate
623-36-9	2-Methyl-2-pentenal	C6H10O	CC\C=C(/C)C=O	1.449	duplicate
20281-83-8	3-Methyl-1-pentanol, (±)-	C6H14O	CCC(C)CCO	1.411	duplicate
111767-95-4	5-Methyl-1-heptanol, (±)-	C8H18O	CCC(C)CCCCO	1.427	duplicate
56688-75-6	3-Methylcyclohexene, (±)-	C7H12	CC1CCCC=C1	1.441	duplicate
1604-11-1	Dimethyl 2-methylsuccinate	C7H12O4	COC(=O)CC(C)C(=O)OC	1.420	duplicate
74683-66-2	2-Nonanol, (±)-	C9H20O	CCCCCCCC(C)O	1.435	duplicate
7786-44-9	2,6-Nonadien-1-ol	C9H16O	CC/C=C/CC\C=C\CO	1.460	duplicate
22104-78-5	2-Octen-1-ol	C8H16O	CCCCC\C=C\CO	1.447	duplicate
80-56-8	a-Pinene	C10H16	CC1=CCC2CC1C2(C)C	1.463	duplicate
3000-79-1	2-Methylpiperidine, (±)-	C6H13N	CC1CCCCN1	1.446	duplicate
91049-43-3	1,2-Pentanediol, (±)-	C5H12O2	CCCC(O)CO	1.440	duplicate
57968-71-5	Diethyl DL-tartrate	C8H14O6	CCOC(=O)C(O)C(O)C(=O)OCC	1.444	duplicate
57129-69-8	Dihydro-5-methyl-2(3H)-furanone, (±)-	C5H8O2	CC1CCC(=O)O1	1.433	duplicate
502-61-4	a-Farnesene	C15H24	CC(C)=CCC\C(C)=C\C\C=C(/C)C=C	1.484	divergent experimental values
1888-71-7	Hexachloropropene	C3Cl6	ClC(Cl)=C(Cl)C(Cl)(Cl)Cl	1.509	divergent experimental values
3810-26-2	3-Phenyl-2-cyclopenten-1-one	C11H10O	O=C1CCC(=C1)c2ccccc2	1.544	no value for checking
613-89-8	2-Amino-1-phenylethanone	C8H9NO	O=C(CN)C1=CC=CC=C1	1.616	no value for checking
75-37-6	1,1-Difluoroethane	C2H4F2	CC(F)F	1.243	BP –24 °C
539-80-0	2,4,6-Cycloheptatrien-1-one	C7H6O	O=C1C=CC=CC=C1	1.614	outlier
7443-55-2	trans-3-Methylcyclohexanol, (±)-	C7H14O	C[C@@H]1CCC[C@H](C1)O	1.458	duplicate
5454-79-5	cis-3-Methylcyclohexanol, (±)-	C7H14O	C[C@@H]1CCC[C@H](O)C1	1.475	duplicate
13403-37-7	Epichlorohydrin	C3H5ClO	ClCC1CO1	1.436	racemic, enantiomer present
18309-32-5	(1R,5R)-4,6,6-trimethylbicyclo[3.1.1]hept-3-en-2-one	C10H14O	CC1=CC(=O)[C@@H]2C[C@H]1C2(C)C	1.497	enantiomer present
594-08-1	Trithiocarbonic acid	CH2S3	SC(S)=S	1.823	outlier, doubtful value
491-09-8	3-Methyl-6-(1-methylethylidene)-2-cyclohexen-1-one	C10H14O	CC(C)=C1CCC(=CC1=O)C	1.529	divergent experimental values

## Sheet: Test-175
Table S14. CAS RN, Names, MF, SMILES, experimental (RI), graph-machine-predicted (RI GM24) and geometrical-fragment-predicted (RI GF) refractive index values for test set of 175 compounds
RI1-RI3 are average experimental values from alternative sources; in parenthesis, numbers of experimental values used for averaging
References for refractive index sources: CAS [33], CRC [40], Merck [46], LB [35], LB1 [36], Reaxys [32]
#	CAS RN	NAMES	MF	SMILES	RI	RI GM24	RI GF	RI1	RI2	RI3
1	50586-18-0	(1Z)-1-Chloro-1-hexene	C6H11Cl	CCCC\C=C/Cl	1.430	1.435	1.445	1.430@22 LB	1.430@20 CAS
2	50586-19-1	(1E)-1-Chloro-1-hexene	C6H11Cl	CCCC/C=C/Cl	1.432	1.436	1.445	1.432@22 LB	1.432@22 CAS
3	17226-35-6	(3E)-3-Chloro-3-hexene	C6H11Cl	CC/C(Cl)=C/CC	1.434	1.434	1.440	1.434@20 LB	1.434@20 CAS
4	17226-34-5	(3Z)-3-Chloro-3-hexene	C6H11Cl	CC/C(Cl)=C\CC	1.436	1.434	1.440	1.436@20 LB	1.436@20 CAS
5	690-93-7	(3E)-2,2-Dimethyl-3-hexene	C8H16	CC(C)(C)/C=C/CC	1.406	1.409	1.429	1.406@20 LB	1.406@20 CRC
6	690-92-6	cis-2,2-Dimethyl-3-hexene	C8H16	CC(C)(C)/C=C\CC	1.410	1.410	1.429	1.410@20 LB	1.410@20 CRC
7	933-21-1	(1Z)-Cyclononene	C9H16	C1=C\CCCCCCC/1	1.479	1.472	1.480	1.479@20 LB	1.480@20 CAS (3)
8	3958-38-1	(1E)-Cyclononene	C9H16	C1=C/CCCCCCC/1	1.480	1.470	1.480	1.480@20 LB	1.479@20 CAS (3)
9	2198-20-1	(1E)-Cyclodecene	C10H18	C1=C/CCCCCCCC/1	1.482	1.471	1.478	1.482@20 LB	1.482@20 CAS (5)
10	935-31-9	cis-Cyclodecene	C10H18	C1=C\CCCCCCCC/1	1.485	1.473	1.478	1.485@20 LB	1.486@20 CAS (5)
11	2180-69-0	(2Z)-2,4-Pentadienenitrile	C5H5N	C=C\C=C/C#N	1.486	1.491	1.460	1.486@20 LB	1.485@20 CAS (2)
12	2180-68-9	(2E)-2,4-Pentadienenitrile	C5H5N	C=C/C=C/C#N	1.499	1.493	1.460	1.499@20 LB	1.498@20 CAS (4)
13	77134-01-1	cis-Cinnamyl acetate	C11H12O2	CC(OC/C=C\C1=CC=CC=C1)=O	1.525	1.542	1.529	1.525@23 LB	1.525@23 CAS
14	21040-45-9	trans-Cinnamyl acetate	C11H12O2	CC(OC/C=C/C1=CC=CC=C1)=O	1.544	1.545	1.529	1.544@22 LB	1.543@20 CAS
15	766-90-5	cis-beta-Methylstyrene	C9H10	C/C=C\C1=CC=CC=C1	1.543	1.548	1.536	1.543@20 LB	1.543@20 CAS
16	873-66-5	trans-beta-Methylstyrene	C9H10	C/C=C/C1=CC=CC=C1	1.550	1.554	1.536	1.550@20 LB	1.550@20 CAS
17	4510-34-3	cis-Cinnamyl alcohol	C9H10O	OC/C=C\C1=CC=CC=C1	1.570	1.574	1.564	1.570@22 LB	1.570@22 CAS
18	4407-36-7	trans-Cinnamyl alcohol	C9H10O	OC/C=C/C1=CC=CC=C1	1.582	1.581	1.564	1.582@25 LB	1.582@20 CAS	1.581@22 CAS
19	6874-44-8	cis-alpha-Ocimene	C10H16	C=C/C(C)=C\CCC(C)=C	1.479	1.478	1.456	1.479@20 LB	1.479@20 Merck
20	6874-10-8	trans-alpha-Ocimene	C10H16	C=C/C(C)=C/CCC(C)=C	1.480	1.478	1.456	1.480@20 LB	1.480@20 Merck
21	15890-40-1	(1alpha,2alpha,3alpha)-1,2,3-Trimethylcyclopentane	C8H16	C[C@@H]1C(C)[C@@H](C)CC1	1.422	1.425	1.423	1.422@22.5 LB	1.422@20 CAS
22	2613-69-6	(1alpha,2alpha,3alpha)-1,2,3-Trimethylcyclopentane	C8H16	C[C@@H]1[C@H](C)[C@H](C)CC1	1.425	1.428	1.423	1.425@22.5 LB	1.425@20 CAS
23	10325-40-3	rel-(2R,3R)-3-Chloro-2-butanol	C4H9ClO	C[C@@H](O)[C@H](Cl)C	1.439	1.438	1.426	1.439@25 LB	1.440@20 CAS
24	10325-41-4	rel-(2R,3S)-3-Chloro-2-butanol	C4H9ClO	C[C@H](O)[C@H](Cl)C	1.440	1.440	1.426	1.440@25 LB	1.440@25 CAS
25	5631-24-3	cis-3-Methylcyclopentanol	C6H12	O[C@H]1C[C@@H](C)CC1	1.446	1.448	1.443	1.446@20 LB	1.444@28 LB	1.444@28 CAS
26	5590-95-4	trans-3-Methylcyclopentanol	C6H12	O[C@H]1C[C@H](C)CC1	1.446	1.450	1.443	1.446@20 LB	1.445@28 LB	1.445@28 CAS
27	1755-05-1	cis-Octahydropentalene	C8H14	[C@H]12CCC[C@H]1CCC2	1.462	1.459	1.456	1.462@20 LB	1.462@20 CAS
28	5597-89-7	trans-Octahydropentalene	C8H14	[C@H]12CCC[C@@H]1CCC2	1.462	1.460	1.456	1.462@20 LB	1.459@25 CAS
29	19246-39-0	rel-(2R,3S)-3-Bromo-2-butanol	C4H9BrO	C[C@H](O)[C@H](Br)C	1.476	1.475	1.460	1.476@25 LB	1.477@25 CAS
30	19246-40-3	rel-(2R,3R)-3-Bromo-2-butanol	C4H9BrO	C[C@@H](O)[C@H](Br)C	1.477	1.474	1.460	1.477@25 LB	1.477@20 CAS	1.475@25 CAS
31	59981-81-6	rel-(1R,2R)-2-(2-Propen-1-yl)cyclohexanol	C9H16O	O[C@H]1[C@@H](CC=C)CCCC1	1.476	1.481	1.475	1.476@20 LB	1.476@20 CAS
32	24844-28-8	rel-(1R,2S)-2-(2-Propenyl)cyclohexanol	C9H16O	O[C@H]1[C@H](CC=C)CCCC1	1.478	1.482	1.475	1.478@20 LB	1.478@20 CAS
33	116783-28-9	rel-(1R,2S)-2-Chlorocyclohexanol	C6H11ClO	O[C@H]1[C@@H](Cl)CCCC1	1.489	1.488	1.481	1.489@25 LB	1.488@25 CAS
34	6628-80-4	rel-(1R,2R)-2-Chlorocyclohexanol	C6H11ClO	O[C@H]1[C@H](Cl)CCCC1	1.491	1.489	1.481	1.491@20 LB	1.489@20 CAS (2)
35	18383-51-2	(+)-trans-Carveol	C10H16O	CC1=CC[C@H](C(C)=C)C[C@H]1O	1.496	1.503	1.492	1.494@25 LB	1.496@20 CAS (2)
36	7632-16-8	(+)-cis-Carveol	C10H16O	CC1=CC[C@H](C(C)=C)C[C@@H]1O	1.496	1.502	1.492	1.496@25 LB	1.496@20 CAS
37	5780-13-2	rel-(2R,3S)-2,3-Dibromobutane	C4H8Br2	C[C@@H](Br)[C@@H](Br)C	1.511	1.512	1.486	1.511@20 LB	1.511@25 CAS
38	598-71-0	DL-2,3-Dibromobutane	C4H8Br2	C[C@@H](Br)[C@H](Br)C	1.515	1.513	1.486	1.515@20 LB	1.512@25 CAS
39	2366-32-7	(E)-1-bromo-2-fluoroethene	C2H2BrF	F/C=C/Br	1.406	1.414	1.438	1.406@20 LB	1.406@20 CAS
40	7321-48-4	(4Z)-4-Chloro-4-octene	C8H15Cl	CCC/C(Cl)=C\CCC	1.442	1.442	1.446	1.442@19 LB	1.406@19 CAS
41	1775-44-6	(2Z)-4-Methyl-2-pentenoic acid	C6H10O2	CC(C)/C=C\C(O)=O	1.445	1.441	1.456	1.442@25 LB	1.445@20 CAS
42	23009-73-6	(2E)-1-Chloro-2-methyl-2-butene	C5H9Cl	C/C=C(C)/CCl	1.448	1.444	1.436	1.448@25 LB	1.448@25 CAS
43	821-11-4	trans-2-Butene-1,4-diol	C4H8O2	C(/C=C/CO)O	1.476	1.479	1.478	1.477@20 LB	1.476@20 CRC
44	3025-30-7	Ethyl (E,Z)-2,4-decadienoate	C12H20O2	CCCCC\C=C/C=C/C(OCC)=O	1.488	1.483	1.464	1.488@20 LB	1.488@20 CAS
45	17679-93-5	(3E,5E)-1,3,5-Heptatriene	C7H10	C=C/C=C/C=C/C	1.528	1.520	1.471	1.524@28 LB	1.528@20 CAS
46	1885-38-7	rel-(2R,5R)-2,5-Dimethylcyclohexanone	C9H7N	N#C/C=C/C1=CC=CC=C1	1.603	1.593	1.562	1.603@22.5 LB	1.603@20 CAS
47	66395-23-1	(2E)-3-Phenyl-2-propenenitrile	C8H14O	O=C1[C@H](C)CC[C@@H](C)C1	1.444	1.444	1.446	1.444@20 LB	1.445@20 CAS
48	87-92-3	(+)-Dibutyl tartrate	C12H22O6	CCCCOC(=O)[C@@H]([C@H](C(=O)OCCCC)O)O	1.445	1.451	1.462	1.443@20 LB	1.445@20 CRC
49	16230-27-6	meso-3,4-Dibromohexane	C6H12Br2	CC[C@H](Br)[C@H](Br)CC	1.508	1.509	1.482	1.508@22.5 LB	1.508@20 CAS
50	127-25-3	Methyl abietate	C21H32O2	CC(C)C1=CC2=CC[C@@H]3[C@@]([C@H]2CC1)(CCC[C@@]3(C)C(=O)OC)C	1.534	1.526	1.515	1.534@20 LB	1.534@20 CAS	1.534@T CRC
51	375-96-2	Perfluorononane	C9F20	FC(F)(F)C(F)(F)C(F)(F)C(F)(F)C(F)(F)C(F)(F)C(F)(F)C(F)(F)C(F)(F)F	1.282	1.269	1.255	1.282@20 LB	1.281@20 CAS	1.283@21 CAS
52	431-86-7	1,2-Dichloro-1,1,3,3,3-pentafluoropropane	C3HCl2F5	C(C(F)(F)F)(C(F)(F)Cl)Cl	1.323	1.322	1.332	1.323@20 CAS	1.323@T CRC
53	679-85-6	3-Chloro-1,1,2,2-tetrafluoropropane	C3H3ClF4	C(C(C(F)F)(F)F)Cl	1.326	1.329	1.310	1.327@20 LB (6)	1.325@20 CAS
54	5954-50-7	Dimethyl fluorophosphate	C2H6FO3P	O=P(OC)(F)OC	1.354	1.360	1.358	1.354@20 LB1	1.353@20 CAS
55	592-50-7	1-Fluoropentane	C5H11F	CCCCCF	1.359	1.360	1.362	1.360@20 LB (3)	1.359@20 Reaxys (4)	1.359@20 CRC
56	624-79-3	Ethane, isocyano-	C3H5N	CC[N+]#[C-]	1.362	1.366	1.365	1.363@20 LB	1.362@20 CRC
57	338-75-0	2,3-Dichloro-1,1,1-trifluoropropane	C3H3Cl2F3	C(C(C(F)(F)F)Cl)Cl	1.367	1.370	1.364	1.367@20 CAS (3)	1.367@T CRC
58	625-44-5	Methyl isobutyl ether	C5H12O	COCC(C)C	1.369	1.369	1.380	1.369@20 LB1	1.367@25 CAS
59	75-65-0	tert-Butanol	C4H10O	CC(C)(C)O	1.384	1.384	1.400	1.384@20 LB (14)	1.384@20 CAS (4)	1.384@20 CRC
60	542-91-6	Diethylsilane	C4H12Si	CC[SiH2]CC	1.392	1.371	n/a	1.392@20 LB	1.392@20 CRC
61	97-94-9	Triethylborane	C6H15B	B(CC)(CC)CC	1.397	1.398	1.381	1.397@20 LB1	1.397@T CRC
62	594-70-7	2-Methyl-2-nitropropane	C4H9NO2	CC(C)(C)[N+](=O)[O-]	1.402	1.401	1.408	1.400@20 LB	1.402@20 CAS (2)	1.402@20 CRC
63	3329-56-4	1-(Ethynyloxy)butane	C6H10O	CCCCOC#C	1.402	1.403	1.416	1.402@20 LB	1.402@20 CAS (3)	1.402@T CRC
64	5343-96-4	3-Methyl-2-butyl acetate	C7H14O2	CC(OC(C)C(C)C)=O	1.402	1.401	1.406	1.399@25 LB	1.402@20 CAS
65	507-40-4	tert-Butyl hypochlorite	C4H9ClO	CC(C)(C)OCl	1.403	1.396	1.404	1.402@20 LB	1.403@20 CRC
66	107-50-6	Tetradecamethylcycloheptasiloxane	C14H42O7Si7	C[Si]1(C)O[Si](C)(C)O[Si](C)(C)O[Si](C)(C)O[Si](C)(C)O[Si](C)(C)O[Si](C)(C)O1	1.404	1.399	1.429	1.404@20 LB1	1.402@25 CAS
67	5857-36-3	2,2,4-Trimethyl-3-pentanone	C8H16O	CC(C)C(=O)C(C)(C)C	1.406	1.412	1.415	1.406@20 LB	1.406@20 CAS	1.406@T CRC
68	5089-76-9	Tetra-sec-butoxysilane	C16H34O4Si	CCC(O[Si](OC(C)CC)(OC(C)CC)OC(C)CC)C	1.408	1.402	1.425	1.408@20 LB1	1.408@20 CAS
69	76-12-0	Tetrachloro-1,2-difluoroethane	C2Cl4F2	C(C(F)(Cl)Cl)(F)(Cl)Cl	1.413	1.411	1.438	1.413@20 LB	1.413@25 CRC
70	464-07-3	3,3-Dimethyl-2-butanol	C6H14O	CC(C)(C)C(C)O	1.415	1.414	1.414	1.415@25 LB	1.415@20 CAS
71	1538-69-8	Diethyl isopropylphosphonate	C7H17O3P	CC(P(OCC)(OCC)=O)C	1.415	1.422	1.417	1.415@20 LB1	1.415@20 CAS
72	108-32-7	Propylene carbonate	C4H6O3	O=C1OC(C)CO1	1.421	1.418	1.416	1.421@20 LB	1.420@20 LB	1.422@20 CAS
73	21570-35-4	2-Methyl-4-heptanol	C8H18O	CCCC(CC(C)C)O	1.422	1.423	1.423	1.422@20 LB (3)	1.422@20 CAS	1.422@T CRC
74	2511-19-5	Ethyl P,P-dimethylphosphinate	C4H11O2P	O=P(C)(C)OCC	1.429	1.424	1.400	1.429@20 LB1	1.426@25 CAS
75	593-08-8	2-Tridecanone	C13H26O	CCCCCCCCCCCC(=O)C	1.432	1.436	1.434	1.432@30 LB	1.432@20 CRC
76	6175-49-1	2-Dodecanone	C12H24O	CCCCCCCCCCC(=O)C	1.433	1.433	1.432	1.434@20 LB	1.433@20 CRC
77	78-95-5	Chloroacetone	C3H5ClO	CC(=O)CCl	1.434	1.428	1.409	1.434@20 LB	1.433@20 CAS (2)
78	6172-97-0	Dimethyl P-octylphosphonate	C10H23O3P	CCCCCCCCP(OC)(OC)=O	1.435	1.438	1.429	1.435@20 LB1	1.435@20 CAS
79	629-78-7	Heptadecane	C17H36	CCCCCCCCCCCCCCCCC	1.437	1.434	1.436	1.436@22 LB	1.437@20 CRC
80	2294-72-6	5-Undecyne	C11H20	CCCCC#CCCCCC	1.437	1.437	1.443	1.437@20 LB	1.437@20 CRC
81	36997-32-7	Dodecyldimethylsilane	C14H32Si	C[Si](CCCCCC)(CCCCCC)C	1.437	1.441	1.427	1.437@20 LB1	1.437@20 CAS
82	91636-08-7	Butylbis(1,1-dimethylethyl)borane	C12H27B	CC(B(CCCC)C(C)(C)C)(C)C	1.437	1.440	1.416	1.437@25 LB1	1.437@25 CAS
83	60212-31-9	4-Undecyne	C11H20	CCCC#CCCCCCC	1.438	1.438	1.443	1.437@20 LB	1.439@20 CRC
84	594-27-4	Tetramethyltin	C4H12Sn	C[Sn](C)(C)C	1.441	1.461	1.482	1.441@20 LB1	1.441@20 CAS	1.441@T CRC
85	124-22-1	Dodecylamine	C12H27N	CCCCCCCCCCCCN	1.442	1.444	1.444	1.438@30 LB	1.442@20 CAS	1.442@20 CRC
86	137-05-3	Methyl cyanoacrylate	C5H5NO2	COC(=O)C(=C)C#N	1.443	1.446	1.431	1.443@20 CAS	1.443@T CRC
87	112-38-9	Undecylenic acid	C11H20O2	C=CCCCCCCCCC(=O)O	1.449	1.450	1.457	1.448@25 LB	1.449@24 CRC
88	3386-33-2	1-Chlorooctadecane	C18H37Cl	CCCCCCCCCCCCCCCCCCCl	1.452	1.451	1.447	1.451@25 LB	1.452@20 CRC
89	994-92-3	Dibutyldiethylgermane	C12H28Ge	CC[Ge](CCCC)(CCCC)CC	1.452	1.456	1.438	1.452@20 LB1	1.451@20 CAS
90	98-89-5	Cyclohexanecarboxylic acid	C7H12O2	C1CCC(CC1)C(=O)O	1.453	1.464	1.474	1.453@20 CAS	1.453@20 CRC
91	55182-83-7	6-Undecynoic acid	C11H18O2	CCCCC#CCCCCC(O)=O	1.457	1.461	1.469	1.457@25 CAS	1.457@20 CRC
92	3187-94-8	2-Chlorofuran	C'H3ClO	ClC1=CC=CO1	1.457	1.469	1.484	1.457@20 LB (2)	1.458@20 CAS (2)
93	1795-18-2	Tetradecylcyclohexane	C20H40	CCCCCCCCCCCCCCC1CCCCC1	1.458	1.457	1.455	1.458@20 CAS	1.458@20 CRC
94	3634-46-6	Triethylhexylgermane	C12H28Ge	CC(C)CC[Ge](CCC(C)C)(CCC(C)C)CCC(C)C	1.458	1.456	1.443	1.458@20 LB1	1.458@20 CAS (2)
95	590-67-0	1-Methylcyclohexanol	C7H14O	CC1(CCCCC1)O	1.460	1.459	1.464	1.459@24.7 LB	1.460@20 CRC
96	50689-17-3	3-Chlorofuran	C4H3ClO	ClC1=COC=C1	1.460	1.477	1.484	1.460@20 LB (2)	1.460@20 CAS
97	78-70-6	(±)-Linalool	C10H18O	CC(=CCCC(C)(C=C)O)C	1.461	1.461	1.464	1.461@20 LB (9)	1.461@T CRC
98	112-89-0	1-Bromooctadecane	C18H37Br	CCCCCCCCCCCCCCCCCCBr	1.463	1.462	1.458	1.460@30 LB	1.462@20 CRC
99	108-93-0	Cyclohexanol	C7H12O	C1CCC(CC1)O	1.464	1.461	1.459	1.465@20 LB	1.461@20 CRC
100	2885-00-9	1-Octadecanethiol	C18H38S	CCCCCCCCCCCCCCCCCCS	1.465	1.465	1.461	1.462@25 LB	1.465@20 CRC
101	4253-91-2	1,1′-Sulfinylbis[propane]	C6H14OS	CCCS(=O)CCC	1.466	1.463	1.447	1.467@20 LB	1.463@20 CRC
102	623-87-0	1,3-Glyceryl dinitrate	C3H6N2O7	C(C(CO[N+](=O)[O-])O)O[N+](=O)[O-]	1.471	1.457	1.458	1.470@20 LB	1.457@20 CRC
103	13618-93-4	delta-Coniceine	C8H15N	C1CCN2CCCC2C1	1.471	1.473	1.489	1.471@20 LB	1.471@20 CAS	1.473@T CRC
104	2745-25-7	2-Furanacetonitrile	C6H5NO	N#CCC1=CC=CO1	1.471	1.476	1.479	1.471@20 LB	1.471@20 CAS (2)
105	597-64-8	Tetraethyltin	C8H20Sn	CC[Sn](CC)(CC)CC	1.473	1.484	1.477	1.472@20 LB (14)	1.473@20 CRC
106	55-63-0	Nitroglycerin	C3H5N3O9	C(C(CO[N+](=O)[O-])O[N+](=O)[O-])O[N+](=O)[O-]	1.473	1.456	1.455	1.473@20 LB	1.473@21 CAS	1.473@12 CRC
107	18937-76-3	9-Undecynoic acid, methyl ester	C12H20O2	COC(CCCCCCCC#CC)=O	1.473	1.451	1.452	1.473@17 CAS	1.473@19 CRC
108	2038-03-1	4-Morpholineethanamine	C6H14N2O	C1COCCN1CCN	1.474	1.478	1.488	1.474@20 LB (5)	1.474@20 CRC	1.478@20 CAS no lambda
109	17356-19-3	1-Ethynylcyclopentanol	C7H10O	C#CC1(CCCC1)O	1.475	1.472	1.486	1.474@20 Reaxys (3)	1.475@20 CRC
110	2176-98-9	Tetrapropylstannane	C12H28Sn	CCC[Sn](CCC)(CCC)CCC	1.475	1.483	1.475	1.475@20 LB1	1.475@20 CRC
111	553-84-4	1-(3-Furyl)-4-methyl-1-pentanone	C10H14O2	O=C(C1=COC=C1)CCC(C)C	1.478	1.492	1.466	1.476@24 CAS	1.478@20 Merck
112	627-53-2	Diethyl selenide	C4H10Se	CC[Se]CC	1.479	1.486	1.491	1.479@20 LB1	1.478@20 CAS
113	1459-09-2	Hexadecylbenzene	C22H38	CCCCCCCCCCCCCCCCC1=CC=CC=C1	1.481	1.479	1.481	1.475@30 LB	1.480@20 CAS (4)	1.481@20 CRC
114	126-33-0	Sulfolane	C4H8O2S	C1CCS(=O)(=O)C1	1.483	1.493	1.447	1.483@20 LB	1.483@18 CRC
115	24850-33-7	Allyltributyltin	C15H32Sn	C=CC[Sn](CCCC)(CCCC)CCCC	1.483	1.493	1.482	1.483@25 CAS	1.483@25 Merck
116	4394-85-8	N-Formylmorpholine	C5H9NO2	C1COCCN1C=O	1.485	1.487	1.474	1.485@20 CAS	1.485@20 CRC
117	102-71-6	Triethanolamine	C6H15NO3	C(CO)N(CCO)CCO	1.485	1.496	1.489	1.485@20 LB	1.485@20 CRC
118	451-46-7	Ethyl 4-fluorobenzoate	C9H9FO2	CCOC(=O)C1=CC=C(C=C1)F	1.486	1.486	1.495	1.486@20 CAS	1.486@20 CRC
119	56-35-9	Tributyltin oxide	C24H54OSn2	CCCC[Sn](CCCC)(CCCC)O[Sn](CCCC)(CCCC)CCCC	1.487	1.494	1.493	1.487@20 CAS (4)	1.487@T CRC
120	4884-25-7	[1,1′-Bicyclopentyl]-2-ol	C10H18O	C1CCC(C1)C2CCCC2O	1.489	1.495	1.476	1.489@20 CAS (3)	1.489@17 CRC
121	4101-68-2	1,10-Dibromodecane	C10H20Br2	C(CCCCCBr)CCCCBr	1.493	1.495	1.482	1.491@28 LB	1.493@25 CRC
122	2279-76-7	Tripropyltin chloride	C9H21ClSn	CCC[Sn](CCC)(CCC)Cl	1.496	1.493	1.489	1.496@20 CAS	1.496@28 CRC
123	289-95-2	Pyrimidine	C4H4N2	C1=CN=CN=C1	1.496	1.518	1.506	1.496@20 LB	1.496@20 CAS	1.496@20 CRC
124	111-28-4	2,4-Hexadien-1-ol	C6H10O	CC=CC=CCO	1.498	1.492	1.479	1.497@23 CAS	1.498@20 CRC
125	504-20-1	Phorone	C9H14O	CC(=CC(=O)C=C(C)C)C	1.500	1.491	1.458	1.495@29 LB	1.498@20 CAS (2)	1.500@20 CRC
126	1192-62-7	2-Acetylfuran	C6H6O2	CC(=O)C1=CC=CO1	1.502	1.492	1.469	1.504@20 LB (3)	1.502@20 CAS	1.502@20 CRC
127	942-92-7	Hexanophenone	C12H16O	CCCCCC(=O)C1=CC=CC=C1	1.503	1.511	1.504	1.503@25 LB	1.503@25 CRC
128	766-08-5	Methylphenylsilane	C7H10Si	C[SiH2]C1=CC=CC=C1	1.506	1.498	n/a	1.505@20 LB1	1.506@20 CRC
129	459-56-3	4-Fluorobenzyl alcohol	C7H7FO	C1=CC(=CC=C1CO)F	1.508	1.511	1.525	1.508@20 CAS	1.508@20 CRC
130	103-05-9	2-Methyl-4-phenyl-2-butanol	C11H16O	CC(C)(CCC1=CC=CC=C1)O	1.508	1.508	1.517	1.510@25 LB	1.508@25 CAS	1.508@21 CRC
131	91-49-6	Butylacetanilide	C12H17NO	CCCCN(C1=CC=CC=C1)C(=O)C	1.515	1.530	1.515	1.512@25 LB	1.515@20 CAS	1.515@20 CRC
132	829-84-5	Dicyclohexylphosphine	C12H23P	C1CCC(CC1)PC2CCCCC2	1.516	1.518	n/a	1.514@20 CAS	1.516@20 CRC
133	100-86-7	2-Methyl-1-phenyl-2-propanol	C10H14O	CC(C)(CC1=CC=CC=C1)O	1.517	1.511	1.522	1.512@25 LB (2)	1.517@20 CAS (3)	1.517@16 CRC
134	943-27-1	4′-tert-Butylacetophenone	C12H16O	CC(=O)C1=CC=C(C=C1)C(C)(C)C	1.518	1.518	1.506	1.520@20 LB	1.518@15 CRC
135	450-95-3	2-Fluoro-1-phenylethanone	C8H7FO	C1=CC=C(C=C1)C(=O)CF	1.520	1.522	1.500	1.520@20 CAS (2)	1.520@20 CRC
136	2219-82-1	2-tert-Butyl-6-methylphenol	C11H16O	CC1=C(C(=CC=C1)C(C)(C)C)O	1.520	1.520	1.522	1.522@20 CAS	1.520@20 CRC
137	24934-91-6	Chlormephos	C5H12ClO2PS2	CCOP(=S)(OCC)SCCl	1.520	1.520	1.540	1.520@25 CAS	1.520@T CRC
138	2385-81-1	Ethyl 4-phenyl-1-[2-[(tetrahydro-2-furanyl)methoxy]ethyl]-4-piperidinecarboxylate	C21H31NO4	CCOC(=O)C1(CCN(CC1)CCOCC2CCCO2)C3=CC=CC=C3	1.522	1.517	1.523	1.522@20 CAS	1.522@20 CRC
139	100-70-9	2-Cyanopyridine	C6H4N2	C1=CC=NC(=C1)C#N	1.524	1.531	1.543	1.524@25 LB	1.524@25 CAS (2)	1.524@25 CRC
140	618-45-1	3-Isopropylphenol	C9H12O	CC(C)C1=CC(=CC=C1)O	1.526	1.522	1.529	1.526@23 LB	1.526@20 CRC
141	484-31-1	Dill apiole	C12H14O4	COC1=C(C2=C(C=C1CC=C)OCO2)OC	1.529	1.550	1.534	1.529@20 CAS	1.529@17 CRC
142	5581-35-1	alpha-Methyl-N-(2,2,2-trichloroethylidene)benzeneethanamine	C11H12Cl3N	CC(CC1=CC=CC=C1)N=CC(Cl)(Cl)Cl	1.530	1.544	1.546	1.530@25 CAS	1.530@T CRC
143	350-46-9	4-Fluoronitrobenzene	C6H4FNO2	C1=CC(=CC=C1[N+](=O)[O-])F	1.532	1.526	1.524	1.532@20 LB	1.532@20 CRC
144	23287-26-5	Benzoic acid, 2-hydroxy-3-methyl-, methyl ester	C9H10O3	CC1=C(C(=CC=C1)C(=O)OC)O	1.535	1.538	1.544	1.535@20 CAS	1.535@16 CRC
145	523-80-8	Apiole	C12H14O4	COC1=C2C(=C(C(=C1)CC=C)OC)OCO2	1.536	1.542	1.534	1.538@14 LB	1.536@20 CRC
146	622-79-7	Benzyl azide	C7H7N3	C1=CC=C(C=C1)CN=[N+]=[N-]	1.537	1.537	1.529	1.537@20 LB	1.537@20 CAS	1.537@25 CRC
147	55-52-7	Pheniprazine	C9H14N2	NNC(C)CC=1C=CC=CC1	1.539	1.533	1.547	1.539@20 CAS (3)	1.539@20 Merck
148	90-05-1	Guaiacol	C7H8O2	COC1=CC=CC=C1O	1.543	1.542	1.546	1.534@34.8 LB	1.542@20 CAS (2)	1.543@20 CRC
149	998-26-5	Tris(ethylthio)borane	C6H15BS3	CCSB(SCC)SCC	1.547	1.543	1.526	1.547@20 LB1	1.546@20 CAS
150	106-38-7	4-Bromotoluene	C7H7Br	CC1=CC=C(C=C1)Br	1.548	1.555	1.571	1.544@30 LB	1.549@25 CAS	1.548@20 CRC
151	51-71-8	Phenelzine	C8H12N2	NNCCC1=CC=CC=C1	1.549	1.546	1.561	1.549@20 CAS (2)	1.549@20 Merck
152	4187-87-5	alpha-Ethynylbenzenemethanol	C9H8O	C#CC(C1=CC=CC=C1)O	1.551	1.549	1.566	1.551@20 CAS	1.551@20 CRC
153	86-21-5	(±)-Pheniramine	C16H20N2	CN(CCC(C1=CC=CC=N1)C2=CC=CC=C2)C	1.552	1.556	1.558	1.552@25 CRC	1.552@20 Merck
154	119-84-6	Dihydrocoumarin	C9H8O2	C1CC(=O)OC2=CC=CC=C21	1.556	1.546	1.574	1.557@20 CAS	1.556@20 CRC
155	563-04-2	Tri-m-cresyl phosphate	C21H21O4P	CC1=CC(=CC=C1)OP(=O)(OC2=CC=CC(=C2)C)OC3=CC=CC(=C3)C	1.557	1.557	1.590	1.555@25 LB1	1.557@20 CAS	1.557@20 CRC
156	124908-69-6	3,4,5,6-Tetrahydro-5,5-dimethyl-1H-germolo[3,4-c]thiophene	C8H14GeS	C[Ge](C1)(C)CC2=C1CSC2	1.560	1.544	1.541	1.560@20 LB1	1.460@20 CAS
157	140-28-3	Benzathine	C16H20N2	C1=CC=C(C=C1)CNCCNCC2=CC=CC=C2	1.564	1.575	1.583	1.562@20 CAS (4)	1.564@20 CRC
158	54829-48-0	2-Iodofuran	C4H3IO	IC1=CC=CO1	1.567	1.583	1.590	1.567@20 LB (2)	1.566@20 CAS
159	70-34-8	Dinitrofluorobenzene	C6H3FN2O4	C1=CC(=C(C=C1[N+](=O)[O-])[N+](=O)[O-])F	1.569	1.574	1.550	1.570@20 Reaxys	1.569@20 CRC
160	101-81-5	Diphenylmethane	C13H12	C1=CC=C(C=C1)CC2=CC=CC=C2	1.575	1.576	1.591	1.568@30 LB	1.577@20 CAS (3)	1.575@20 CRC
161	100-07-2	4-Methoxybenzoyl chloride	C8H7ClO2	COC1=CC=C(C=C1)C(=O)Cl	1.580	1.567	1.539	1.581@20 LB	1.580@20 CRC
162	775-12-2	Diphenylsilane	C12H12Si	C1([SiH2]C2=CC=CC=C2)=CC=CC=C1	1.580	1.564	n/a	1.579@20 CAS	1.580@20 CRC
163	638-21-1	Phenylphosphine	C6H7P	C1=CC=C(C=C1)P	1.580	1.588	n/a	1.579@20 LB1	1.580@20 CRC
164	101-84-8	Diphenyl ether	C12H10O	C1=CC=C(C=C1)OC2=CC=CC=C2	1.581	1.580	1.597	1.577@30 LB	1.581@20 CAS	1.581@25 CRC
165	134-20-3	Methyl anthranilate	C8H9NO2	COC(=O)C1=CC=CC=C1N	1.582	1.569	1.553	1.582@25 LB	1.582@T CRC
166	2136-89-2	o-Chlorobenzotrichloride	C7H4Cl4	C1=CC=C(C(=C1)C(Cl)(Cl)Cl)Cl	1.584	1.571	1.583	1.584@20 LB	1.584@20 CRC
167	73186-37-5	2,3-Dimethyl-5-phenylfuran	C12H12O	CC1=C(C)OC(C2=CC=CC=C2)=C1	1.587	1.578	1.555	1.587@20 LB (2)	1.587@20 CAS
168	101-02-0	Triphenyl phosphite	C18H15O3P	C1=CC=C(C=C1)OP(OC2=CC=CC=C2)OC3=CC=CC=C3	1.590	1.586	1.622	1.589@25 LB	1.590@20 CRC
169	6630-33-7	2-Bromobenzaldehyde	C7H5BrO	C1=CC=C(C(=C1)C=O)Br	1.593	1.597	1.593	1.593@25 LB	1.593@20 CRC
170	7205-90-5	1-Chloro-4-[(chloromethyl)thio]benzene	C7H6Cl2S	C1=CC(=CC=C1SCCl)Cl	1.606	1.612	1.609	1.601@30 Reaxys	1.606@20 CRC
171	119-65-3	Isoquinoline	C9H7N	C1=CC=C2C=NC=CC2=C1	1.615	1.620	1.608	1.615@20 LB	1.615@20 CRC
172	620-05-3	Benzyl iodide	C7H7I	C1=CC=C(C=C1)CI	1.633	1.628	1.611	1.633@20 LB	1.633@25 CAS	1.633@25 CRC
173	3528-17-4	Thiochromanone	C9H8OS	C1CSC2=CC=CC=C2C1=O	1.640	1.635	1.638	1.640@20 CAS	1.640@20 CRC
174	1132-39-4	1,1′-Selenobis[benzene]	C12H10Se	C1([Se]C2=CC=CC=C2)=CC=CC=C1	1.649	1.652	1.671	1.650@20 LB1	1.650@20 CAS
175	615-42-9	1,2-Diiodobenzene	C6H4I2	C1=CC=C(C(=C1)I)I	1.718	1.725	1.717	1.718@20 LB	1.718@20 CRC

## Sheet: Exotic-22
Table S15. CAS RN, Names, MF, MW, SMILES, experimental (RI), graph-machine-predicted (RI GM24) and geometrical-fragment-predicted (RI GF) refractive index values for exotic test set of 22 compounds
References for refractive index sources: CAS [33], CRC [40], LB [35]; NLM stands for National Library of Medicine (US)
#	CAS RN	NAMES	MF	MW	SMILES	RI	RI GM24	RI GF	RI LB	RI CAS	RI CRC	RI NLM	RI other sources
1	97-93-8	triethylaluminum	C6H15Al	114.165	CC[Al](CC)CC	1.480	1.444	n/a	1.480@6.5			1.480@6.5
2	7784-34-1	arsenictrichloride	AsCl3	181.281	Cl[As](Cl)Cl	1.597	1.458	n/a	1.604@15.8	1.596@T		1.601@20
3	97-94-9	triethylborane	C6H15B	97.996	CCB(CC)CC	1.397	1.398	1.381	1.397@20	1.442@20	1.397@T	1.397@T
4	10294-33-4	tribromoborane	BBr3	250.524	BrB(Br)Br	1.531	1.581	1.539	1.531@16.3	1.531@T		1.531@16.3
5	353-42-4	(T-4)-Trifluoro[oxybis[methane]]boron	C2H6BF3O	113.87	F[B-](F)(F)[O+](C)C	1.302	1.282	n/a	-	-	1.302@20		1.308@20 www.thermofisher.com
6	109-63-7	Boron trifluoride etherate	C4H10BF3O	141.93	CC[O+]([B-](F)(F)F)CC	1.347	1.321	n/a	-	1.347@20	1.348@20	1.445@20
7	10038-98-9	tetrachlorogermane	Cl4Ge	214.454	Cl[Ge](Cl)(Cl)Cl	1.464	1.474	1.503	1.464@20	1.463@20
8	302-01-2	hydrazine	H4N2	32.045	NN	1.470	1.440	1.430	1.470@22.3	1.464@25		1.470@22.3
9	151-56-4	aziridine	C2H5N	43.068	C1NC1	1.412	1.418	1.412	1.412@20	1.412@25
10	7732-18-5	water	H2O	18.0153	O	1.333	1.332	n/a	1.333@20	1.332@20
11	298-18-0	dl-1,2-3,4-diepoxybutane	C4H6O2	86.09	C1OC1C1OC1	1.433	1.428	1.419	1.433@20	-			1.43@20 www.tcichemicals.com
12	7719-12-2	trichlorophosphane	Cl3P	137.333	ClP(Cl)Cl	1.512	1.507	1.503	1.512@21			1.516@14
13	7789-60-8	tribromophosphane	Br3P	270.686	BrP(Br)Br	1.687	1.661	1.622	1.687@25	1.697@26.6		1.687@25
14	6303-21-5	Phosphinic acid	H3O2P	66.00	O=P([H])([H])O	1.457	1.460	n/a	1.457@20	1.460@20
15	7790-94-5	chlorosulfonicacid	HClO3S	116.525	OS(Cl)(=O)=O	1.442	1.447	1.461	1.442@14 @486 nm	1.439@14		1.442@14
16	7719-09-7	thionylchloride	Cl2OS	118.971	ClS(Cl)=O	1.517	1.498	1.508	1.527@10.4	1.517@20
17	7791-25-5	sulfurylchloride	Cl2O2S	134.971	ClS(Cl)(=O)=O	1.444	1.458	1.456	1.444@12.4	1.541@27		1.444@20
18	1132-39-4	diphenylselenide	C12H10Se	233.172	[Se](c1ccccc1)c1ccccc1	1.649	1.652	1.671	1.649@20	1.650@20	1.550@20
19	2487-90-3	trimethoxysilane	C3H10O3Si	122.196	CO[SiH](OC)OC	1.359	1.360	1.372	1.359@20	1.369@20		1.369@20 no lamba
20	10025-78-2	trichlorosilane	HCl3Si	135.453	Cl[SiH](Cl)Cl	1.402	1.414	1.435	-			1.402@20	1.402@20 www.gelest.com/product/SIT8155.0/
21	10026-04-7	tetrachlorosilane	Cl4Si	169.898	Cl[Si](Cl)(Cl)Cl	1.413	1.419	1.464	1.413@20	1.415@20		1.412@20
22	617-75-4	triethylarsane	C6H15As	162.11	CC[As](CC)CC	1.475	1.444	n/a	1.475@20	1.475@20	1.467@20
